# Supplementary material for: Triacontanol Promotes the Fruit Development and Retards Fruit Senescence in Strawberry: A Transcriptome Analysis
Source: Plants (Basel). 2020 Apr 10;9(4):488. doi: 10.3390/plants9040488 (PMC7238246; doi:10.3390/plants9040488)
Supplement: Supplementary file 1 [file plants-09-00488-s001.zip]

Archive with 7 entries (6 files):
- TA Supplement Tables/
- TA Supplement Tables/Table S1 High-quality sequence reads.xlsx
- TA Supplement Tables/Table S2 The number of genes in different expression level.xlsx
- TA Supplement Tables/Table S3 The identified differentially expressed genes.xlsx
- TA Supplement Tables/Table S4 GO enrichment of DEGs.xlsx
- TA Supplement Tables/Table S5 KEGG enrichment pathways of DEGs.xlsx
- TA Supplement Tables/Table S6 TF.family.count.xlsx
