# Supplementary material for: Triacontanol Promotes the Fruit Development and Retards Fruit Senescence in Strawberry: A Transcriptome Analysis
Source: Plants (Basel). 2020 Apr 10;9(4):488. doi: 10.3390/plants9040488 (PMC7238246; doi:10.3390/plants9040488)
Supplement: Supplementary file 1 [file plants-09-00488-s001.zip › TA Supplement Tables/Table S1 High-quality sequence reads.xlsx]

## Sheet: Sheet1
Sample	Reads No.	Bases (bp)	Q30 (bp)	Q20 (%)	Q30 (%)		Sample	Clean Reads No.	Clean Data (bp)	Clean Reads %	Clean Data %
CK1	46836110	7072252610	6728979706	98.09	95.14		CK1	43379924	6550368524	92.62	92.62
CK2	46871370	7077576870	6732393280	98.07	95.12		CK2	43584446	6581251346	92.98	92.98
CK3	44531440	6724247440	6398416919	98.09	95.15		CK3	41523034	6269978134	93.24	93.24
TA1	41894992	6326143792	6003514793	97.96	94.9		TA1	38956648	5882453848	92.98	92.98
TA2	46804980	7067551980	6709414759	97.97	94.93		TA2	43549352	6575952152	93.04	93.04
TA3	49089042	7412445342	7037452356	97.99	94.94		TA3	45665556	6895498956	93.02	93.02
Reads No .: total number of Reads							Sample: sample’s name
Bases (bp): total number of bases							Clean Reads No: high-quality sequence reads
Q30 (bp): the total number of bases whose base recognition accuracy is above 99.9%							Clean Data (bp): base number of high-quality sequence
Q20 (%): the percentage of bases with a base recognition accuracy of 99% or more							Clean Reads%: the percentage of high-quality sequence reads to sequencing reads
Q30 (%): the percentage of bases with a base recognition accuracy of 99% or more.							Clean Data%: the percentage of high-quality sequence bases to sequence bases.
Sample	Clean_Reads	Total_Mapped	Uniquely_Mapped									Sample	Map_Events	Mapped_to_Gene
CK1	43379924	39435047(90.91%)	34183679(86.68%)									CK1	34183679	32603934(95.38%)
CK2	43584446	39730098(91.16)	34470553(86.76%)									CK2	34470553	32999585(95.73%)
CK3	41523034	37867594(91.20%)	32860914(86.78%)									CK3	32860914	31434589(95.66%)
TA1	38956648	35735350(91.73%)	31043708(86.87%)									TA1	31043708	29820135(96.06%)
TA2	43549352	39955869(91.75%)	34703788(86.86%)									TA2	34703788	33371859(96.16%)
TA3	45665556	41965580(91.90%)	36435682(86.82%)									TA3	36435682	35059177(96.22%)
Sample: sample’s name												Sample: sample’s name
Clean_Reads:Total number of sequences used for alignment												Map_Events:Total number of matching events
Total_Mapped:The total number of sequences of the reference genome on the alignment, the percentage is Total Mapped / Clean Reads												Mapped_to_Gene:Total number of reads mapped to the gene region, percentage is Mapped to Gene / Map Events
Uniquely_Mapped:Total number of sequences aligned to only one position, the percentage is Uniquely Mapped / Total Mapped
