# Supplementary material for: Triacontanol Promotes the Fruit Development and Retards Fruit Senescence in Strawberry: A Transcriptome Analysis
Source: Plants (Basel). 2020 Apr 10;9(4):488. doi: 10.3390/plants9040488 (PMC7238246; doi:10.3390/plants9040488)
Supplement: Supplementary file 1 [file plants-09-00488-s001.zip › TA Supplement Tables/Table S2 The number of genes in different expression level.xlsx]

## Sheet: Sheet1
	0-0.01	0.01-0.1	0.1-1	1-10	10-100	100-1000	>1000
CK1	51432	8129	20023	22800	5280	403	20
CK2	51150	8043	19961	23246	5284	386	17
CK3	51594	7728	19893	23174	5301	380	17
TA1	52206	7114	18887	24143	5323	401	13
TA2	51773	7473	19145	23945	5332	406	13
TA3	51632	7674	19270	23740	5348	410	13
Average
CK	51392	7966.67	19959	23073.3	5288.33	389.667	18
TA	51870.3	7420.33	19100.7	23942.7	5334.33	405.667	13
