# Supplementary material for: Triacontanol Promotes the Fruit Development and Retards Fruit Senescence in Strawberry: A Transcriptome Analysis
Source: Plants (Basel). 2020 Apr 10;9(4):488. doi: 10.3390/plants9040488 (PMC7238246; doi:10.3390/plants9040488)
Supplement: Supplementary file 1 [file plants-09-00488-s001.zip › TA Supplement Tables/Table S3 The identified differentially expressed genes.xlsx]

## Sheet: Sheet1
id	baseMean	baseMeanA	baseMeanB	foldChange	log2FoldChange	pval	padj	Chromosome	Start Site	End Site	Direction	Length	Name	GO	KEGG	eggNOG	eggNOG_Category	Swissprot	Description
augustus_masked-Fvb1-4-processed-gene-13.23	814.188	1585.66	42.7206	0.0269419	-5.21401	0	0	Fvb1-4	1381679	1383715	-	2036	augustus_masked-Fvb1-4-processed-gene-13.23	-	K18195	virNOG07328;virNOG29463	SR	sp|Q8RJP2|RHIE_DICD3 Rhamnogalacturonate lyase OS=Dickeya dadantii (strain 3937) GN=rhiE PE=1 SV=1	gi|470101730|ref|XP_004287322.1| PREDICTED: probable rhamnogalacturonate lyase B [Fragaria vesca subsp. vesca]
augustus_masked-Fvb6-1-processed-gene-299.2	5476.04	1681.33	9270.75	5.51394	2.46308	0	0	Fvb6-1	29896859	29899761	-	2902	augustus_masked-Fvb6-1-processed-gene-299.2	GO:0006879;GO:0006826;GO:0004322;GO:0005623;GO:0008199;GO:0055114	K00522	virNOG04154	P	sp|P25699|FRI_PHAVU Ferritin, chloroplastic OS=Phaseolus vulgaris GN=PFE PE=1 SV=1	gi|470133449|ref|XP_004302578.1| PREDICTED: ferritin-3, chloroplastic [Fragaria vesca subsp. vesca]
augustus_masked-Fvb7-2-processed-gene-239.8	2421.79	4495.26	348.318	0.0774856	-3.68993	0	0	Fvb7-2	23957308	23958717	+	1409	augustus_masked-Fvb7-2-processed-gene-239.8	GO:0016747	-	virNOG08295	S	sp|Q9SND9|Y3028_ARATH Uncharacterized acetyltransferase At3g50280 OS=Arabidopsis thaliana GN=At3g50280 PE=1 SV=1	gi|764633531|ref|XP_011469893.1| PREDICTED: uncharacterized acetyltransferase At3g50280 [Fragaria vesca subsp. vesca]
maker-Fvb1-4-augustus-gene-50.61	1507.86	2797.57	218.155	0.07798	-3.68075	0	0	Fvb1-4	5026861	5029919	+	3058	maker-Fvb1-4-augustus-gene-50.61	-	-	virNOG13671	E	sp|Q9SX98|LHTL8_ARATH Lysine histidine transporter-like 8 OS=Arabidopsis thaliana GN=AATL1 PE=1 SV=1	gi|470102620|ref|XP_004287749.1| PREDICTED: lysine histidine transporter-like 8 [Fragaria vesca subsp. vesca]
maker-Fvb2-2-snap-gene-36.73	2504.26	4272.09	736.438	0.172384	-2.53631	0	0	Fvb2-2	3633113	3640087	-	6974	maker-Fvb2-2-snap-gene-36.73	GO:0030246;GO:0004565;GO:0005975	-	virNOG01260	G	sp|Q9FFN4|BGAL6_ARATH Beta-galactosidase 6 OS=Arabidopsis thaliana GN=BGAL6 PE=2 SV=1	gi|764536803|ref|XP_004292712.2| PREDICTED: beta-galactosidase 16 [Fragaria vesca subsp. vesca]
maker-Fvb2-3-snap-gene-68.70	3543.65	944.002	6143.29	6.50771	2.70215	0	0	Fvb2-3	6863762	6864060	+	298	maker-Fvb2-3-snap-gene-68.70	-	-	-	-	-	-
maker-Fvb2-4-augustus-gene-112.22	8091.45	3099.45	13083.5	4.22123	2.07766	0	0	Fvb2-4	11200078	11203556	-	3478	maker-Fvb2-4-augustus-gene-112.22	GO:0008270;GO:0055114;GO:0016491	K18857	virNOG12359	Q	sp|P12886|ADH1_PEA Alcohol dehydrogenase 1 OS=Pisum sativum PE=1 SV=1	gi|470108526|ref|XP_004290567.1| PREDICTED: alcohol dehydrogenase-like [Fragaria vesca subsp. vesca]
maker-Fvb3-3-augustus-gene-22.36	5376.49	8939.48	1813.51	0.202865	-2.30141	0	0	Fvb3-3	2207537	2213456	+	5919	maker-Fvb3-3-augustus-gene-22.36	GO:0016597;GO:0005829;GO:0006551;GO:0006573;GO:0003984;GO:0009082	K01653	virNOG00270	E	sp|Q9FFF4|ILVH1_ARATH Acetolactate synthase small subunit 1, chloroplastic OS=Arabidopsis thaliana GN=VAT1 PE=1 SV=1	gi|595874196|ref|XP_007212091.1| hypothetical protein PRUPE_ppa005063mg [Prunus persica] gi|462407956|gb|EMJ13290.1| hypothetical protein PRUPE_ppa005063mg [Prunus persica]
maker-Fvb3-4-snap-gene-163.56	1401.13	180.261	2622	14.5455	3.8625	0	0	Fvb3-4	16352529	16358338	+	5809	maker-Fvb3-4-snap-gene-163.56	GO:0000166;GO:0003676	-	virNOG02679	R	sp|A4FVJ7|RBM48_DANRE RNA-binding protein 48 OS=Danio rerio GN=rbm48 PE=2 SV=1	gi|470116486|ref|XP_004294413.1| PREDICTED: RNA-binding protein 48 isoform X1 [Fragaria vesca subsp. vesca]
maker-Fvb4-1-augustus-gene-182.47	7392.85	13304.3	1481.35	0.111343	-3.16691	0	0	Fvb4-1	18249722	18252600	-	2878	maker-Fvb4-1-augustus-gene-182.47	-	K08241	virNOG10476	I	sp|Q9AR07|JMT_ARATH Jasmonate O-methyltransferase OS=Arabidopsis thaliana GN=JMT PE=1 SV=3	gi|470124974|ref|XP_004298483.1| PREDICTED: jasmonate O-methyltransferase-like [Fragaria vesca subsp. vesca]
maker-Fvb4-3-augustus-gene-23.42	4027.14	6934.45	1119.83	0.161488	-2.6305	0	0	Fvb4-3	2320598	2325928	+	5330	maker-Fvb4-3-augustus-gene-23.42	-	-	virNOG02512	S	-	gi|470122744|ref|XP_004297399.1| PREDICTED: uncharacterized protein LOC101309147 [Fragaria vesca subsp. vesca]
maker-Fvb4-4-augustus-gene-103.38	4228.16	7343.69	1112.64	0.15151	-2.72252	0	0	Fvb4-4	10330229	10332394	+	2165	maker-Fvb4-4-augustus-gene-103.38	GO:0016021;GO:0015238;GO:0015297;GO:0006855	K03327	virNOG04062	R	sp|Q9SIA5|DTX1_ARATH MATE efflux family protein DTX1 OS=Arabidopsis thaliana GN=DTX1 PE=2 SV=1	gi|470121617|ref|XP_004296859.1| PREDICTED: MATE efflux family protein 9 [Fragaria vesca subsp. vesca]
maker-Fvb4-4-augustus-gene-97.25	734.409	1409.98	58.8394	0.0417306	-4.58275	0	0	Fvb4-4	9710599	9715139	+	4540	maker-Fvb4-4-augustus-gene-97.25	GO:0046556;GO:0048046;GO:0010214;GO:0009505;GO:0005975	-	virNOG11677	G	sp|Q9FGY1|BXL1_ARATH Beta-D-xylosidase 1 OS=Arabidopsis thaliana GN=BXL1 PE=1 SV=1	gi|86553064|gb|AAS17751.2| beta xylosidase [Fragaria x ananassa]
maker-Fvb5-1-snap-gene-55.27	1023.57	1882.48	164.667	0.0874732	-3.51502	0	0	Fvb5-1	5503277	5505593	-	2316	maker-Fvb5-1-snap-gene-55.27	-	K07408	virNOG03061	Q	sp|P37117|C71A4_SOLME Cytochrome P450 71A4 OS=Solanum melongena GN=CYP71A4 PE=2 SV=1	gi|470149012|ref|XP_004310039.1| PREDICTED: cytochrome P450 71A25-like isoform X1 [Fragaria vesca subsp. vesca]
maker-Fvb5-3-augustus-gene-152.35	1115.03	2012.56	217.491	0.108066	-3.21001	0	0	Fvb5-3	15197624	15203359	-	5735	maker-Fvb5-3-augustus-gene-152.35	GO:0009826;GO:0010074;GO:0006355;GO:0004722;GO:0005543;GO:0009933;GO:0006470;GO:0005886	-	virNOG02423	T	sp|O82302|P2C29_ARATH Protein phosphatase 2C 29 OS=Arabidopsis thaliana GN=PLL1 PE=1 SV=2	gi|764590667|ref|XP_011465169.1| PREDICTED: protein phosphatase 2C 29 [Fragaria vesca subsp. vesca]
maker-Fvb6-1-snap-gene-262.62	4504.52	1270.13	7738.91	6.09302	2.60716	0	0	Fvb6-1	26243130	26245519	-	2389	maker-Fvb6-1-snap-gene-262.62	-	K00799	virNOG10970	O	sp|Q9LZ06|GSTL3_ARATH Glutathione S-transferase L3 OS=Arabidopsis thaliana GN=GSTL3 PE=2 SV=1	gi|470133961|ref|XP_004302827.1| PREDICTED: glutathione S-transferase L3-like isoform X1 [Fragaria vesca subsp. vesca]
maker-Fvb6-2-augustus-gene-0.31	9706.96	15935.3	3478.62	0.218296	-2.19564	0	0	Fvb6-2	68556	72580	+	4024	maker-Fvb6-2-augustus-gene-0.31	GO:0009225;GO:0008460	K12450	virNOG01464	G	sp|Q9SYM5|RHM1_ARATH Probable rhamnose biosynthetic enzyme 1 OS=Arabidopsis thaliana GN=RHM1 PE=1 SV=1	gi|470136137|ref|XP_004303854.1| PREDICTED: trifunctional UDP-glucose 4,6-dehydratase/UDP-4-keto-6-deoxy-D-glucose 3,5-epimerase/UDP-4-keto-L-rhamnose-reductase RHM1-like [Fragaria vesca subsp. vesca]
maker-Fvb6-4-augustus-gene-306.55	3809.21	6548.32	1070.09	0.163415	-2.61339	0	0	Fvb6-4	30648165	30649834	-	1669	maker-Fvb6-4-augustus-gene-306.55	GO:0046872;GO:0055114;GO:0016491	K05933	virNOG00095	Q	sp|Q9MB94|ACCO_PRUMU 1-aminocyclopropane-1-carboxylate oxidase OS=Prunus mume GN=ACO1 PE=2 SV=1	gi|470136609|ref|XP_004304079.1| PREDICTED: 1-aminocyclopropane-1-carboxylate oxidase [Fragaria vesca subsp. vesca]
maker-Fvb6-4-augustus-gene-77.34	7479.87	2860.59	12099.2	4.2296	2.08052	0	0	Fvb6-4	7689144	7692253	+	3109	maker-Fvb6-4-augustus-gene-77.34	GO:0006879;GO:0006826;GO:0004322;GO:0005623;GO:0008199;GO:0055114	K00522	virNOG04154	P	sp|O65100|FRI3_VIGUN Ferritin-3, chloroplastic OS=Vigna unguiculata PE=2 SV=1	gi|470133449|ref|XP_004302578.1| PREDICTED: ferritin-3, chloroplastic [Fragaria vesca subsp. vesca]
maker-Fvb7-1-snap-gene-216.46	10549.1	3550.16	17548.1	4.9429	2.30536	0	0	Fvb7-1	21650607	21653789	+	3182	maker-Fvb7-1-snap-gene-216.46	GO:0006833;GO:0016021;GO:0005215	K09872	virNOG04704	P	sp|P43286|PIP21_ARATH Aquaporin PIP2-1 OS=Arabidopsis thaliana GN=PIP2-1 PE=1 SV=1	gi|300119934|gb|ADJ67992.1| aquaporin [Fragaria x ananassa]
maker-Fvb7-2-snap-gene-213.44	9458.57	1563.79	17353.4	11.097	3.4721	0	0	Fvb7-2	21295467	21298496	+	3029	maker-Fvb7-2-snap-gene-213.44	GO:0006833;GO:0016021;GO:0005215	K09872	virNOG04704	P	sp|Q9SV31|PIP25_ARATH Probable aquaporin PIP2-5 OS=Arabidopsis thaliana GN=PIP2-5 PE=1 SV=1	gi|470143451|ref|XP_004307390.1| PREDICTED: aquaporin PIP2-1 [Fragaria vesca subsp. vesca]
maker-Fvb7-3-augustus-gene-124.37	2089.79	3756.45	423.132	0.112642	-3.15019	0	0	Fvb7-3	12419447	12424117	-	4670	maker-Fvb7-3-augustus-gene-124.37	GO:0008168;GO:0016021;GO:0032259	-	virNOG04061	R	sp|Q9ZPH9|PMTF_ARATH Probable methyltransferase PMT15 OS=Arabidopsis thaliana GN=At4g00750 PE=1 SV=1	gi|596050059|ref|XP_007220534.1| hypothetical protein PRUPE_ppa002801mg [Prunus persica] gi|462416996|gb|EMJ21733.1| hypothetical protein PRUPE_ppa002801mg [Prunus persica]
maker-Fvb7-4-augustus-gene-81.24	3457.05	1228.24	5685.85	4.62925	2.21078	0	0	Fvb7-4	8101656	8105099	-	3443	maker-Fvb7-4-augustus-gene-81.24	GO:0006833;GO:0016021;GO:0005215	K09872	virNOG04704	P	sp|P43286|PIP21_ARATH Aquaporin PIP2-1 OS=Arabidopsis thaliana GN=PIP2-1 PE=1 SV=1	gi|300119934|gb|ADJ67992.1| aquaporin [Fragaria x ananassa]
snap_masked-Fvb4-3-processed-gene-127.20	1352.13	2564.47	139.784	0.0545079	-4.19739	0	0	Fvb4-3	12715381	12716253	+	872	snap_masked-Fvb4-3-processed-gene-127.20	-	-	virNOG26803;virNOG22362	S	sp|O24248|PRU1_PRUAV Major allergen Pru av 1 OS=Prunus avium GN=PRUA1 PE=1 SV=1	gi|470117894|ref|XP_004295081.1| PREDICTED: major allergen Pru ar 1-like [Fragaria vesca subsp. vesca] gi|631226530|gb|AHZ10958.1| Fra a 1.07 allergen [Fragaria x ananassa subsp. ananassa]
snap_masked-Fvb5-1-processed-gene-126.20	2570.87	432.013	4709.72	10.9018	3.44649	0	0	Fvb5-1	12629759	12630031	+	272	snap_masked-Fvb5-1-processed-gene-126.20	-	-	-	-	-	-
maker-Fvb4-4-snap-gene-127.29	1180.76	2091.59	269.937	0.129059	-2.9539	1e-308	4e-305	Fvb4-4	12783605	12788784	-	5179	maker-Fvb4-4-snap-gene-127.29	GO:0009506;GO:0016021;GO:0005358;GO:1904659;GO:0005886	-	virNOG07349	R	sp|Q94AZ2|STP13_ARATH Sugar transport protein 13 OS=Arabidopsis thaliana GN=STP13 PE=1 SV=2	gi|470121709|ref|XP_004296903.1| PREDICTED: sugar transport protein 13 [Fragaria vesca subsp. vesca]
maker-Fvb5-1-augustus-gene-235.29	2267.5	756.094	3778.9	4.99792	2.32133	3e-295	9.62929e-292	Fvb5-1	23519829	23522462	-	2633	maker-Fvb5-1-augustus-gene-235.29	GO:0008289;GO:0006869	-	virNOG21752	R	sp|Q8VYI9|NLTL5_ARATH Non-specific lipid-transfer protein-like protein At5g64080 OS=Arabidopsis thaliana GN=At5g64080 PE=1 SV=1	gi|470129610|ref|XP_004300702.1| PREDICTED: non-specific lipid-transfer protein-like protein At5g64080 [Fragaria vesca subsp. vesca]
snap_masked-Fvb2-2-processed-gene-31.42	2713.58	4447.52	979.644	0.220267	-2.18267	1.17485e-289	2.77307e-286	Fvb2-2	3170131	3173871	-	3740	snap_masked-Fvb2-2-processed-gene-31.42	GO:0005634;GO:0003677;GO:0006355	-	virNOG03304	K	sp|O04136|KNAP3_MALDO Homeobox protein knotted-1-like 3 OS=Malus domestica PE=2 SV=1	gi|764537220|ref|XP_011458838.1| PREDICTED: homeobox protein knotted-1-like 3 isoform X1 [Fragaria vesca subsp. vesca]
maker-Fvb1-4-snap-gene-4.69	4791.68	1621.37	7961.99	4.91066	2.29592	7.85205e-289	1.78946e-285	Fvb1-4	404525	406718	-	2193	maker-Fvb1-4-snap-gene-4.69	-	-	virNOG06886	R	sp|Q9LHF1|LRX4_ARATH Leucine-rich repeat extensin-like protein 4 OS=Arabidopsis thaliana GN=LRX4 PE=1 SV=1	gi|470101239|ref|XP_004287084.1| PREDICTED: leucine-rich repeat extensin-like protein 4 [Fragaria vesca subsp. vesca]
maker-Fvb1-3-augustus-gene-57.46	724.035	1380.29	67.7825	0.0491075	-4.34791	1.05791e-286	2.33058e-283	Fvb1-3	5745369	5748377	+	3008	maker-Fvb1-3-augustus-gene-57.46	-	-	virNOG13671	E	sp|Q9SX98|LHTL8_ARATH Lysine histidine transporter-like 8 OS=Arabidopsis thaliana GN=AATL1 PE=1 SV=1	gi|470102620|ref|XP_004287749.1| PREDICTED: lysine histidine transporter-like 8 [Fragaria vesca subsp. vesca]
maker-Fvb6-1-augustus-gene-232.38	5287.73	8366.29	2209.17	0.264056	-1.92108	5.8027e-286	1.2371e-282	Fvb6-1	23251057	23252647	-	1590	maker-Fvb6-1-augustus-gene-232.38	-	-	virNOG12051;COG3491	QR	sp|Q84MB3|ACCH1_ARATH 1-aminocyclopropane-1-carboxylate oxidase homolog 1 OS=Arabidopsis thaliana GN=At1g06620 PE=2 SV=1	gi|470135473|ref|XP_004303539.1| PREDICTED: 1-aminocyclopropane-1-carboxylate oxidase homolog 4-like [Fragaria vesca subsp. vesca]
maker-Fvb7-3-snap-gene-85.45	1164.01	295.138	2032.88	6.88789	2.78406	3.69177e-276	7.62466e-273	Fvb7-3	8489329	8492332	-	3003	maker-Fvb7-3-snap-gene-85.45	GO:0006833;GO:0016021;GO:0005215	K09872	virNOG04704	P	sp|P43286|PIP21_ARATH Aquaporin PIP2-1 OS=Arabidopsis thaliana GN=PIP2-1 PE=1 SV=1	gi|300119934|gb|ADJ67992.1| aquaporin [Fragaria x ananassa]
maker-Fvb5-1-augustus-gene-128.39	1072.09	1989.93	154.239	0.0775099	-3.68948	4.48931e-273	8.99086e-270	Fvb5-1	12839485	12841370	-	1885	maker-Fvb5-1-augustus-gene-128.39	-	-	virNOG06916;COG3491	QR	sp|Q39224|SRG1_ARATH Protein SRG1 OS=Arabidopsis thaliana GN=SRG1 PE=2 SV=1	gi|470128801|ref|XP_004300323.1| PREDICTED: flavonol synthase 3-like [Fragaria vesca subsp. vesca]
maker-Fvb1-1-augustus-gene-242.51	878.161	180.513	1575.81	8.72959	3.12591	9.49897e-272	1.84643e-268	Fvb1-1	24248065	24260067	-	12002	maker-Fvb1-1-augustus-gene-242.51	GO:0004565;GO:0005975	-	virNOG28310;virNOG30198;virNOG15996	G	sp|P48981|BGAL_MALDO Beta-galactosidase OS=Malus domestica PE=1 SV=1	gi|764509730|ref|XP_011460028.1| PREDICTED: beta-galactosidase isoform X2 [Fragaria vesca subsp. vesca]
augustus_masked-Fvb4-4-processed-gene-34.17	684.642	1255.35	113.934	0.0907587	-3.46182	6.95201e-268	1.31274e-264	Fvb4-4	3459769	3460971	-	1202	augustus_masked-Fvb4-4-processed-gene-34.17	-	K18134	virNOG14380	S	sp|Q5NDL2|EOGT_HUMAN EGF domain-specific O-linked N-acetylglucosamine transferase OS=Homo sapiens GN=EOGT PE=2 SV=1	gi|470124804|ref|XP_004298399.1| PREDICTED: uncharacterized protein LOC101295515 isoform X1 [Fragaria vesca subsp. vesca]
maker-Fvb7-4-snap-gene-20.79	1422.62	422.607	2422.63	5.73258	2.51919	5.33251e-266	9.78961e-263	Fvb7-4	1995821	2005462	-	9641	maker-Fvb7-4-snap-gene-20.79	GO:0006457;GO:0005524;GO:0051082;GO:0006950	K04079	virNOG09511	O	sp|P27323|HS901_ARATH Heat shock protein 90-1 OS=Arabidopsis thaliana GN=HSP90-1 PE=1 SV=3	gi|470144831|ref|XP_004308051.1| PREDICTED: heat shock protein 83 [Fragaria vesca subsp. vesca]
maker-Fvb3-2-augustus-gene-14.56	4638.46	7287.73	1989.19	0.272951	-1.87329	2.17912e-264	3.89238e-261	Fvb3-2	1433610	1436175	-	2565	maker-Fvb3-2-augustus-gene-14.56	-	K06966	virNOG07475	S	sp|Q8LBB7|LOG5_ARATH Cytokinin riboside 5&apos;-monophosphate phosphoribohydrolase LOG5 OS=Arabidopsis thaliana GN=LOG5 PE=1 SV=1	gi|764552459|ref|XP_011460274.1| PREDICTED: cytokinin riboside 5&apos;-monophosphate phosphoribohydrolase LOG1-like [Fragaria vesca subsp. vesca]
maker-Fvb5-4-augustus-gene-7.40	2487.82	4032.87	942.761	0.233769	-2.09684	8.62213e-260	1.49957e-256	Fvb5-4	735097	739558	-	4461	maker-Fvb5-4-augustus-gene-7.40	GO:0008299;GO:0004421;GO:0009506;GO:0005829	K01641	virNOG04301	I	sp|P54873|HMCS_ARATH Hydroxymethylglutaryl-CoA synthase OS=Arabidopsis thaliana GN=HMGS PE=1 SV=2	gi|470125505|ref|XP_004298742.1| PREDICTED: LOW QUALITY PROTEIN: hydroxymethylglutaryl-CoA synthase [Fragaria vesca subsp. vesca]
snap_masked-Fvb7-4-processed-gene-40.24	1572.22	2633.81	510.629	0.193875	-2.3668	9.18888e-257	1.55716e-253	Fvb7-4	4009710	4011374	+	1664	snap_masked-Fvb7-4-processed-gene-40.24	GO:0016020;GO:0009664;GO:0005618;GO:0005576	-	virNOG07797	R	sp|O22874|EXPA8_ARATH Expansin-A8 OS=Arabidopsis thaliana GN=EXPA8 PE=2 SV=1	gi|470144164|ref|XP_004307732.1| PREDICTED: expansin-A10 [Fragaria vesca subsp. vesca] gi|6646885|gb|AAF21101.1|AF159563_1 expansin [Fragaria x ananassa]
maker-Fvb7-2-augustus-gene-80.54	669.455	113.598	1225.31	10.7864	3.43114	5.09483e-254	8.41794e-251	Fvb7-2	7997994	8001612	-	3618	maker-Fvb7-2-augustus-gene-80.54	GO:0005524	K03283	virNOG03266	O	sp|Q9LHA8|MD37C_ARATH Probable mediator of RNA polymerase II transcription subunit 37c OS=Arabidopsis thaliana GN=MED37C PE=1 SV=1	gi|470143179|ref|XP_004307259.1| PREDICTED: probable mediator of RNA polymerase II transcription subunit 37c [Fragaria vesca subsp. vesca]
augustus_masked-Fvb7-3-processed-gene-58.0	1448.38	454.994	2441.77	5.3666	2.42401	1.98672e-252	3.2025e-249	Fvb7-3	5790897	5793535	+	2638	augustus_masked-Fvb7-3-processed-gene-58.0	GO:0006879;GO:0006826;GO:0004322;GO:0005623;GO:0008199;GO:0055114	K00522	virNOG04154	P	sp|Q948P6|FRI3_SOYBN Ferritin-3, chloroplastic OS=Glycine max PE=2 SV=1	gi|764634060|ref|XP_011469943.1| PREDICTED: ferritin-4, chloroplastic [Fragaria vesca subsp. vesca]
snap_masked-Fvb3-3-processed-gene-22.31	2382.27	3852.95	911.591	0.236596	-2.0795	3.24804e-252	5.11102e-249	Fvb3-3	2196206	2205124	-	8918	snap_masked-Fvb3-3-processed-gene-22.31	GO:0005992;GO:0003824	K16055	virNOG00839	G	sp|Q9LMI0|TPS7_ARATH Probable alpha,alpha-trehalose-phosphate synthase [UDP-forming] 7 OS=Arabidopsis thaliana GN=TPS7 PE=1 SV=1	gi|470115574|ref|XP_004293972.1| PREDICTED: probable alpha,alpha-trehalose-phosphate synthase [UDP-forming] 7 [Fragaria vesca subsp. vesca]
maker-Fvb1-2-augustus-gene-204.24	341.796	670.673	12.9187	0.0192623	-5.69807	1.96069e-251	3.01354e-248	Fvb1-2	20447361	20448958	+	1597	maker-Fvb1-2-augustus-gene-204.24	GO:0016757	K18819	virNOG00448	G	sp|C7G304|GOLS2_SOLLC Galactinol synthase 2 OS=Solanum lycopersicum GN=GOLS2 PE=2 SV=1	gi|470103876|ref|XP_004288353.1| PREDICTED: galactinol synthase 2-like [Fragaria vesca subsp. vesca]
maker-Fvb7-1-snap-gene-277.74	410.363	790.858	29.8674	0.0377659	-4.72677	2.28108e-251	3.42629e-248	Fvb7-1	27733849	27737704	-	3855	maker-Fvb7-1-snap-gene-277.74	-	K08829	virNOG04602	T	sp|Q6Z8C8|CDKF4_ORYSJ Cyclin-dependent kinase F-4 OS=Oryza sativa subsp. japonica GN=CDKF-4 PE=2 SV=1	gi|470144348|ref|XP_004307820.1| PREDICTED: cyclin-dependent kinase F-4-like [Fragaria vesca subsp. vesca]
maker-Fvb1-2-augustus-gene-72.31	352.987	690.064	15.9098	0.0230556	-5.43874	9.1917e-250	1.34995e-246	Fvb1-2	7237831	7240881	+	3050	maker-Fvb1-2-augustus-gene-72.31	-	-	KOG1303;virNOG13671	E	sp|Q9SX98|LHTL8_ARATH Lysine histidine transporter-like 8 OS=Arabidopsis thaliana GN=AATL1 PE=1 SV=1	gi|470102620|ref|XP_004287749.1| PREDICTED: lysine histidine transporter-like 8 [Fragaria vesca subsp. vesca]
maker-Fvb2-2-augustus-gene-109.41	607.477	52.9337	1162.02	21.9524	4.45631	2.8691e-246	4.12215e-243	Fvb2-2	10948181	10949784	-	1603	maker-Fvb2-2-augustus-gene-109.41	GO:0006810;GO:0016021;GO:0005215	K09872	virNOG04704	P	sp|P93004|PIP27_ARATH Aquaporin PIP2-7 OS=Arabidopsis thaliana GN=PIP2-7 PE=1 SV=2	gi|470108874|ref|XP_004290727.1| PREDICTED: aquaporin PIP2-7 [Fragaria vesca subsp. vesca]
maker-Fvb7-1-augustus-gene-249.66	755.409	154.771	1356.05	8.76162	3.1312	9.71341e-245	1.36587e-241	Fvb7-1	24968993	24972251	-	3258	maker-Fvb7-1-augustus-gene-249.66	GO:0005524	K03283	virNOG03266	O	sp|P22953|MD37E_ARATH Probable mediator of RNA polymerase II transcription subunit 37e OS=Arabidopsis thaliana GN=MED37E PE=1 SV=3	gi|470143736|ref|XP_004307527.1| PREDICTED: heat shock cognate 70 kDa protein 2 [Fragaria vesca subsp. vesca]
maker-Fvb7-1-snap-gene-266.63	3794.07	6070.15	1517.99	0.250074	-1.99958	1.58059e-242	2.17627e-239	Fvb7-1	26671021	26672865	-	1844	maker-Fvb7-1-snap-gene-266.63	GO:0045430;GO:0009813	-	virNOG12444	R	sp|Q8VZW3|CFI3_ARATH Probable chalcone--flavonone isomerase 3 OS=Arabidopsis thaliana GN=CHI3 PE=1 SV=1	gi|470144168|ref|XP_004307734.1| PREDICTED: probable chalcone--flavonone isomerase 3 [Fragaria vesca subsp. vesca]
augustus_masked-Fvb3-4-processed-gene-261.11	411.216	787.251	35.1808	0.0446881	-4.48397	3.59375e-241	4.84716e-238	Fvb3-4	26151678	26152115	+	437	augustus_masked-Fvb3-4-processed-gene-261.11	GO:0050832;GO:0042742	-	virNOG11661;virNOG18909;virNOG19971	R	sp|P29063|PR4B_TOBAC Pathogenesis-related protein PR-4B OS=Nicotiana tabacum PE=2 SV=1	gi|470114870|ref|XP_004293631.1| PREDICTED: pathogenesis-related protein PR-4-like [Fragaria vesca subsp. vesca]
maker-Fvb5-1-augustus-gene-43.63	1971.42	3204.72	738.119	0.230322	-2.11827	5.95559e-239	7.87211e-236	Fvb5-1	4291647	4302583	+	10936	maker-Fvb5-1-augustus-gene-43.63	-	K15803	virNOG05092;NOG126252	SR	sp|Q6Q3H3|TPSGD_VITVI (-)-germacrene D synthase OS=Vitis vinifera GN=VIT_19s0014g04930 PE=1 SV=1	gi|470126352|ref|XP_004299152.1| PREDICTED: (-)-germacrene D synthase-like [Fragaria vesca subsp. vesca]
augustus_masked-Fvb2-2-processed-gene-98.1	1118.2	1994.55	241.857	0.121259	-3.04384	1.07463e-238	1.3926e-235	Fvb2-2	9788228	9790018	-	1790	augustus_masked-Fvb2-2-processed-gene-98.1	GO:0016126;GO:0015936;GO:0055114;GO:0050661;GO:0016021;GO:0004420;GO:0016104;GO:0005789	K00021	virNOG07933;COG1257	I	sp|O64967|HMDH2_GOSHI 3-hydroxy-3-methylglutaryl-coenzyme A reductase 2 OS=Gossypium hirsutum GN=HMG2 PE=3 SV=1	gi|470107514|ref|XP_004290090.1| PREDICTED: 3-hydroxy-3-methylglutaryl-coenzyme A reductase 1-like [Fragaria vesca subsp. vesca]
maker-Fvb3-1-augustus-gene-302.33	548.569	78.9982	1018.14	12.8881	3.68797	1.22707e-238	1.55956e-235	Fvb3-1	30185005	30189040	+	4035	maker-Fvb3-1-augustus-gene-302.33	-	-	virNOG32945;virNOG04742;virNOG28900;virNOG31089	T	sp|Q9SYA0|Y1150_ARATH G-type lectin S-receptor-like serine/threonine-protein kinase At1g61500 OS=Arabidopsis thaliana GN=At1g61500 PE=2 SV=2	gi|764552854|ref|XP_011460335.1| PREDICTED: G-type lectin S-receptor-like serine/threonine-protein kinase At1g61500 [Fragaria vesca subsp. vesca]
snap_masked-Fvb3-4-processed-gene-255.25	2147.57	3463.49	831.638	0.240115	-2.0582	7.4564e-237	9.29799e-234	Fvb3-4	25531313	25536779	-	5466	snap_masked-Fvb3-4-processed-gene-255.25	GO:0016597;GO:0005829;GO:0006551;GO:0006573;GO:0003984;GO:0009082	K01653	virNOG00270	E	sp|Q9FFF4|ILVH1_ARATH Acetolactate synthase small subunit 1, chloroplastic OS=Arabidopsis thaliana GN=VAT1 PE=1 SV=1	gi|764555883|ref|XP_011460628.1| PREDICTED: acetolactate synthase small subunit 1, chloroplastic [Fragaria vesca subsp. vesca]
maker-Fvb1-4-augustus-gene-178.28	1656.56	2724.39	588.718	0.216091	-2.21029	2.27907e-235	2.78933e-232	Fvb1-4	17839257	17840822	+	1565	maker-Fvb1-4-augustus-gene-178.28	GO:0016740	K00799	virNOG09062	O	sp|Q96324|GSTFB_ARATH Glutathione S-transferase F11 OS=Arabidopsis thaliana GN=GSTF11 PE=2 SV=1	gi|470104370|ref|XP_004288578.1| PREDICTED: glutathione S-transferase F11-like [Fragaria vesca subsp. vesca]
maker-Fvb2-2-snap-gene-21.65	2166.12	838.309	3493.92	4.16782	2.05929	8.30308e-235	9.97728e-232	Fvb2-2	2113932	2118418	-	4486	maker-Fvb2-2-snap-gene-21.65	GO:0046872	K10144	virNOG02215	O	sp|Q96PM5|ZN363_HUMAN RING finger and CHY zinc finger domain-containing protein 1 OS=Homo sapiens GN=RCHY1 PE=1 SV=1	gi|470110273|ref|XP_004291409.1| PREDICTED: RING finger and CHY zinc finger domain-containing protein 1 [Fragaria vesca subsp. vesca] gi|764541566|ref|XP_011459138.1| PREDICTED: RING finger and CHY zinc finger domain-containing protein 1 [Fragaria vesca subsp. vesca] gi|764541571|ref|XP_011459139.1| PREDICTED: RING finger and CHY zinc finger domain-containing protein 1 [Fragaria vesca subsp. vesc…
maker-Fvb2-3-augustus-gene-86.43	8434.57	13133.6	3735.55	0.284427	-1.81387	4.63475e-234	5.46983e-231	Fvb2-3	8639285	8645390	+	6105	maker-Fvb2-3-augustus-gene-86.43	GO:0008643;GO:0016021	K15382	virNOG02611;KOG1623	R	sp|B8BKP4|SWT14_ORYSI Bidirectional sugar transporter SWEET14 OS=Oryza sativa subsp. indica GN=SWEET14 PE=2 SV=1	gi|470148314|ref|XP_004309713.1| PREDICTED: bidirectional sugar transporter SWEET9-like [Fragaria vesca subsp. vesca]
maker-Fvb7-3-snap-gene-73.52	1636.15	579.677	2692.61	4.64503	2.21569	4.45262e-232	5.1627e-229	Fvb7-3	7365229	7368298	+	3069	maker-Fvb7-3-snap-gene-73.52	GO:0005524	K03283	virNOG03266	O	sp|P22953|MD37E_ARATH Probable mediator of RNA polymerase II transcription subunit 37e OS=Arabidopsis thaliana GN=MED37E PE=1 SV=3	gi|470143736|ref|XP_004307527.1| PREDICTED: heat shock cognate 70 kDa protein 2 [Fragaria vesca subsp. vesca]
maker-Fvb3-1-snap-gene-277.44	1286.93	2156.72	417.143	0.193415	-2.37023	1.41495e-229	1.61231e-226	Fvb3-1	27765295	27770854	-	5559	maker-Fvb3-1-snap-gene-277.44	-	-	virNOG17330	S	-	gi|470115522|ref|XP_004293948.1| PREDICTED: uncharacterized protein LOC101296184 [Fragaria vesca subsp. vesca]
maker-Fvb3-3-augustus-gene-97.33	885.323	1539.47	231.174	0.150165	-2.73538	3.89368e-229	4.36158e-226	Fvb3-3	9687428	9690490	+	3062	maker-Fvb3-3-augustus-gene-97.33	-	-	virNOG12743;strNOG12799	K	sp|O04017|NAC98_ARATH Protein CUP-SHAPED COTYLEDON 2 OS=Arabidopsis thaliana GN=NAC098 PE=1 SV=1	gi|470110456|ref|XP_004291499.1| PREDICTED: protein CUP-SHAPED COTYLEDON 1-like [Fragaria vesca subsp. vesca]
maker-Fvb5-3-augustus-gene-266.46	4351.1	6710.85	1991.35	0.296736	-1.75275	1.3415e-228	1.47766e-225	Fvb5-3	26607985	26612384	+	4399	maker-Fvb5-3-augustus-gene-266.46	GO:0008299;GO:0004421;GO:0009506;GO:0005829	K01641	virNOG04301	I	sp|P54873|HMCS_ARATH Hydroxymethylglutaryl-CoA synthase OS=Arabidopsis thaliana GN=HMGS PE=1 SV=2	gi|470125505|ref|XP_004298742.1| PREDICTED: LOW QUALITY PROTEIN: hydroxymethylglutaryl-CoA synthase [Fragaria vesca subsp. vesca]
maker-Fvb5-1-augustus-gene-8.34	2104.74	3382.4	827.074	0.244523	-2.03196	1.93651e-228	2.09809e-225	Fvb5-1	802173	806605	-	4432	maker-Fvb5-1-augustus-gene-8.34	GO:0008299;GO:0004421;GO:0009506;GO:0005829	K01641	virNOG04301	I	sp|P54873|HMCS_ARATH Hydroxymethylglutaryl-CoA synthase OS=Arabidopsis thaliana GN=HMGS PE=1 SV=2	gi|470125505|ref|XP_004298742.1| PREDICTED: LOW QUALITY PROTEIN: hydroxymethylglutaryl-CoA synthase [Fragaria vesca subsp. vesca]
maker-Fvb5-2-snap-gene-120.50	1663.1	611.611	2714.59	4.43842	2.15005	1.61587e-222	1.72246e-219	Fvb5-2	12020597	12023796	+	3199	maker-Fvb5-2-snap-gene-120.50	GO:0016020	-	virNOG12810;virNOG26764	S	-	gi|470128779|ref|XP_004300312.1| PREDICTED: uncharacterized protein LOC101305849 [Fragaria vesca subsp. vesca]
augustus_masked-Fvb4-3-processed-gene-85.12	2142.38	864.219	3420.55	3.95797	1.98476	1.87799e-219	1.9701e-216	Fvb4-3	8562752	8565836	-	3084	augustus_masked-Fvb4-3-processed-gene-85.12	GO:0016021;GO:0015238;GO:0015297;GO:0006855	K03327	virNOG03991;COG0534	SV	sp|Q8RWF5|MATE9_ARATH MATE efflux family protein 9 OS=Arabidopsis thaliana GN=DTXL5 PE=2 SV=1	gi|470126079|ref|XP_004299021.1| PREDICTED: MATE efflux family protein 7-like isoform X1 [Fragaria vesca subsp. vesca]
maker-Fvb3-1-snap-gene-108.49	694.06	151.955	1236.16	8.13508	3.02416	3.26891e-219	3.37566e-216	Fvb3-1	10867631	10876621	-	8990	maker-Fvb3-1-snap-gene-108.49	GO:0008889;GO:0006629	-	virNOG00962	C	sp|Q9SZ11|GLPQ2_ARATH Probable glycerophosphoryl diester phosphodiesterase 2 OS=Arabidopsis thaliana GN=GPDL2 PE=1 SV=3	gi|470115745|ref|XP_004294052.1| PREDICTED: glycerophosphodiester phosphodiesterase GDPDL3-like [Fragaria vesca subsp. vesca]
maker-Fvb1-1-snap-gene-111.28	1751.94	2831.05	672.82	0.237657	-2.07305	9.42977e-217	9.5879e-214	Fvb1-1	11082427	11091883	+	9456	maker-Fvb1-1-snap-gene-111.28	GO:0004748;GO:0005524;GO:0006260;GO:0055114	K10807	virNOG08709	F	sp|Q9SJ20|RIR1_ARATH Ribonucleoside-diphosphate reductase large subunit OS=Arabidopsis thaliana GN=RNR1 PE=1 SV=1	gi|470103824|ref|XP_004288327.1| PREDICTED: ribonucleoside-diphosphate reductase large subunit [Fragaria vesca subsp. vesca]
maker-Fvb5-2-augustus-gene-77.54	498.473	918.629	78.3177	0.085255	-3.55207	1.64937e-216	1.65162e-213	Fvb5-2	7713562	7717249	-	3687	maker-Fvb5-2-augustus-gene-77.54	GO:0005634;GO:0003677;GO:0006281;GO:0006260;GO:0006310	K07466	virNOG07298	L	sp|Q9SD82|RFA1B_ARATH Replication protein A 70 kDa DNA-binding subunit B OS=Arabidopsis thaliana GN=RPA1B PE=3 SV=1	gi|470130442|ref|XP_004301112.1| PREDICTED: replication protein A 70 kDa DNA-binding subunit B [Fragaria vesca subsp. vesca]
maker-Fvb4-3-augustus-gene-202.47	406.699	766.952	46.4462	0.0605595	-4.0455	2.24863e-215	2.21809e-212	Fvb4-3	20219598	20223931	-	4333	maker-Fvb4-3-augustus-gene-202.47	GO:0046556;GO:0048046;GO:0010214;GO:0009505;GO:0005975	-	virNOG11677	G	sp|Q9FGY1|BXL1_ARATH Beta-D-xylosidase 1 OS=Arabidopsis thaliana GN=BXL1 PE=1 SV=1	gi|86553064|gb|AAS17751.2| beta xylosidase [Fragaria x ananassa]
maker-Fvb2-4-augustus-gene-231.58	502.745	923.689	81.8003	0.0885582	-3.49723	3.69454e-213	3.59077e-210	Fvb2-4	23183676	23186379	+	2703	maker-Fvb2-4-augustus-gene-231.58	-	K14505	virNOG07742;virNOG29550	D	sp|P42753|CCD31_ARATH Cyclin-D3-1 OS=Arabidopsis thaliana GN=CYCD3-1 PE=1 SV=3	gi|470109574|ref|XP_004291068.1| PREDICTED: cyclin-D3-3-like [Fragaria vesca subsp. vesca]
maker-Fvb2-2-augustus-gene-72.60	426.001	798.493	53.5083	0.0670116	-3.89945	9.3628e-213	8.96793e-210	Fvb2-2	7280834	7283132	+	2298	maker-Fvb2-2-augustus-gene-72.60	GO:0016787	K01213	virNOG00535	R	sp|P48978|PGLR_MALDO Polygalacturonase OS=Malus domestica PE=2 SV=1	gi|470111992|ref|XP_004292223.1| PREDICTED: polygalacturonase-like [Fragaria vesca subsp. vesca]
maker-Fvb6-3-augustus-gene-411.42	4672.41	7101.42	2243.41	0.31591	-1.66241	1.83136e-212	1.72907e-209	Fvb6-3	41173945	41175870	+	1925	maker-Fvb6-3-augustus-gene-411.42	GO:0031177;GO:0006633	-	virNOG21250;virNOG23718;virNOG21043	I	sp|P93092|ACP1_CASGL Acyl carrier protein 1, chloroplastic OS=Casuarina glauca GN=ACP1 PE=2 SV=1	gi|3293271|gb|AAC39495.1| acyl carrier protein [Fragaria x ananassa]
maker-Fvb5-1-augustus-gene-88.46	1744.32	675.314	2813.33	4.16596	2.05865	1.03511e-211	9.63524e-209	Fvb5-1	8789323	8793116	-	3793	maker-Fvb5-1-augustus-gene-88.46	GO:0005524;GO:0045727;GO:0009941;GO:0009408;GO:0009570;GO:0043335	K03695	virNOG04497	O	sp|P42730|CLPB1_ARATH Chaperone protein ClpB1 OS=Arabidopsis thaliana GN=CLPB1 PE=1 SV=2	gi|470126676|ref|XP_004299309.1| PREDICTED: chaperone protein ClpB1 [Fragaria vesca subsp. vesca]
maker-Fvb4-1-augustus-gene-189.51	5661.45	8520.39	2802.51	0.328919	-1.6042	2.14848e-209	1.97213e-206	Fvb4-1	18906124	18909556	+	3432	maker-Fvb4-1-augustus-gene-189.51	GO:0016310;GO:0005524;GO:0004594;GO:0015937	K09680	virNOG00440;virNOG31528;COG5146	H	sp|Q8L5Y9|PANK2_ARATH Pantothenate kinase 2 OS=Arabidopsis thaliana GN=At4g32180 PE=1 SV=2	gi|470122908|ref|XP_004297480.1| PREDICTED: pantothenate kinase 1 [Fragaria vesca subsp. vesca]
maker-Fvb2-3-augustus-gene-33.39	1917.12	3059.68	774.557	0.25315	-1.98194	4.18857e-209	3.79209e-206	Fvb2-3	3291671	3293705	-	2034	maker-Fvb2-3-augustus-gene-33.39	GO:0003824;GO:0050662	K13082	virNOG01099	Q	sp|Q9XES5|DFRA_MALDO Bifunctional dihydroflavonol 4-reductase/flavanone 4-reductase OS=Malus domestica GN=DFR PE=1 SV=1	gi|51872671|gb|AAU12363.1| dihydroflavonol 4-reductase [Fragaria x ananassa] gi|401715667|gb|AFP99286.1| dihydroflavonol 4-reductase [Fragaria x ananassa] gi|592962572|gb|AHL46443.1| dihydroflavonol 4-reductase [Fragaria x ananassa] gi|592962574|gb|AHL46444.1| dihydroflavonol 4-reductase [Fragaria x ananassa]
maker-Fvb7-3-snap-gene-54.72	1474.53	2587.71	361.343	0.139638	-2.84024	4.91299e-208	4.38783e-205	Fvb7-3	5419811	5421525	-	1714	maker-Fvb7-3-snap-gene-54.72	GO:0016020;GO:0009664;GO:0005618;GO:0005576	-	virNOG07797	R	sp|O22874|EXPA8_ARATH Expansin-A8 OS=Arabidopsis thaliana GN=EXPA8 PE=2 SV=1	gi|470144164|ref|XP_004307732.1| PREDICTED: expansin-A10 [Fragaria vesca subsp. vesca] gi|6646885|gb|AAF21101.1|AF159563_1 expansin [Fragaria x ananassa]
augustus_masked-Fvb2-1-processed-gene-255.5	8698.15	12918.7	4477.6	0.346599	-1.52866	6.65245e-208	5.86214e-205	Fvb2-1	25557282	25568996	+	11714	augustus_masked-Fvb2-1-processed-gene-255.5	GO:0003824;GO:0050662	-	virNOG04617	E	sp|Q9XES5|DFRA_MALDO Bifunctional dihydroflavonol 4-reductase/flavanone 4-reductase OS=Malus domestica GN=DFR PE=1 SV=1	gi|764546192|ref|XP_011459546.1| PREDICTED: auxilin-like protein 1 isoform X2 [Fragaria vesca subsp. vesca]
maker-Fvb5-3-augustus-gene-270.61	2160.92	3409.72	912.115	0.267505	-1.90236	1.27655e-205	1.1101e-202	Fvb5-3	27045251	27052248	+	6997	maker-Fvb5-3-augustus-gene-270.61	-	K00276	virNOG10363	Q	sp|Q8H1H9|AMO_ARATH Primary amine oxidase OS=Arabidopsis thaliana GN=At1g62810 PE=2 SV=1	gi|470125396|ref|XP_004298688.1| PREDICTED: primary amine oxidase-like [Fragaria vesca subsp. vesca]
maker-Fvb5-2-snap-gene-78.68	723.757	177.873	1269.64	7.13793	2.83551	1.30212e-205	1.11762e-202	Fvb5-2	7798407	7802317	-	3910	maker-Fvb5-2-snap-gene-78.68	GO:0005524;GO:0019538	K03695	virNOG04497	O	sp|P42730|CLPB1_ARATH Chaperone protein ClpB1 OS=Arabidopsis thaliana GN=CLPB1 PE=1 SV=2	gi|470126676|ref|XP_004299309.1| PREDICTED: chaperone protein ClpB1 [Fragaria vesca subsp. vesca]
maker-Fvb5-1-augustus-gene-115.35	555.545	83.9174	1027.17	12.2403	3.61356	2.84585e-205	2.41131e-202	Fvb5-1	11498805	11506098	-	7293	maker-Fvb5-1-augustus-gene-115.35	-	-	virNOG19251	S	sp|P46254|HS22M_PEA Heat shock 22 kDa protein, mitochondrial OS=Pisum sativum GN=HSP22 PE=2 SV=1	gi|470126955|ref|XP_004299445.1| PREDICTED: inner centromere protein [Fragaria vesca subsp. vesca]
maker-Fvb3-4-augustus-gene-219.29	1687.67	2708.91	666.435	0.246016	-2.02317	1.9821e-204	1.65819e-201	Fvb3-4	21977362	21981385	-	4023	maker-Fvb3-4-augustus-gene-219.29	GO:0016705;GO:0020037;GO:0005506;GO:0016021;GO:0004497;GO:0055114	K15639	virNOG27797	Q	sp|O48786|C734A_ARATH Cytochrome P450 734A1 OS=Arabidopsis thaliana GN=CYP734A1 PE=2 SV=1	gi|764556852|ref|XP_004295655.2| PREDICTED: cytochrome P450 CYP749A22-like isoform X1 [Fragaria vesca subsp. vesca] gi|764556858|ref|XP_011460712.1| PREDICTED: cytochrome P450 CYP749A22-like isoform X2 [Fragaria vesca subsp. vesca]
maker-Fvb4-2-augustus-gene-62.48	3424.54	1606.41	5242.68	3.2636	1.70646	8.31008e-202	6.86517e-199	Fvb4-2	6201447	6203657	+	2210	maker-Fvb4-2-augustus-gene-62.48	GO:0016705;GO:0020037;GO:0005506;GO:0016021;GO:0004497;GO:0055114	-	virNOG13088	Q	sp|Q9LIP6|C71BV_ARATH Cytochrome P450 71B34 OS=Arabidopsis thaliana GN=CYP71B34 PE=2 SV=1	gi|470148916|ref|XP_004309993.1| PREDICTED: cytochrome P450 71B34-like [Fragaria vesca subsp. vesca]
augustus_masked-Fvb2-1-processed-gene-101.1	357.562	33.7304	681.394	20.2012	4.33637	2.43373e-201	1.98574e-198	Fvb2-1	10095875	10096936	-	1061	augustus_masked-Fvb2-1-processed-gene-101.1	-	-	virNOG04158	R	-	gi|764547832|ref|XP_011459716.1| PREDICTED: protein EXORDIUM-like 5 [Fragaria vesca subsp. vesca]
maker-Fvb5-3-augustus-gene-26.28	2031.62	849.7	3213.54	3.78197	1.91914	5.24837e-201	4.23005e-198	Fvb5-3	2640757	2648258	-	7501	maker-Fvb5-3-augustus-gene-26.28	GO:0008168;GO:0005802;GO:0010289;GO:0048364;GO:0005768;GO:0016021;GO:0009735;GO:0048367;GO:0032259	-	virNOG01315	R	sp|Q9C9Q8|PMTT_ARATH Probable pectin methyltransferase QUA2 OS=Arabidopsis thaliana GN=QUA2 PE=1 SV=2	gi|470129494|ref|XP_004300652.1| PREDICTED: probable pectin methyltransferase QUA2 [Fragaria vesca subsp. vesca] gi|764593863|ref|XP_011465516.1| PREDICTED: probable pectin methyltransferase QUA2 [Fragaria vesca subsp. vesca] gi|764593866|ref|XP_011465517.1| PREDICTED: probable pectin methyltransferase QUA2 [Fragaria vesca subsp. vesca] gi|764593869|ref|XP_011465518.1| PREDICTED: probable pectin …
augustus_masked-Fvb2-2-processed-gene-100.3	328.201	25.0766	631.325	25.1758	4.65397	8.29842e-200	6.60774e-197	Fvb2-2	10010305	10011531	+	1226	augustus_masked-Fvb2-2-processed-gene-100.3	-	-	virNOG04158	R	-	gi|764547832|ref|XP_011459716.1| PREDICTED: protein EXORDIUM-like 5 [Fragaria vesca subsp. vesca]
maker-Fvb2-4-augustus-gene-231.51	1395.37	516.98	2273.76	4.39815	2.1369	9.05961e-200	7.12797e-197	Fvb2-4	23096159	23097500	+	1341	maker-Fvb2-4-augustus-gene-231.51	-	-	virNOG22984	R	sp|P86888|PMLN_PRUPE Peamaclein OS=Prunus persica PE=1 SV=1	gi|470109320|ref|XP_004290947.1| PREDICTED: peamaclein [Fragaria vesca subsp. vesca]
snap_masked-Fvb2-3-processed-gene-21.34	1364.74	502.346	2227.13	4.43346	2.14843	1.3377e-198	1.0401e-195	Fvb2-3	2156809	2161332	-	4523	snap_masked-Fvb2-3-processed-gene-21.34	-	K10144	virNOG02215;KOG1940	O	sp|Q96PM5|ZN363_HUMAN RING finger and CHY zinc finger domain-containing protein 1 OS=Homo sapiens GN=RCHY1 PE=1 SV=1	gi|470110273|ref|XP_004291409.1| PREDICTED: RING finger and CHY zinc finger domain-containing protein 1 [Fragaria vesca subsp. vesca] gi|764541566|ref|XP_011459138.1| PREDICTED: RING finger and CHY zinc finger domain-containing protein 1 [Fragaria vesca subsp. vesca] gi|764541571|ref|XP_011459139.1| PREDICTED: RING finger and CHY zinc finger domain-containing protein 1 [Fragaria vesca subsp. vesc…
snap_masked-Fvb2-3-processed-gene-33.26	2186.04	3427.46	944.622	0.275604	-1.85933	1.66241e-198	1.27754e-195	Fvb2-3	3300447	3302840	-	2393	snap_masked-Fvb2-3-processed-gene-33.26	GO:0045552;GO:0055114;GO:0050662	K13082	virNOG01099	Q	sp|Q84KP0|DFRA_PYRCO Bifunctional dihydroflavonol 4-reductase/flavanone 4-reductase OS=Pyrus communis GN=DFR PE=1 SV=1	gi|592962588|gb|AHL46451.1| dihydroflavonol 4-reductase [Fragaria x ananassa]
maker-Fvb3-3-augustus-gene-66.27	506.473	917.338	95.6089	0.104224	-3.26224	9.64852e-197	7.32955e-194	Fvb3-3	6607185	6610509	+	3324	maker-Fvb3-3-augustus-gene-66.27	GO:0016020	-	virNOG06621	T	sp|Q8VZG8|Y4885_ARATH Probable LRR receptor-like serine/threonine-protein kinase At4g08850 OS=Arabidopsis thaliana GN=At4g08850 PE=1 SV=3	gi|764555167|ref|XP_011460571.1| PREDICTED: probable LRR receptor-like serine/threonine-protein kinase At4g08850 [Fragaria vesca subsp. vesca]
maker-Fvb6-1-augustus-gene-101.38	808.81	1407.64	209.983	0.149174	-2.74493	5.20114e-196	3.90618e-193	Fvb6-1	10088145	10093323	-	5178	maker-Fvb6-1-augustus-gene-101.38	GO:0016866	K15813	virNOG11690	I	sp|Q2XPU7|LUPS_RICCO Lupeol synthase OS=Ricinus communis PE=1 SV=1	gi|470136001|ref|XP_004303791.1| PREDICTED: beta-amyrin synthase-like [Fragaria vesca subsp. vesca]
maker-Fvb7-3-snap-gene-28.91	634.6	147.749	1121.45	7.59023	2.92414	2.28207e-195	1.69463e-192	Fvb7-3	2864386	2873725	-	9339	maker-Fvb7-3-snap-gene-28.91	GO:0006457;GO:0005524;GO:0051082;GO:0006950	K04079	virNOG09511	O	sp|P27323|HS901_ARATH Heat shock protein 90-1 OS=Arabidopsis thaliana GN=HSP90-1 PE=1 SV=3	gi|470144831|ref|XP_004308051.1| PREDICTED: heat shock protein 83 [Fragaria vesca subsp. vesca]
augustus_masked-Fvb7-1-processed-gene-266.5	389.271	727.209	51.3336	0.0705898	-3.8244	2.72126e-195	1.99831e-192	Fvb7-1	26611218	26615476	+	4258	augustus_masked-Fvb7-1-processed-gene-266.5	GO:0005634;GO:0007062;GO:0006260;GO:0009941;GO:0006301	-	virNOG00578	S	sp|Q501D5|MCMBP_ARATH Mini-chromosome maintenance complex-binding protein OS=Arabidopsis thaliana GN=ETG1 PE=1 SV=1	gi|470144162|ref|XP_004307731.1| PREDICTED: mini-chromosome maintenance complex-binding protein [Fragaria vesca subsp. vesca]
maker-Fvb7-4-snap-gene-48.56	767.587	1322.79	212.385	0.160559	-2.63883	5.87774e-195	4.26879e-192	Fvb7-4	4868477	4872162	-	3685	maker-Fvb7-4-snap-gene-48.56	GO:0000162;GO:0004049	K01657	virNOG05880	E	sp|P32068|TRPE_ARATH Anthranilate synthase component I-1, chloroplastic OS=Arabidopsis thaliana GN=ASA1 PE=2 SV=1	gi|470146634|ref|XP_004308927.1| PREDICTED: anthranilate synthase alpha subunit 1, chloroplastic [Fragaria vesca subsp. vesca]
maker-Fvb2-2-augustus-gene-11.24	749.181	204.538	1293.82	6.3256	2.6612	1.35774e-191	9.75359e-189	Fvb2-2	1088340	1088647	+	307	maker-Fvb2-2-augustus-gene-11.24	-	-	-	-	-	-
maker-Fvb4-2-augustus-gene-211.25	430.261	792.462	68.0597	0.0858839	-3.54147	2.11805e-191	1.50518e-188	Fvb4-2	21094073	21096791	+	2718	maker-Fvb4-2-augustus-gene-211.25	GO:0046872;GO:0016021;GO:0070469;GO:0055114;GO:0009916	K17893	virNOG07260;virNOG04111	CR	sp|O03376|AOX3_SOYBN Alternative oxidase 3, mitochondrial OS=Glycine max GN=AOX3 PE=1 SV=1	gi|470127593|ref|XP_004299752.1| PREDICTED: alternative oxidase 3, mitochondrial-like [Fragaria vesca subsp. vesca]
maker-Fvb4-3-augustus-gene-85.58	1800.74	751.155	2850.33	3.7946	1.92395	7.36878e-191	5.18088e-188	Fvb4-3	8558525	8561422	-	2897	maker-Fvb4-3-augustus-gene-85.58	GO:0005774;GO:0016021;GO:0015238;GO:0015297;GO:0006855	K03327	virNOG03991	S	sp|Q8RWF5|MATE9_ARATH MATE efflux family protein 9 OS=Arabidopsis thaliana GN=DTXL5 PE=2 SV=1	gi|470126085|ref|XP_004299024.1| PREDICTED: MATE efflux family protein 9-like [Fragaria vesca subsp. vesca]
maker-Fvb7-2-augustus-gene-239.53	6284.11	3285.11	9283.12	2.82582	1.49867	1.09472e-188	7.61581e-186	Fvb7-2	23974674	23976388	-	1714	maker-Fvb7-2-augustus-gene-239.53	GO:0006810;GO:0016021;GO:0005215	K09872	virNOG08606	G	sp|P25794|PIP2_PEA Probable aquaporin PIP-type 7a OS=Pisum sativum GN=TRG-31 PE=2 SV=2	gi|256427015|gb|ACU81080.1| aquaporin [Fragaria x ananassa]
augustus_masked-Fvb3-4-processed-gene-138.4	2184.51	3454.4	914.626	0.264772	-1.91718	3.70889e-187	2.55334e-184	Fvb3-4	13846770	13847207	+	437	augustus_masked-Fvb3-4-processed-gene-138.4	GO:0050832;GO:0042742	-	virNOG11661;virNOG18909;virNOG19971	R	sp|P29063|PR4B_TOBAC Pathogenesis-related protein PR-4B OS=Nicotiana tabacum PE=2 SV=1	gi|470110861|ref|XP_004291679.1| PREDICTED: pathogenesis-related protein PR-4-like [Fragaria vesca subsp. vesca]
augustus_masked-Fvb7-2-processed-gene-250.17	379.275	706.98	51.5698	0.0729438	-3.77707	1.94768e-186	1.32703e-183	Fvb7-2	25086208	25086987	+	779	augustus_masked-Fvb7-2-processed-gene-250.17	-	-	virNOG21512;virNOG24197	S	-	gi|470144170|ref|XP_004307735.1| PREDICTED: uncharacterized protein LOC101305600 [Fragaria vesca subsp. vesca]
augustus_masked-Fvb4-4-processed-gene-94.13	557.032	988.864	125.199	0.126609	-2.98154	7.05438e-186	4.75739e-183	Fvb4-4	9473732	9474214	-	482	augustus_masked-Fvb4-4-processed-gene-94.13	GO:0006952;GO:0009607	-	virNOG26803;virNOG22362	S	sp|O24248|PRU1_PRUAV Major allergen Pru av 1 OS=Prunus avium GN=PRUA1 PE=1 SV=1	gi|470121689|ref|XP_004296894.1| PREDICTED: major allergen Pru av 1-like [Fragaria vesca subsp. vesca] gi|631226528|gb|AHZ10957.1| Fra a 1.06 allergen [Fragaria x ananassa subsp. ananassa]
augustus_masked-Fvb7-3-processed-gene-35.3	977.137	1624.83	329.445	0.202757	-2.30218	2.93043e-184	1.95629e-181	Fvb7-3	3570068	3570403	+	335	augustus_masked-Fvb7-3-processed-gene-35.3	-	-	virNOG23469	S	-	gi|596049384|ref|XP_007220488.1| hypothetical protein PRUPE_ppa013811mg [Prunus persica] gi|462416950|gb|EMJ21687.1| hypothetical protein PRUPE_ppa013811mg [Prunus persica]
maker-Fvb2-1-augustus-gene-166.58	4796.06	1911.64	7680.47	4.01773	2.00638	1.01621e-180	6.71616e-178	Fvb2-1	16619572	16621463	+	1891	maker-Fvb2-1-augustus-gene-166.58	GO:0006950	-	virNOG19172;virNOG17399	S	sp|Q8LGG8|USPAL_ARATH Universal stress protein A-like protein OS=Arabidopsis thaliana GN=At3g01520 PE=1 SV=2	gi|470108996|ref|XP_004290788.1| PREDICTED: universal stress protein A-like protein [Fragaria vesca subsp. vesca]
maker-Fvb6-1-augustus-gene-354.43	275.453	531.16	19.7474	0.0371779	-4.74941	9.87008e-180	6.45855e-177	Fvb6-1	35441468	35443755	+	2287	maker-Fvb6-1-augustus-gene-354.43	GO:0050616;GO:0016705;GO:0020037;GO:0005506;GO:0016021;GO:0004497;GO:0055114	-	virNOG10128	Q	sp|Q2QYH7|C14C2_ORYSJ Cytochrome P450 714C2 OS=Oryza sativa subsp. japonica GN=CYP714C2 PE=2 SV=1	gi|470132536|ref|XP_004302136.1| PREDICTED: cytochrome P450 714C2-like [Fragaria vesca subsp. vesca]
maker-Fvb1-1-augustus-gene-183.37	1524.4	627.176	2421.62	3.86115	1.94903	3.33207e-179	2.15899e-176	Fvb1-1	18317626	18318929	-	1303	maker-Fvb1-1-augustus-gene-183.37	-	-	virNOG21569	S	-	gi|470103108|ref|XP_004287986.1| PREDICTED: uncharacterized protein LOC101304806 [Fragaria vesca subsp. vesca]
maker-Fvb4-1-augustus-gene-13.20	292.6	559.802	25.3978	0.0453692	-4.46214	8.23726e-179	5.28544e-176	Fvb4-1	1324426	1328720	-	4294	maker-Fvb4-1-augustus-gene-13.20	GO:0016021;GO:0006633;GO:0016747	K15397	virNOG16406	I	sp|Q5XEP9|KCS17_ARATH 3-ketoacyl-CoA synthase 17 OS=Arabidopsis thaliana GN=KCS17 PE=2 SV=2	gi|470121075|ref|XP_004296609.1| PREDICTED: 3-ketoacyl-CoA synthase 11-like [Fragaria vesca subsp. vesca]
augustus_masked-Fvb6-1-processed-gene-79.1	2105.66	3359.17	852.154	0.25368	-1.97892	4.61095e-178	2.93017e-175	Fvb6-1	7886665	7892740	-	6075	augustus_masked-Fvb6-1-processed-gene-79.1	-	-	NOG76897	G	sp|Q9SK82|U85A1_ARATH UDP-glycosyltransferase 85A1 OS=Arabidopsis thaliana GN=UGT85A1 PE=1 SV=1	gi|470136292|ref|XP_004303929.1| PREDICTED: 7-deoxyloganetin glucosyltransferase-like [Fragaria vesca subsp. vesca]
maker-Fvb4-4-augustus-gene-2.46	270.308	521.136	19.4798	0.0373795	-4.74161	5.89009e-178	3.70739e-175	Fvb4-4	199186	200931	-	1745	maker-Fvb4-4-augustus-gene-2.46	GO:0005634;GO:0003677;GO:0010197	K11296	virNOG19701	R	sp|Q8LDF9|HMGB7_ARATH High mobility group B protein 7 OS=Arabidopsis thaliana GN=HMGB7 PE=1 SV=1	gi|470123393|ref|XP_004297711.1| PREDICTED: high mobility group B protein 7-like [Fragaria vesca subsp. vesca]
maker-Fvb2-4-snap-gene-258.87	988.948	1631.7	346.192	0.212166	-2.23674	5.2151e-177	3.25156e-174	Fvb2-4	25846021	25853510	+	7489	maker-Fvb2-4-snap-gene-258.87	GO:0045552;GO:0055114;GO:0050662	K13082	virNOG01099	Q	sp|Q84KP0|DFRA_PYRCO Bifunctional dihydroflavonol 4-reductase/flavanone 4-reductase OS=Pyrus communis GN=DFR PE=1 SV=1	gi|592962588|gb|AHL46451.1| dihydroflavonol 4-reductase [Fragaria x ananassa]
maker-Fvb5-3-augustus-gene-53.18	11754.1	17310.1	6198.15	0.358066	-1.4817	2.47265e-176	1.52727e-173	Fvb5-3	5324883	5327114	+	2231	maker-Fvb5-3-augustus-gene-53.18	GO:0005874;GO:0007017;GO:0005525;GO:0005200;GO:0005737;GO:0003924	K07374	virNOG06165	Z	sp|P33629|TBA_PRUDU Tubulin alpha chain OS=Prunus dulcis GN=TUBA PE=2 SV=1	gi|470127791|ref|XP_004299843.1| PREDICTED: tubulin alpha chain-like [Fragaria vesca subsp. vesca] gi|15029368|gb|AAK81858.1|AF394915_1 alpha tubulin subunit [Rosa hybrid cultivar]
augustus_masked-Fvb5-1-processed-gene-279.6	1304.46	513.465	2095.46	4.08101	2.02893	2.91639e-176	1.78467e-173	Fvb5-1	27891337	27892320	-	983	augustus_masked-Fvb5-1-processed-gene-279.6	-	-	virNOG00701	R	-	gi|470127390|ref|XP_004299652.1| PREDICTED: protein EXORDIUM-like [Fragaria vesca subsp. vesca]
maker-Fvb1-3-snap-gene-51.71	473.618	94.0442	853.191	9.07224	3.18146	3.70943e-175	2.24914e-172	Fvb1-3	5080121	5091584	-	11463	maker-Fvb1-3-snap-gene-51.71	GO:0004565;GO:0005975	-	virNOG28310;virNOG30198;virNOG15996	G	sp|P48981|BGAL_MALDO Beta-galactosidase OS=Malus domestica PE=1 SV=1	gi|764509730|ref|XP_011460028.1| PREDICTED: beta-galactosidase isoform X2 [Fragaria vesca subsp. vesca]
snap_masked-Fvb7-1-processed-gene-266.31	1914.76	3221.8	607.73	0.188631	-2.40636	1.67948e-173	1.00906e-170	Fvb7-1	26652335	26656379	-	4044	snap_masked-Fvb7-1-processed-gene-266.31	GO:0016020;GO:0009664;GO:0005618;GO:0005576	-	virNOG07797	R	sp|O22874|EXPA8_ARATH Expansin-A8 OS=Arabidopsis thaliana GN=EXPA8 PE=2 SV=1	gi|470144164|ref|XP_004307732.1| PREDICTED: expansin-A10 [Fragaria vesca subsp. vesca] gi|6646885|gb|AAF21101.1|AF159563_1 expansin [Fragaria x ananassa]
augustus_masked-Fvb2-1-processed-gene-212.16	4520.12	2038.51	7001.72	3.43473	1.7802	5.83508e-173	3.47424e-170	Fvb2-1	21245152	21247605	-	2453	augustus_masked-Fvb2-1-processed-gene-212.16	-	-	-	-	-	-
snap_masked-Fvb4-4-processed-gene-94.32	265.935	511.951	19.9193	0.0389087	-4.68376	2.27124e-172	1.34023e-169	Fvb4-4	9474867	9475415	-	548	snap_masked-Fvb4-4-processed-gene-94.32	-	-	virNOG26803;virNOG22362	S	sp|O50001|PRU1_PRUAR Major allergen Pru ar 1 OS=Prunus armeniaca PE=1 SV=1	gi|470117894|ref|XP_004295081.1| PREDICTED: major allergen Pru ar 1-like [Fragaria vesca subsp. vesca] gi|631226530|gb|AHZ10958.1| Fra a 1.07 allergen [Fragaria x ananassa subsp. ananassa]
maker-Fvb7-2-snap-gene-315.78	1093.29	409.46	1777.12	4.34015	2.11775	5.9744e-170	3.49423e-167	Fvb7-2	31542895	31554935	+	12040	maker-Fvb7-2-snap-gene-315.78	GO:0006457;GO:0005524;GO:0051082;GO:0006950	K04079	virNOG09511	O	sp|P27323|HS901_ARATH Heat shock protein 90-1 OS=Arabidopsis thaliana GN=HSP90-1 PE=1 SV=3	gi|470144831|ref|XP_004308051.1| PREDICTED: heat shock protein 83 [Fragaria vesca subsp. vesca]
maker-Fvb5-4-augustus-gene-86.31	523.624	120.892	926.357	7.66269	2.93785	9.55129e-170	5.53724e-167	Fvb5-4	8663449	8667597	-	4148	maker-Fvb5-4-augustus-gene-86.31	-	-	virNOG19251	S	sp|P46254|HS22M_PEA Heat shock 22 kDa protein, mitochondrial OS=Pisum sativum GN=HSP22 PE=2 SV=1	gi|470126955|ref|XP_004299445.1| PREDICTED: inner centromere protein [Fragaria vesca subsp. vesca]
maker-Fvb3-3-augustus-gene-59.32	385.521	61.4505	709.592	11.5474	3.52949	1.60043e-169	9.19758e-167	Fvb3-3	5929471	5933196	+	3725	maker-Fvb3-3-augustus-gene-59.32	GO:0016021	-	virNOG04739	S	-	gi|470115221|ref|XP_004293801.1| PREDICTED: uncharacterized protein LOC101301656 [Fragaria vesca subsp. vesca]
maker-Fvb6-2-augustus-gene-338.45	996.939	1630.94	362.935	0.222531	-2.16792	5.44543e-169	3.10249e-166	Fvb6-2	33882189	33883891	+	1702	maker-Fvb6-2-augustus-gene-338.45	GO:0046872;GO:0055114;GO:0016491	K05933	virNOG00095	Q	sp|Q9MB94|ACCO_PRUMU 1-aminocyclopropane-1-carboxylate oxidase OS=Prunus mume GN=ACO1 PE=2 SV=1	gi|470136609|ref|XP_004304079.1| PREDICTED: 1-aminocyclopropane-1-carboxylate oxidase [Fragaria vesca subsp. vesca]
maker-Fvb5-3-augustus-gene-266.54	4152.36	6964.62	1340.1	0.192415	-2.37771	9.43874e-169	5.33168e-166	Fvb5-3	26683568	26685282	+	1714	maker-Fvb5-3-augustus-gene-266.54	GO:0046872;GO:0055114;GO:0016491	K05277	virNOG14479	H	sp|P51091|LDOX_MALDO Leucoanthocyanidin dioxygenase OS=Malus domestica GN=ANS PE=2 SV=1	gi|51872683|gb|AAU12369.1| anthocyanidin synthase [Fragaria x ananassa]
augustus_masked-Fvb4-1-processed-gene-88.12	1190.64	465.602	1915.69	4.11443	2.04069	1.13693e-168	6.36776e-166	Fvb4-1	8811162	8812622	-	1460	augustus_masked-Fvb4-1-processed-gene-88.12	GO:0008152;GO:0016758	-	virNOG06321	CG	sp|Q9LXV0|U92A1_ARATH UDP-glycosyltransferase 92A1 OS=Arabidopsis thaliana GN=UGT92A1 PE=2 SV=1	gi|470121286|ref|XP_004296707.1| PREDICTED: crocetin glucosyltransferase 3 [Fragaria vesca subsp. vesca] gi|764570732|ref|XP_011462588.1| PREDICTED: crocetin glucosyltransferase 3 [Fragaria vesca subsp. vesca]
maker-Fvb6-1-augustus-gene-356.68	1060.82	1723.23	398.409	0.231199	-2.11279	1.22117e-168	6.78214e-166	Fvb6-1	35627118	35631986	-	4868	maker-Fvb6-1-augustus-gene-356.68	GO:0006470;GO:0004722	-	virNOG02311	T	sp|Q9M8R7|P2C33_ARATH Probable protein phosphatase 2C 33 OS=Arabidopsis thaliana GN=PPC6-1 PE=1 SV=1	gi|470132596|ref|XP_004302165.1| PREDICTED: probable protein phosphatase 2C 33 [Fragaria vesca subsp. vesca]
maker-Fvb4-4-augustus-gene-169.26	1018.89	1661.6	376.188	0.226401	-2.14305	1.95791e-168	1.07832e-165	Fvb4-4	16918613	16920942	-	2329	maker-Fvb4-4-augustus-gene-169.26	GO:0030529;GO:0019013	K12857	virNOG11401	A	sp|Q2HJH6|SNR40_BOVIN U5 small nuclear ribonucleoprotein 40 kDa protein OS=Bos taurus GN=SNRNP40 PE=2 SV=1	gi|470148160|ref|XP_004309638.1| PREDICTED: U5 small nuclear ribonucleoprotein 40 kDa protein [Fragaria vesca subsp. vesca] gi|470148162|ref|XP_004309639.1| PREDICTED: U5 small nuclear ribonucleoprotein 40 kDa protein [Fragaria vesca subsp. vesca] gi|764642287|ref|XP_011470960.1| PREDICTED: U5 small nuclear ribonucleoprotein 40 kDa protein [Fragaria vesca subsp. vesca]
maker-Fvb4-1-augustus-gene-10.36	1046.34	1701.01	391.674	0.230259	-2.11867	6.16255e-168	3.36597e-165	Fvb4-1	990623	994766	-	4143	maker-Fvb4-1-augustus-gene-10.36	GO:0016705;GO:0020037;GO:0005506;GO:0016021;GO:0004497;GO:0055114	-	virNOG05731	Q	sp|Q50EK1|C16B1_PICSI Cytochrome P450 716B1 OS=Picea sitchensis GN=CYP716B1 PE=2 SV=1	gi|470121021|ref|XP_004296583.1| PREDICTED: beta-amyrin 28-oxidase-like [Fragaria vesca subsp. vesca]
maker-Fvb6-3-augustus-gene-389.35	4062.72	6419.68	1705.75	0.265707	-1.91209	9.95063e-168	5.39047e-165	Fvb6-3	38892425	38894330	-	1905	maker-Fvb6-3-augustus-gene-389.35	GO:0031177;GO:0006633	-	virNOG21250;virNOG23718;virNOG21043	I	sp|P93092|ACP1_CASGL Acyl carrier protein 1, chloroplastic OS=Casuarina glauca GN=ACP1 PE=2 SV=1	gi|3293271|gb|AAC39495.1| acyl carrier protein [Fragaria x ananassa]
maker-Fvb7-1-augustus-gene-306.52	1171.22	456.674	1885.78	4.12937	2.04592	1.1313e-167	6.07864e-165	Fvb7-1	30657072	30661182	+	4110	maker-Fvb7-1-augustus-gene-306.52	GO:0006457;GO:0005524;GO:0051082;GO:0006950	K04079	virNOG09511	O	sp|P27323|HS901_ARATH Heat shock protein 90-1 OS=Arabidopsis thaliana GN=HSP90-1 PE=1 SV=3	gi|470144831|ref|XP_004308051.1| PREDICTED: heat shock protein 83 [Fragaria vesca subsp. vesca]
maker-Fvb4-3-augustus-gene-2.47	11519	6548.01	16490	2.51832	1.33246	3.45882e-167	1.8435e-164	Fvb4-3	206949	210988	-	4039	maker-Fvb4-3-augustus-gene-2.47	-	K11294	virNOG39241;virNOG40622;virNOG12570	AK	sp|Q7XTT4|NUCL2_ORYSJ Nucleolin 2 OS=Oryza sativa subsp. japonica GN=Os04g0620700 PE=2 SV=2	gi|764578419|ref|XP_011463448.1| PREDICTED: nucleolin 1 isoform X8 [Fragaria vesca subsp. vesca]
maker-Fvb6-1-augustus-gene-249.44	670.671	194.699	1146.64	5.88931	2.5581	2.98652e-166	1.57903e-163	Fvb6-1	24968950	24970415	-	1465	maker-Fvb6-1-augustus-gene-249.44	GO:0006810;GO:0016021;GO:0005215	K09873	virNOG11361	G	sp|P25818|TIP11_ARATH Aquaporin TIP1-1 OS=Arabidopsis thaliana GN=TIP1-1 PE=1 SV=1	gi|470137453|ref|XP_004304478.1| PREDICTED: aquaporin TIP1-1-like [Fragaria vesca subsp. vesca]
maker-Fvb2-1-augustus-gene-255.45	1564.43	2446.38	682.473	0.278973	-1.8418	7.31797e-166	3.83845e-163	Fvb2-1	25547858	25551405	+	3547	maker-Fvb2-1-augustus-gene-255.45	GO:0045552;GO:0055114;GO:0050662	K13082	virNOG01099	Q	sp|Q84KP0|DFRA_PYRCO Bifunctional dihydroflavonol 4-reductase/flavanone 4-reductase OS=Pyrus communis GN=DFR PE=1 SV=1	gi|592962588|gb|AHL46451.1| dihydroflavonol 4-reductase [Fragaria x ananassa]
maker-Fvb6-1-augustus-gene-164.26	820.493	1475.96	165.027	0.11181	-3.16088	1.33318e-165	6.93776e-163	Fvb6-1	16399946	16405058	+	5112	maker-Fvb6-1-augustus-gene-164.26	GO:0055114;GO:0050662;GO:0016621	K09753	virNOG04079	Q	sp|Q9S9N9|CCR1_ARATH Cinnamoyl-CoA reductase 1 OS=Arabidopsis thaliana GN=CCR1 PE=1 SV=1	gi|470134840|ref|XP_004303244.1| PREDICTED: cinnamoyl-CoA reductase 1-like [Fragaria vesca subsp. vesca]
maker-Fvb5-1-snap-gene-109.50	455.356	813.799	96.9129	0.119087	-3.06991	1.62759e-165	8.40371e-163	Fvb5-1	10898072	10901341	-	3269	maker-Fvb5-1-snap-gene-109.50	GO:0003993;GO:0016311	K14379	virNOG01778	O	sp|Q9SCX8|PPA17_ARATH Purple acid phosphatase 17 OS=Arabidopsis thaliana GN=PAP17 PE=2 SV=1	gi|470127071|ref|XP_004299502.1| PREDICTED: purple acid phosphatase 17 isoform X1 [Fragaria vesca subsp. vesca]
augustus_masked-Fvb4-3-processed-gene-15.10	3055.41	4562.85	1547.96	0.339253	-1.55957	8.54799e-165	4.37935e-162	Fvb4-3	1518717	1522031	-	3314	augustus_masked-Fvb4-3-processed-gene-15.10	GO:0016310;GO:0005524;GO:0004594;GO:0015937	K09680	virNOG00440;virNOG31528;COG5146	H	sp|Q8L5Y9|PANK2_ARATH Pantothenate kinase 2 OS=Arabidopsis thaliana GN=At4g32180 PE=1 SV=2	gi|470122908|ref|XP_004297480.1| PREDICTED: pantothenate kinase 1 [Fragaria vesca subsp. vesca]
maker-Fvb7-3-augustus-gene-82.54	258.467	18.7397	498.195	26.5851	4.73254	9.78603e-165	4.97507e-162	Fvb7-3	8214903	8216308	+	1405	maker-Fvb7-3-augustus-gene-82.54	-	-	virNOG17604	S	sp|Q9LQR0|LBD1_ARATH LOB domain-containing protein 1 OS=Arabidopsis thaliana GN=LBD1 PE=2 SV=1	gi|470143507|ref|XP_004307415.1| PREDICTED: LOB domain-containing protein 1-like [Fragaria vesca subsp. vesca]
snap_masked-Fvb6-2-processed-gene-31.14	39098.9	55094	23103.8	0.419352	-1.25377	1.6916e-164	8.53419e-162	Fvb6-2	3118616	3122407	-	3791	snap_masked-Fvb6-2-processed-gene-31.14	GO:0004553;GO:0005975	K01193	virNOG12187	G	sp|Q43866|INV1_ARATH Beta-fructofuranosidase, insoluble isoenzyme CWINV1 OS=Arabidopsis thaliana GN=CWINV1 PE=1 SV=1	gi|4205115|gb|AAD10960.1| cell wall invertase precursor [Fragaria x ananassa]
snap_masked-Fvb3-2-processed-gene-39.21	442.046	791.558	92.5333	0.1169	-3.09665	5.57386e-164	2.79073e-161	Fvb3-2	3947829	3948627	+	798	snap_masked-Fvb3-2-processed-gene-39.21	GO:1901605;GO:0009081	K01653	-	-	-	gi|764555883|ref|XP_011460628.1| PREDICTED: acetolactate synthase small subunit 1, chloroplastic [Fragaria vesca subsp. vesca]
maker-Fvb3-2-augustus-gene-13.32	1373.9	2164.67	583.13	0.269385	-1.89226	4.89149e-163	2.43067e-160	Fvb3-2	1361520	1366482	+	4962	maker-Fvb3-2-augustus-gene-13.32	-	-	virNOG00862	S	-	gi|470114671|ref|XP_004293534.1| PREDICTED: uncharacterized protein LOC101292191 [Fragaria vesca subsp. vesca]
maker-Fvb7-2-augustus-gene-245.70	405.145	74.0767	736.213	9.93853	3.31303	6.98434e-163	3.44474e-160	Fvb7-2	24538258	24541673	-	3415	maker-Fvb7-2-augustus-gene-245.70	GO:0006879;GO:0006826;GO:0004322;GO:0005623;GO:0008199;GO:0055114	K00522	virNOG04154	P	sp|Q948P6|FRI3_SOYBN Ferritin-3, chloroplastic OS=Glycine max PE=2 SV=1	gi|764634060|ref|XP_011469943.1| PREDICTED: ferritin-4, chloroplastic [Fragaria vesca subsp. vesca]
maker-Fvb5-3-snap-gene-263.85	351.964	649.132	54.7969	0.0844157	-3.56634	9.56031e-163	4.6803e-160	Fvb5-3	26365436	26371141	-	5705	maker-Fvb5-3-snap-gene-263.85	-	-	virNOG01607	R	sp|P50700|OSL3_ARATH Osmotin-like protein OSM34 OS=Arabidopsis thaliana GN=OSM34 PE=2 SV=2	gi|661879996|emb|CDP16244.1| unnamed protein product [Coffea canephora]
maker-Fvb7-2-snap-gene-311.81	355.776	54.9764	656.577	11.9429	3.57808	5.00552e-161	2.43246e-158	Fvb7-2	31132983	31142220	+	9237	maker-Fvb7-2-snap-gene-311.81	-	-	virNOG26979;virNOG20724	TR	-	gi|764637627|ref|XP_011470372.1| PREDICTED: low-temperature-induced 65 kDa protein isoform X7 [Fragaria vesca subsp. vesca]
snap_masked-Fvb5-1-processed-gene-51.40	832.795	1377.74	287.844	0.208924	-2.25895	9.02533e-161	4.3539e-158	Fvb5-1	5132305	5137721	-	5416	snap_masked-Fvb5-1-processed-gene-51.40	GO:0006810;GO:0016021	K15102	virNOG01598	C	sp|Q9M2Z8|MPCP2_ARATH Mitochondrial phosphate carrier protein 2, mitochondrial OS=Arabidopsis thaliana GN=MPT2 PE=2 SV=1	gi|470122953|ref|XP_004297501.1| PREDICTED: mitochondrial phosphate carrier protein 2, mitochondrial [Fragaria vesca subsp. vesca]
augustus_masked-Fvb2-2-processed-gene-82.10	914.997	1498.13	331.865	0.221519	-2.17449	2.47964e-160	1.18753e-157	Fvb2-2	8235377	8236357	-	980	augustus_masked-Fvb2-2-processed-gene-82.10	GO:0016787;GO:0008152	-	virNOG06143;virNOG00389;virNOG14466	V	sp|Q9SX78|CXE2_ARATH Probable carboxylesterase 2 OS=Arabidopsis thaliana GN=CXE2 PE=2 SV=1	gi|470107797|ref|XP_004290227.1| PREDICTED: 2-hydroxyisoflavanone dehydratase-like [Fragaria vesca subsp. vesca]
maker-Fvb2-2-snap-gene-118.56	6339.74	3533.98	9145.5	2.58788	1.37177	8.15252e-160	3.87626e-157	Fvb2-2	11796463	11800705	+	4242	maker-Fvb2-2-snap-gene-118.56	GO:0008270;GO:0055114;GO:0016491	K18857	virNOG12359	Q	sp|P12886|ADH1_PEA Alcohol dehydrogenase 1 OS=Pisum sativum PE=1 SV=1	gi|470108526|ref|XP_004290567.1| PREDICTED: alcohol dehydrogenase-like [Fragaria vesca subsp. vesca]
maker-Fvb5-2-augustus-gene-147.35	6643.11	3713.47	9572.75	2.57785	1.36617	1.04803e-159	4.94747e-157	Fvb5-2	14727538	14732729	-	5191	maker-Fvb5-2-augustus-gene-147.35	GO:0005768;GO:0008168;GO:0016021;GO:0032259;GO:0005802	-	virNOG01670	R	sp|Q9C6S7|PMTK_ARATH Probable methyltransferase PMT20 OS=Arabidopsis thaliana GN=At1g31850 PE=1 SV=1	gi|764589801|ref|XP_011465047.1| PREDICTED: probable methyltransferase PMT20 [Fragaria vesca subsp. vesca] gi|764589804|ref|XP_011465048.1| PREDICTED: probable methyltransferase PMT20 [Fragaria vesca subsp. vesca] gi|764589807|ref|XP_011465049.1| PREDICTED: probable methyltransferase PMT20 [Fragaria vesca subsp. vesca]
maker-Fvb3-4-augustus-gene-184.20	308.543	37.8445	579.241	15.3058	3.93601	1.31074e-159	6.14376e-157	Fvb3-4	18400625	18402288	-	1663	maker-Fvb3-4-augustus-gene-184.20	-	-	virNOG00934	S	sp|P24805|TSJT1_TOBAC Stem-specific protein TSJT1 OS=Nicotiana tabacum GN=TSJT1 PE=2 SV=1	gi|470110817|ref|XP_004291659.1| PREDICTED: stem-specific protein TSJT1-like [Fragaria vesca subsp. vesca]
maker-Fvb3-2-augustus-gene-209.48	407.712	77.4769	737.947	9.52473	3.25168	1.73386e-159	8.06977e-157	Fvb3-2	20962280	20967978	-	5698	maker-Fvb3-2-augustus-gene-209.48	GO:0008889;GO:0006629	-	virNOG00962	C	sp|Q9SZ11|GLPQ2_ARATH Probable glycerophosphoryl diester phosphodiesterase 2 OS=Arabidopsis thaliana GN=GPDL2 PE=1 SV=3	gi|470115745|ref|XP_004294052.1| PREDICTED: glycerophosphodiester phosphodiesterase GDPDL3-like [Fragaria vesca subsp. vesca]
maker-Fvb5-3-augustus-gene-160.56	3346.84	1741.38	4952.29	2.84388	1.50786	2.49833e-159	1.15465e-156	Fvb5-3	16010999	16015012	-	4013	maker-Fvb5-3-augustus-gene-160.56	GO:0016021	-	virNOG12810	S	-	gi|470128779|ref|XP_004300312.1| PREDICTED: uncharacterized protein LOC101305849 [Fragaria vesca subsp. vesca]
maker-Fvb4-3-augustus-gene-30.54	868.464	307.961	1428.97	4.64009	2.21415	6.90116e-158	3.16734e-155	Fvb4-3	3064073	3066747	-	2674	maker-Fvb4-3-augustus-gene-30.54	GO:0005634;GO:0006355;GO:0043565;GO:0003700	K09338	virNOG13651	K	sp|Q8LC03|ATB13_ARATH Homeobox-leucine zipper protein ATHB-13 OS=Arabidopsis thaliana GN=ATHB-13 PE=2 SV=2	gi|470122587|ref|XP_004297322.1| PREDICTED: homeobox-leucine zipper protein ATHB-13 [Fragaria vesca subsp. vesca]
maker-Fvb6-2-snap-gene-226.34	426.979	87.6228	766.334	8.74583	3.1286	1.35665e-157	6.18354e-155	Fvb6-2	22628680	22645220	+	16540	maker-Fvb6-2-snap-gene-226.34	-	K19882	virNOG14489;virNOG01719	M	sp|Q6P988|NOTUM_HUMAN Protein notum homolog OS=Homo sapiens GN=NOTUM PE=2 SV=2	gi|470132919|ref|XP_004302322.1| PREDICTED: pectin acetylesterase 12-like [Fragaria vesca subsp. vesca]
snap_masked-Fvb1-2-processed-gene-45.25	840.521	1383.24	297.803	0.215294	-2.21562	1.72311e-157	7.80004e-155	Fvb1-2	4506961	4508813	+	1852	snap_masked-Fvb1-2-processed-gene-45.25	-	-	-	-	-	gi|470104751|ref|XP_004288759.1| PREDICTED: uncharacterized protein LOC101307251 [Fragaria vesca subsp. vesca]
maker-Fvb6-3-augustus-gene-411.47	1077.59	1726.98	428.19	0.247941	-2.01193	6.46782e-157	2.90788e-154	Fvb6-3	41163603	41168848	-	5245	maker-Fvb6-3-augustus-gene-411.47	-	-	virNOG09491	U	sp|B9DHD7|VAP22_ARATH Vesicle-associated protein 2-2 OS=Arabidopsis thaliana GN=PVA22 PE=1 SV=1	gi|764523026|ref|XP_004289612.2| PREDICTED: vesicle-associated protein 2-2-like [Fragaria vesca subsp. vesca]
maker-Fvb7-4-augustus-gene-108.66	841.637	1383.68	299.594	0.21652	-2.20743	1.37441e-156	6.13746e-154	Fvb7-4	10879785	10883067	-	3282	maker-Fvb7-4-augustus-gene-108.66	GO:0005975;GO:0004650	-	virNOG05862	R	sp|A7PZL3|PGLR_VITVI Probable polygalacturonase OS=Vitis vinifera GN=GSVIVT00026920001 PE=1 SV=1	gi|764624845|ref|XP_004306749.2| PREDICTED: probable polygalacturonase [Fragaria vesca subsp. vesca]
maker-Fvb7-3-augustus-gene-213.35	1518.47	674.006	2362.93	3.5058	1.80974	1.59898e-156	7.09239e-154	Fvb7-3	21310766	21316916	-	6150	maker-Fvb7-3-augustus-gene-213.35	GO:0007031;GO:0019628;GO:0006144;GO:0005777;GO:0055114;GO:0004846	K00365	virNOG04266	Q	sp|P34798|URIC1_CANLI Uricase-2 isozyme 1 OS=Canavalia lineata PE=2 SV=1	gi|470142845|ref|XP_004307103.1| PREDICTED: uricase-2 isoform X1 [Fragaria vesca subsp. vesca]
maker-Fvb7-2-augustus-gene-250.65	387.235	707.42	67.0509	0.0947822	-3.39924	9.42833e-156	4.15412e-153	Fvb7-2	25058269	25062412	+	4143	maker-Fvb7-2-augustus-gene-250.65	GO:0005634;GO:0007062;GO:0006260;GO:0009941;GO:0006301	-	virNOG00578	S	sp|Q501D5|MCMBP_ARATH Mini-chromosome maintenance complex-binding protein OS=Arabidopsis thaliana GN=ETG1 PE=1 SV=1	gi|470144162|ref|XP_004307731.1| PREDICTED: mini-chromosome maintenance complex-binding protein [Fragaria vesca subsp. vesca]
maker-Fvb4-2-augustus-gene-2.69	3519.24	1871.34	5167.14	2.76119	1.46529	2.15888e-154	9.44901e-152	Fvb4-2	280838	284990	-	4152	maker-Fvb4-2-augustus-gene-2.69	-	K11294	virNOG39241;virNOG40622;virNOG12570	AK	sp|Q7XTT4|NUCL2_ORYSJ Nucleolin 2 OS=Oryza sativa subsp. japonica GN=Os04g0620700 PE=2 SV=2	gi|764578408|ref|XP_011463445.1| PREDICTED: nucleolin 1 isoform X5 [Fragaria vesca subsp. vesca]
maker-Fvb1-3-snap-gene-162.35	2890.55	4284.43	1496.66	0.349326	-1.51735	6.52674e-154	2.83784e-151	Fvb1-3	16236673	16245971	+	9298	maker-Fvb1-3-snap-gene-162.35	GO:0004748;GO:0005524;GO:0006260;GO:0055114	K10807	virNOG08709	F	sp|Q9SJ20|RIR1_ARATH Ribonucleoside-diphosphate reductase large subunit OS=Arabidopsis thaliana GN=RNR1 PE=1 SV=1	gi|470103824|ref|XP_004288327.1| PREDICTED: ribonucleoside-diphosphate reductase large subunit [Fragaria vesca subsp. vesca]
maker-Fvb2-3-augustus-gene-233.36	2557.02	3979.45	1134.58	0.28511	-1.81041	1.92166e-153	8.30084e-151	Fvb2-3	23377380	23381078	+	3698	maker-Fvb2-3-augustus-gene-233.36	-	-	virNOG23452	S	-	gi|470107827|ref|XP_004290241.1| PREDICTED: uncharacterized protein LOC101304633 [Fragaria vesca subsp. vesca]
augustus_masked-Fvb3-3-processed-gene-83.4	329.726	607.002	52.4489	0.0864064	-3.53272	2.85711e-153	1.22614e-150	Fvb3-3	8303381	8304004	-	623	augustus_masked-Fvb3-3-processed-gene-83.4	GO:0010951;GO:0004866	-	virNOG20237;virNOG21649	R	sp|P13087|MIRA_SYNDU Miraculin OS=Synsepalum dulcificum PE=1 SV=3	gi|764557924|ref|XP_004295679.2| PREDICTED: miraculin-like [Fragaria vesca subsp. vesca]
maker-Fvb4-2-augustus-gene-216.28	573.757	161.454	986.059	6.10736	2.61055	9.63451e-153	4.10803e-150	Fvb4-2	21643748	21648844	-	5096	maker-Fvb4-2-augustus-gene-216.28	GO:0005524;GO:0005737;GO:0042026	K04077	virNOG05103	O	sp|Q05046|CH62_CUCMA Chaperonin CPN60-2, mitochondrial OS=Cucurbita maxima GN=CPN60-2 PE=1 SV=1	gi|470126481|ref|XP_004299212.1| PREDICTED: chaperonin CPN60-2, mitochondrial [Fragaria vesca subsp. vesca]
maker-Fvb5-2-augustus-gene-47.51	371.195	671.856	70.5348	0.104985	-3.25174	1.60611e-152	6.80436e-150	Fvb5-2	4779772	4784815	+	5043	maker-Fvb5-2-augustus-gene-47.51	GO:0003677	K17046	virNOG01628	B	sp|P35659|DEK_HUMAN Protein DEK OS=Homo sapiens GN=DEK PE=1 SV=1	gi|470122991|ref|XP_004297520.1| PREDICTED: glutamic acid-rich protein-like [Fragaria vesca subsp. vesca]
maker-Fvb2-4-augustus-gene-256.61	4607.68	2536.06	6679.3	2.63373	1.39711	2.02128e-152	8.50868e-150	Fvb2-4	25613899	25615218	-	1319	maker-Fvb2-4-augustus-gene-256.61	GO:0050896	-	virNOG25571	R	-	gi|764540627|ref|XP_011459083.1| PREDICTED: LOW QUALITY PROTEIN: dehydrin COR47-like [Fragaria vesca subsp. vesca]
maker-Fvb5-3-augustus-gene-173.37	281.94	32.5698	531.311	16.313	4.02795	1.48624e-151	6.2168e-149	Fvb5-3	17317825	17321704	+	3879	maker-Fvb5-3-augustus-gene-173.37	-	-	virNOG19251	S	sp|Q96331|HS23M_ARATH 23.6 kDa heat shock protein, mitochondrial OS=Arabidopsis thaliana GN=HSP23.6 PE=2 SV=1	gi|470126955|ref|XP_004299445.1| PREDICTED: inner centromere protein [Fragaria vesca subsp. vesca]
snap_masked-Fvb5-1-processed-gene-10.31	977.349	1574.08	380.618	0.241803	-2.04809	2.70677e-151	1.1251e-148	Fvb5-1	1058206	1058952	+	746	snap_masked-Fvb5-1-processed-gene-10.31	-	-	virNOG01607	R	sp|P50700|OSL3_ARATH Osmotin-like protein OSM34 OS=Arabidopsis thaliana GN=OSM34 PE=2 SV=2	gi|470125585|ref|XP_004298782.1| PREDICTED: thaumatin-like protein 1 [Fragaria vesca subsp. vesca]
maker-Fvb6-4-augustus-gene-166.9	5499.1	3093.43	7904.77	2.55534	1.35351	1.33019e-150	5.49452e-148	Fvb6-4	16601478	16603032	+	1554	maker-Fvb6-4-augustus-gene-166.9	-	-	virNOG07565	R	sp|Q05091|PGIP_PYRCO Polygalacturonase inhibitor OS=Pyrus communis GN=PGIP PE=1 SV=1	gi|470147756|ref|XP_004309446.1| PREDICTED: polygalacturonase inhibitor [Fragaria vesca subsp. vesca]
maker-Fvb4-2-augustus-gene-204.31	4662.42	2590.58	6734.26	2.59952	1.37824	3.48759e-149	1.43165e-146	Fvb4-2	20421437	20423440	+	2003	maker-Fvb4-2-augustus-gene-204.31	GO:0048046;GO:0004553;GO:0016762;GO:0005618;GO:0010411;GO:0042546;GO:0071555	K08235	virNOG07037;virNOG06281	R	sp|Q38910|XTH23_ARATH Probable xyloglucan endotransglucosylase/hydrolase protein 23 OS=Arabidopsis thaliana GN=XTH23 PE=2 SV=1	gi|470127675|ref|XP_004299791.1| PREDICTED: probable xyloglucan endotransglucosylase/hydrolase protein 23 [Fragaria vesca subsp. vesca]
maker-Fvb4-3-snap-gene-167.42	305.123	565.57	44.6769	0.0789945	-3.6621	8.44936e-149	3.44702e-146	Fvb4-3	16749947	16760408	+	10461	maker-Fvb4-3-snap-gene-167.42	GO:0055085;GO:0016021;GO:0022891	-	virNOG07349	R	sp|Q94AZ2|STP13_ARATH Sugar transport protein 13 OS=Arabidopsis thaliana GN=STP13 PE=1 SV=2	gi|470121709|ref|XP_004296903.1| PREDICTED: sugar transport protein 13 [Fragaria vesca subsp. vesca]
snap_masked-Fvb1-4-processed-gene-110.7	1070.92	434.621	1707.22	3.92808	1.97382	1.05904e-148	4.29399e-146	Fvb1-4	11021153	11021554	+	401	snap_masked-Fvb1-4-processed-gene-110.7	-	-	-	-	-	gi|764518890|ref|XP_011468006.1| PREDICTED: classical arabinogalactan protein 5-like [Fragaria vesca subsp. vesca]
maker-Fvb3-2-snap-gene-156.40	672.352	1124.62	220.082	0.195694	-2.35333	1.37106e-148	5.5252e-146	Fvb3-2	15616702	15620434	-	3732	maker-Fvb3-2-snap-gene-156.40	-	-	virNOG05225	T	sp|A2YBX5|G11A_ORYSI Protein kinase G11A OS=Oryza sativa subsp. indica GN=OsI_021818 PE=2 SV=1	gi|764560004|ref|XP_011461125.1| PREDICTED: serine/threonine-protein kinase D6PKL2 [Fragaria vesca subsp. vesca]
augustus_masked-Fvb2-4-processed-gene-119.2	347.618	60.2921	634.944	10.5311	3.39659	1.79604e-148	7.19394e-146	Fvb2-4	11900403	11901889	+	1486	augustus_masked-Fvb2-4-processed-gene-119.2	GO:0006810;GO:0016021;GO:0005215	K09872	virNOG04704	P	sp|P93004|PIP27_ARATH Aquaporin PIP2-7 OS=Arabidopsis thaliana GN=PIP2-7 PE=1 SV=2	gi|470108874|ref|XP_004290727.1| PREDICTED: aquaporin PIP2-7 [Fragaria vesca subsp. vesca]
maker-Fvb3-1-augustus-gene-304.55	996.166	1595.52	396.809	0.248701	-2.00751	2.33279e-148	9.28759e-146	Fvb3-1	30430089	30433804	-	3715	maker-Fvb3-1-augustus-gene-304.55	GO:0000287;GO:0005829;GO:0016114;GO:0005739;GO:0010333;GO:0009507	K15086	virNOG02828	R	sp|P0CV96|NES1_FRAVE (3S,6E)-nerolidol synthase 1, chloroplastic OS=Fragaria vesca PE=1 SV=1	gi|332319700|sp|P0CV96.1|NES1_FRAVE RecName: Full=(3S,6E)-nerolidol synthase 1, chloroplastic; Short=FvNES1; Flags: Precursor [Fragaria vesca]
maker-Fvb4-2-augustus-gene-84.33	3350.31	4900.84	1799.77	0.367237	-1.44522	2.5182e-148	9.96572e-146	Fvb4-2	8430162	8433371	-	3209	maker-Fvb4-2-augustus-gene-84.33	GO:0007165;GO:0005524;GO:0042803;GO:0046777;GO:0009927	K00898	virNOG05971	T	sp|Q9SBJ1|PDK_ARATH [Pyruvate dehydrogenase (acetyl-transferring)] kinase, mitochondrial OS=Arabidopsis thaliana GN=PDK PE=1 SV=1	gi|470122081|ref|XP_004297078.1| PREDICTED: pyruvate dehydrogenase (acetyl-transferring) kinase, mitochondrial [Fragaria vesca subsp. vesca]
augustus_masked-Fvb2-1-processed-gene-104.4	665.764	1162.89	168.637	0.145015	-2.78573	6.11697e-148	2.40637e-145	Fvb2-1	10476965	10478755	+	1790	augustus_masked-Fvb2-1-processed-gene-104.4	-	K00021	virNOG07933;COG1257	I	sp|O64967|HMDH2_GOSHI 3-hydroxy-3-methylglutaryl-coenzyme A reductase 2 OS=Gossypium hirsutum GN=HMG2 PE=3 SV=1	gi|470107514|ref|XP_004290090.1| PREDICTED: 3-hydroxy-3-methylglutaryl-coenzyme A reductase 1-like [Fragaria vesca subsp. vesca]
maker-Fvb7-4-augustus-gene-49.58	975.121	382.616	1567.63	4.09712	2.03461	7.62971e-148	2.98371e-145	Fvb7-4	4947016	4948693	+	1677	maker-Fvb7-4-augustus-gene-49.58	GO:0006810;GO:0016021;GO:0005215	K09872	virNOG08606	G	sp|P25794|PIP2_PEA Probable aquaporin PIP-type 7a OS=Pisum sativum GN=TRG-31 PE=2 SV=2	gi|470143929|ref|XP_004307619.1| PREDICTED: probable aquaporin PIP-type 7a [Fragaria vesca subsp. vesca]
augustus_masked-Fvb1-3-processed-gene-210.8	2695.79	3988.44	1403.13	0.351798	-1.50718	9.77386e-148	3.79973e-145	Fvb1-3	21067359	21076738	-	9379	augustus_masked-Fvb1-3-processed-gene-210.8	-	-	virNOG06377	R	sp|Q99LJ7|RCBT2_MOUSE RCC1 and BTB domain-containing protein 2 OS=Mus musculus GN=Rcbtb2 PE=2 SV=1	gi|764518199|ref|XP_011467430.1| PREDICTED: uncharacterized protein LOC101310352 isoform X1 [Fragaria vesca subsp. vesca] gi|764518204|ref|XP_011467433.1| PREDICTED: uncharacterized protein LOC101310352 isoform X1 [Fragaria vesca subsp. vesca] gi|764518209|ref|XP_011467437.1| PREDICTED: uncharacterized protein LOC101310352 isoform X1 [Fragaria vesca subsp. vesca] gi|764518213|ref|XP_011467441.1| …
maker-Fvb6-3-augustus-gene-132.16	2638.25	1370.16	3906.35	2.85101	1.51147	2.81841e-146	1.08929e-143	Fvb6-3	13256912	13265788	-	8876	maker-Fvb6-3-augustus-gene-132.16	GO:0008152;GO:0016874	K18660	virNOG09971	I	sp|Q8H151|AAE13_ARATH Malonate--CoA ligase OS=Arabidopsis thaliana GN=AAE13 PE=1 SV=1	gi|470134088|ref|XP_004302888.1| PREDICTED: malonate--CoA ligase [Fragaria vesca subsp. vesca]
snap_masked-Fvb1-4-processed-gene-222.13	2600.14	992.459	4207.82	4.2398	2.08399	1.40681e-144	5.40559e-142	Fvb1-4	22284719	22286592	+	1873	snap_masked-Fvb1-4-processed-gene-222.13	-	-	-	-	-	gi|470103989|ref|XP_004288407.1| PREDICTED: uncharacterized protein DDB_G0283697 [Fragaria vesca subsp. vesca] gi|470103991|ref|XP_004288408.1| PREDICTED: uncharacterized protein DDB_G0283697 [Fragaria vesca subsp. vesca]
maker-Fvb3-1-augustus-gene-259.46	1015.91	377.136	1654.69	4.38752	2.13341	2.42735e-144	9.27305e-142	Fvb3-1	25916834	25918787	-	1953	maker-Fvb3-1-augustus-gene-259.46	-	-	virNOG10387	Q	sp|Q50EK1|C16B1_PICSI Cytochrome P450 716B1 OS=Picea sitchensis GN=CYP716B1 PE=2 SV=1	gi|470118700|ref|XP_004295460.1| PREDICTED: beta-amyrin 28-oxidase-like [Fragaria vesca subsp. vesca]
maker-Fvb5-2-augustus-gene-201.28	263.809	29.7748	497.843	16.7203	4.06353	2.95239e-144	1.1214e-141	Fvb5-2	20118637	20120330	-	1693	maker-Fvb5-2-augustus-gene-201.28	GO:0008289;GO:0006869	-	virNOG21752	R	sp|Q8VYI9|NLTL5_ARATH Non-specific lipid-transfer protein-like protein At5g64080 OS=Arabidopsis thaliana GN=At5g64080 PE=1 SV=1	gi|470129610|ref|XP_004300702.1| PREDICTED: non-specific lipid-transfer protein-like protein At5g64080 [Fragaria vesca subsp. vesca]
maker-Fvb5-4-augustus-gene-36.68	633.628	1061.67	205.583	0.19364	-2.36855	7.80481e-144	2.94754e-141	Fvb5-4	3591926	3595977	-	4051	maker-Fvb5-4-augustus-gene-36.68	-	K08867	virNOG03227	T	sp|Q65X23|WNK2_ORYSJ Probable serine/threonine-protein kinase WNK2 OS=Oryza sativa subsp. japonica GN=WNK2 PE=2 SV=1	gi|764582703|ref|XP_011464162.1| PREDICTED: probable serine/threonine-protein kinase WNK3 isoform X1 [Fragaria vesca subsp. vesca]
snap_masked-Fvb5-1-processed-gene-279.16	1381.36	627.515	2135.21	3.40265	1.76666	5.00824e-143	1.88065e-140	Fvb5-1	27888076	27889038	-	962	snap_masked-Fvb5-1-processed-gene-279.16	-	-	virNOG00701;virNOG14767	SR	-	gi|764594864|ref|XP_004301324.2| PREDICTED: protein EXORDIUM-like, partial [Fragaria vesca subsp. vesca]
augustus_masked-Fvb5-1-processed-gene-281.10	2114.83	3158.53	1071.14	0.339125	-1.56011	1.16005e-142	4.33152e-140	Fvb5-1	28118070	28122747	-	4677	augustus_masked-Fvb5-1-processed-gene-281.10	GO:0009882;GO:0009785	K12118	virNOG02599	TL	sp|Q43125|CRY1_ARATH Cryptochrome-1 OS=Arabidopsis thaliana GN=CRY1 PE=1 SV=2	gi|401782498|dbj|BAM36552.1| cryptochrome1 [Fragaria x ananassa]
maker-Fvb3-3-augustus-gene-59.34	877.418	337.739	1417.1	4.19584	2.06896	4.50224e-142	1.67165e-139	Fvb3-3	5981242	5983077	+	1835	maker-Fvb3-3-augustus-gene-59.34	GO:0051716;GO:0046658	-	virNOG20752	R	sp|Q96262|PCAP1_ARATH Plasma membrane-associated cation-binding protein 1 OS=Arabidopsis thaliana GN=PCAP1 PE=1 SV=1	gi|470115307|ref|XP_004293844.1| PREDICTED: plasma membrane-associated cation-binding protein 1-like [Fragaria vesca subsp. vesca]
maker-Fvb3-1-augustus-gene-22.54	5545.64	3192.74	7898.55	2.47391	1.30679	2.01768e-141	7.44962e-139	Fvb3-1	2257612	2260840	-	3228	maker-Fvb3-1-augustus-gene-22.54	GO:0006457;GO:0005524;GO:0051082;GO:0006950	K04079	virNOG09511	O	sp|P36181|HSP80_SOLLC Heat shock cognate protein 80 OS=Solanum lycopersicum GN=HSC80 PE=2 SV=1	gi|470117509|ref|XP_004294900.1| PREDICTED: heat shock protein 90-2 [Fragaria vesca subsp. vesca]
maker-Fvb1-2-augustus-gene-43.61	5160.04	7599.54	2720.55	0.357988	-1.48202	2.54402e-141	9.3408e-139	Fvb1-2	4365450	4370257	+	4807	maker-Fvb1-2-augustus-gene-43.61	GO:0055085;GO:0004427;GO:0016021;GO:0015992;GO:0009678	K01507	virNOG11058	S	sp|P21616|AVP_VIGRR Pyrophosphate-energized vacuolar membrane proton pump OS=Vigna radiata var. radiata PE=1 SV=3	gi|470101604|ref|XP_004287260.1| PREDICTED: LOW QUALITY PROTEIN: pyrophosphate-energized vacuolar membrane proton pump-like [Fragaria vesca subsp. vesca]
snap_masked-Fvb1-1-processed-gene-205.21	768.902	277.773	1260.03	4.53618	2.18148	3.91605e-141	1.4299e-138	Fvb1-1	20557700	20560427	-	2727	snap_masked-Fvb1-1-processed-gene-205.21	-	-	KOG2966;virNOG05653	S	sp|Q3UMR5|MCU_MOUSE Calcium uniporter protein, mitochondrial OS=Mus musculus GN=Mcu PE=1 SV=2	gi|764593331|ref|XP_004300595.2| PREDICTED: calcium uniporter protein 2, mitochondrial [Fragaria vesca subsp. vesca]
maker-Fvb4-3-snap-gene-15.71	5221.57	7448.85	2994.29	0.40198	-1.3148	4.06198e-141	1.47503e-138	Fvb4-3	1524668	1528144	+	3476	maker-Fvb4-3-snap-gene-15.71	-	-	virNOG09744	S	-	gi|764576506|ref|XP_011463197.1| PREDICTED: uncharacterized protein LOC101307297 isoform X1 [Fragaria vesca subsp. vesca]
maker-Fvb5-3-augustus-gene-78.39	803.018	297.854	1308.18	4.39203	2.13489	9.66873e-141	3.49184e-138	Fvb5-3	7839831	7841903	-	2072	maker-Fvb5-3-augustus-gene-78.39	GO:0008289;GO:0006869	-	virNOG21752	R	sp|Q8VYI9|NLTL5_ARATH Non-specific lipid-transfer protein-like protein At5g64080 OS=Arabidopsis thaliana GN=At5g64080 PE=1 SV=1	gi|470129610|ref|XP_004300702.1| PREDICTED: non-specific lipid-transfer protein-like protein At5g64080 [Fragaria vesca subsp. vesca]
maker-Fvb1-1-augustus-gene-108.10	297.749	548.416	47.0824	0.0858515	-3.54201	1.7599e-140	6.32128e-138	Fvb1-1	10858069	10860474	-	2405	maker-Fvb1-1-augustus-gene-108.10	GO:0055114;GO:0016491;GO:0071949	-	virNOG09114	C	sp|B6D1N4|HPXO_KLEPN FAD-dependent urate hydroxylase OS=Klebsiella pneumoniae GN=hpxO PE=3 SV=1	gi|470103809|ref|XP_004288321.1| PREDICTED: zeaxanthin epoxidase, chloroplastic-like [Fragaria vesca subsp. vesca]
maker-Fvb6-3-augustus-gene-40.35	2011.26	3335.39	687.129	0.206012	-2.2792	1.17897e-139	4.21181e-137	Fvb6-3	4080386	4081963	+	1577	maker-Fvb6-3-augustus-gene-40.35	-	-	NOG170489;virNOG19682	OR	sp|Q8LGR0|CHE1_CHEAL Pollen allergen Che a 1 OS=Chenopodium album PE=1 SV=1	gi|470136856|ref|XP_004304197.1| PREDICTED: collagen alpha-2(IV) chain-like isoform X1 [Fragaria vesca subsp. vesca]
maker-Fvb4-4-augustus-gene-89.28	1027.81	1625.16	430.456	0.26487	-1.91664	1.80796e-139	6.42408e-137	Fvb4-4	8906045	8907685	-	1640	maker-Fvb4-4-augustus-gene-89.28	-	-	virNOG22267	S	sp|Q9LUV2|POP3_ARATH Probable protein Pop3 OS=Arabidopsis thaliana GN=At3g17210 PE=1 SV=1	gi|470117802|ref|XP_004295037.1| PREDICTED: probable protein Pop3 [Fragaria vesca subsp. vesca]
maker-Fvb2-1-augustus-gene-214.31	854.681	329.474	1379.89	4.18815	2.06631	1.85362e-139	6.55113e-137	Fvb2-1	21440205	21444414	+	4209	maker-Fvb2-1-augustus-gene-214.31	GO:0016021	-	virNOG10855	R	sp|Q9ZQB9|CSLCC_ARATH Probable xyloglucan glycosyltransferase 12 OS=Arabidopsis thaliana GN=CSLC12 PE=1 SV=1	gi|470109425|ref|XP_004290998.1| PREDICTED: probable xyloglucan glycosyltransferase 12 [Fragaria vesca subsp. vesca]
maker-Fvb1-2-augustus-gene-104.34	715.256	252.266	1178.25	4.67065	2.22362	1.14947e-138	4.04088e-136	Fvb1-2	10457094	10462621	-	5527	maker-Fvb1-2-augustus-gene-104.34	-	-	virNOG08228	S	sp|Q9SLN1|FPP7_ARATH Filament-like plant protein 7 OS=Arabidopsis thaliana GN=FPP7 PE=3 SV=2	gi|470103167|ref|XP_004288015.1| PREDICTED: filament-like plant protein 7 isoform X1 [Fragaria vesca subsp. vesca]
augustus_masked-Fvb5-1-processed-gene-287.5	365.505	653.964	77.0466	0.117815	-3.08541	1.7947e-138	6.27575e-136	Fvb5-1	28741694	28742761	+	1067	augustus_masked-Fvb5-1-processed-gene-287.5	-	-	virNOG06916;COG3491	QR	sp|P10967|ACCH3_SOLLC 1-aminocyclopropane-1-carboxylate oxidase homolog OS=Solanum lycopersicum GN=ACO3 PE=1 SV=1	gi|470127344|ref|XP_004299632.1| PREDICTED: leucoanthocyanidin dioxygenase-like [Fragaria vesca subsp. vesca]
maker-Fvb2-1-augustus-gene-252.51	1233	1913.29	552.706	0.288878	-1.79147	2.17192e-138	7.55484e-136	Fvb2-1	25219562	25222402	-	2840	maker-Fvb2-1-augustus-gene-252.51	GO:0010315;GO:0009826;GO:0055085;GO:0090355;GO:0009705;GO:0016021;GO:0090358;GO:0005886;GO:0009834;GO:0022857	-	virNOG07825	S	sp|Q94AP3|WAT1_ARATH Protein WALLS ARE THIN 1 OS=Arabidopsis thaliana GN=WAT1 PE=1 SV=1	gi|470110257|ref|XP_004291402.1| PREDICTED: protein WALLS ARE THIN 1 [Fragaria vesca subsp. vesca]
maker-Fvb3-2-augustus-gene-39.35	2771.23	4048.95	1493.52	0.368866	-1.43883	2.71039e-137	9.3785e-135	Fvb3-2	3938883	3945503	-	6620	maker-Fvb3-2-augustus-gene-39.35	GO:0005992;GO:0003824	K16055	virNOG00839	G	sp|Q9LMI0|TPS7_ARATH Probable alpha,alpha-trehalose-phosphate synthase [UDP-forming] 7 OS=Arabidopsis thaliana GN=TPS7 PE=1 SV=1	gi|470115574|ref|XP_004293972.1| PREDICTED: probable alpha,alpha-trehalose-phosphate synthase [UDP-forming] 7 [Fragaria vesca subsp. vesca]
maker-Fvb6-1-snap-gene-324.56	799.109	1294.77	303.448	0.234365	-2.09317	4.27983e-137	1.4732e-134	Fvb6-1	32473097	32483881	-	10784	maker-Fvb6-1-snap-gene-324.56	GO:0016702;GO:0046872;GO:0055114;GO:0031408	K15718	virNOG04223	S	sp|Q43191|LOX15_SOLTU Probable linoleate 9S-lipoxygenase 5 OS=Solanum tuberosum GN=LOX1.5 PE=2 SV=1	gi|470133114|ref|XP_004302419.1| PREDICTED: probable linoleate 9S-lipoxygenase 5 [Fragaria vesca subsp. vesca]
maker-Fvb7-1-snap-gene-24.22	597.187	1000.2	194.177	0.194138	-2.36484	8.14031e-137	2.78753e-134	Fvb7-1	2397870	2401843	+	3973	maker-Fvb7-1-snap-gene-24.22	GO:0006857;GO:0016021;GO:0005215	K14638	virNOG12481	G	sp|Q9M1I2|PTR46_ARATH Probable peptide/nitrate transporter At3g54450 OS=Arabidopsis thaliana GN=At3g54450 PE=2 SV=1	gi|470145940|ref|XP_004308589.1| PREDICTED: protein NRT1/ PTR FAMILY 5.4-like [Fragaria vesca subsp. vesca]
maker-Fvb5-1-augustus-gene-86.53	521.662	994.273	49.0511	0.0493336	-4.34129	5.16466e-136	1.75944e-133	Fvb5-1	8666437	8670028	-	3591	maker-Fvb5-1-augustus-gene-86.53	GO:0005634;GO:0003677;GO:0006281;GO:0006260;GO:0006310	K07466	virNOG07298	L	sp|Q9SD82|RFA1B_ARATH Replication protein A 70 kDa DNA-binding subunit B OS=Arabidopsis thaliana GN=RPA1B PE=3 SV=1	gi|470130442|ref|XP_004301112.1| PREDICTED: replication protein A 70 kDa DNA-binding subunit B [Fragaria vesca subsp. vesca]
maker-Fvb6-4-augustus-gene-192.31	2447.57	1297.1	3598.05	2.77392	1.47193	2.52961e-135	8.57343e-133	Fvb6-4	19244982	19250393	+	5411	maker-Fvb6-4-augustus-gene-192.31	GO:0003824	K06617	virNOG03519	R	sp|Q94A08|RFS2_ARATH Probable galactinol--sucrose galactosyltransferase 2 OS=Arabidopsis thaliana GN=RFS2 PE=2 SV=2	gi|470137270|ref|XP_004304392.1| PREDICTED: probable galactinol--sucrose galactosyltransferase 2 [Fragaria vesca subsp. vesca]
maker-Fvb3-3-augustus-gene-44.66	9247.42	13641.6	4853.24	0.355768	-1.49099	2.95506e-135	9.96429e-133	Fvb3-3	4421780	4423718	-	1938	maker-Fvb3-3-augustus-gene-44.66	-	-	virNOG10387	Q	sp|Q50EK0|C16B2_PICSI Cytochrome P450 716B2 OS=Picea sitchensis GN=CYP716B2 PE=2 SV=1	gi|470114984|ref|XP_004293684.1| PREDICTED: beta-amyrin 28-oxidase-like [Fragaria vesca subsp. vesca]
maker-Fvb5-2-snap-gene-228.27	1373.5	646.341	2100.66	3.25008	1.70048	1.03758e-132	3.48091e-130	Fvb5-2	22824580	22834491	-	9911	maker-Fvb5-2-snap-gene-228.27	-	-	virNOG00701;virNOG14767	SR	-	gi|470127390|ref|XP_004299652.1| PREDICTED: protein EXORDIUM-like [Fragaria vesca subsp. vesca]
maker-Fvb7-2-augustus-gene-9.38	1829.03	2729.82	928.231	0.340034	-1.55625	2.12075e-132	7.07879e-130	Fvb7-2	913765	922150	+	8385	maker-Fvb7-2-augustus-gene-9.38	-	-	virNOG05747	R	sp|Q9SFB0|FRD3_ARATH MATE efflux family protein FRD3 OS=Arabidopsis thaliana GN=FRD3 PE=1 SV=1	gi|764622898|ref|XP_011468824.1| PREDICTED: MATE efflux family protein 1 [Fragaria vesca subsp. vesca] gi|764622902|ref|XP_011468825.1| PREDICTED: MATE efflux family protein 1 [Fragaria vesca subsp. vesca]
maker-Fvb6-3-snap-gene-49.76	955.463	399.035	1511.89	3.78887	1.92177	2.33745e-132	7.76293e-130	Fvb6-3	4950381	4966877	-	16496	maker-Fvb6-3-snap-gene-49.76	GO:0005509;GO:0031314;GO:0005777;GO:0055114;GO:0016491	K17871	virNOG02695	C	sp|M1BYJ7|ENDB1_SOLTU External alternative NAD(P)H-ubiquinone oxidoreductase B1, mitochondrial OS=Solanum tuberosum GN=NDB1 PE=3 SV=1	gi|764613560|ref|XP_011467787.1| PREDICTED: LOW QUALITY PROTEIN: external alternative NAD(P)H-ubiquinone oxidoreductase B1, mitochondrial [Fragaria vesca subsp. vesca]
maker-Fvb5-4-augustus-gene-99.52	312.327	570.664	53.9903	0.0946096	-3.40187	7.3316e-132	2.42273e-129	Fvb5-4	9890298	9892214	-	1916	maker-Fvb5-4-augustus-gene-99.52	-	-	virNOG06916;COG3491	QR	sp|Q39224|SRG1_ARATH Protein SRG1 OS=Arabidopsis thaliana GN=SRG1 PE=2 SV=1	gi|470128801|ref|XP_004300323.1| PREDICTED: flavonol synthase 3-like [Fragaria vesca subsp. vesca]
maker-Fvb4-4-augustus-gene-134.24	395.836	694.594	97.078	0.139762	-2.83895	1.02551e-131	3.37195e-129	Fvb4-4	13462988	13465788	-	2800	maker-Fvb4-4-augustus-gene-134.24	-	-	virNOG01278	S	-	gi|470122149|ref|XP_004297111.1| PREDICTED: uncharacterized protein LOC101295037 [Fragaria vesca subsp. vesca]
maker-Fvb7-3-snap-gene-1.81	613.399	207.061	1019.74	4.92481	2.30007	1.38385e-131	4.52767e-129	Fvb7-3	105464	108734	-	3270	maker-Fvb7-3-snap-gene-1.81	GO:0006457;GO:0005524;GO:0051082;GO:0006950	K04079	virNOG09511	O	sp|P27323|HS901_ARATH Heat shock protein 90-1 OS=Arabidopsis thaliana GN=HSP90-1 PE=1 SV=3	gi|470144831|ref|XP_004308051.1| PREDICTED: heat shock protein 83 [Fragaria vesca subsp. vesca]
augustus_masked-Fvb2-3-processed-gene-180.0	321.705	623.238	20.1733	0.0323686	-4.94926	2.3154e-131	7.53818e-129	Fvb2-3	17988965	17990419	-	1454	augustus_masked-Fvb2-3-processed-gene-180.0	-	K01723	virNOG07555	Q	sp|P48417|CP74_LINUS Allene oxide synthase, chloroplastic OS=Linum usitatissimum GN=CYP74A PE=1 SV=1	gi|764531404|ref|XP_011458377.1| PREDICTED: allene oxide synthase-like [Fragaria vesca subsp. vesca]
augustus_masked-Fvb6-4-processed-gene-290.8	1201.21	1861.27	541.151	0.290742	-1.78219	5.64443e-131	1.82863e-128	Fvb6-4	29085502	29086926	+	1424	augustus_masked-Fvb6-4-processed-gene-290.8	-	-	virNOG10395	CG	sp|Q2V6K0|UFOG6_FRAAN UDP-glucose flavonoid 3-O-glucosyltransferase 6 OS=Fragaria ananassa GN=GT6 PE=1 SV=1	gi|470136345|ref|XP_004303955.1| PREDICTED: UDP-glucose flavonoid 3-O-glucosyltransferase 6-like [Fragaria vesca subsp. vesca]
maker-Fvb5-4-snap-gene-25.74	1963.75	2910.04	1017.46	0.349638	-1.51607	1.3808e-130	4.45157e-128	Fvb5-4	2568125	2574114	-	5989	maker-Fvb5-4-snap-gene-25.74	GO:0008152;GO:0003824	K01897	virNOG01655	I	sp|Q9T0A0|LACS4_ARATH Long chain acyl-CoA synthetase 4 OS=Arabidopsis thaliana GN=LACS4 PE=2 SV=1	gi|470125828|ref|XP_004298900.1| PREDICTED: long chain acyl-CoA synthetase 4-like [Fragaria vesca subsp. vesca]
maker-Fvb6-2-augustus-gene-174.36	1044.93	1638.8	451.06	0.275238	-1.86125	2.05992e-130	6.60875e-128	Fvb6-2	17475966	17479498	-	3532	maker-Fvb6-2-augustus-gene-174.36	GO:0045548;GO:0009800;GO:0005737;GO:0006559	K10775	virNOG03421	Q	sp|O64963|PAL1_PRUAV Phenylalanine ammonia-lyase 1 OS=Prunus avium GN=PAL1 PE=2 SV=1	gi|470137372|ref|XP_004304440.1| PREDICTED: phenylalanine ammonia-lyase 1 [Fragaria vesca subsp. vesca]
maker-Fvb6-2-snap-gene-10.56	426.333	739.112	113.553	0.153634	-2.70243	2.74528e-130	8.76501e-128	Fvb6-2	1038799	1044213	-	5414	maker-Fvb6-2-snap-gene-10.56	GO:0042300;GO:0019745	K15813	virNOG11690	I	sp|Q8W3Z1|BAMS_BETPL Beta-amyrin synthase OS=Betula platyphylla GN=OSCBPY PE=1 SV=1	gi|470140122|ref|XP_004305793.1| PREDICTED: beta-amyrin synthase [Fragaria vesca subsp. vesca]
snap_masked-Fvb1-1-processed-gene-256.42	144.184	286.506	1.86211	0.00649938	-7.26548	1.31571e-129	4.18054e-127	Fvb1-1	25621173	25621409	-	236	snap_masked-Fvb1-1-processed-gene-256.42	-	-	-	-	-	-
snap_masked-Fvb3-2-processed-gene-7.21	703.886	1144.91	262.863	0.229593	-2.12285	3.00819e-129	9.51249e-127	Fvb3-2	746873	748699	+	1826	snap_masked-Fvb3-2-processed-gene-7.21	GO:0016702;GO:0055114	K09840	virNOG05544	Q	sp|Q9M6E8|NCED1_PHAVU 9-cis-epoxycarotenoid dioxygenase NCED1, chloroplastic OS=Phaseolus vulgaris GN=NCED1 PE=2 SV=1	gi|317016344|gb|ADU85829.1| 9-cis-epoxycarotenoid dioxygenase [Fragaria x ananassa]
maker-Fvb1-3-augustus-gene-89.34	1713.29	866.017	2560.56	2.95672	1.564	1.51095e-128	4.75517e-126	Fvb1-3	8939491	8942080	-	2589	maker-Fvb1-3-augustus-gene-89.34	GO:0006541;GO:0016787	-	virNOG03985	R	sp|P49865|NTPR_ENTHA Protein NtpR OS=Enterococcus hirae (strain ATCC 9790 / DSM 20160 / JCM 8729 / LMG 6399 / NBRC 3181 / NCIMB 6459 / NCDO 1258) GN=ntpR PE=4 SV=2	gi|470103229|ref|XP_004288045.1| PREDICTED: uncharacterized protein LOC101297581 [Fragaria vesca subsp. vesca]
maker-Fvb2-2-augustus-gene-10.44	3894.61	5546.7	2242.52	0.404298	-1.30651	1.63995e-128	5.1367e-126	Fvb2-2	1016847	1018196	+	1349	maker-Fvb2-2-augustus-gene-10.44	-	K09338	KOG0483;virNOG16672	K	sp|Q8GRL4|HOX19_ORYSJ Homeobox-leucine zipper protein HOX19 OS=Oryza sativa subsp. japonica GN=HOX19 PE=2 SV=1	gi|470109441|ref|XP_004291006.1| PREDICTED: homeobox-leucine zipper protein HOX19-like [Fragaria vesca subsp. vesca]
maker-Fvb4-1-augustus-gene-2.25	905.298	1534.58	276.016	0.179865	-2.47502	1.51206e-127	4.71377e-125	Fvb4-1	208314	210392	-	2078	maker-Fvb4-1-augustus-gene-2.25	GO:0016705;GO:0020037;GO:0005506;GO:0016021;GO:0004497;GO:0055114	-	virNOG05731	Q	sp|Q50EK1|C16B1_PICSI Cytochrome P450 716B1 OS=Picea sitchensis GN=CYP716B1 PE=2 SV=1	gi|470121148|ref|XP_004296643.1| PREDICTED: beta-amyrin 28-oxidase-like [Fragaria vesca subsp. vesca]
snap_masked-Fvb4-4-processed-gene-4.29	5242.09	3110.36	7373.81	2.37072	1.24533	2.03054e-127	6.30039e-125	Fvb4-4	430927	435122	-	4195	snap_masked-Fvb4-4-processed-gene-4.29	-	K11294	virNOG39241;virNOG40622;virNOG12570	AK	sp|Q7XTT4|NUCL2_ORYSJ Nucleolin 2 OS=Oryza sativa subsp. japonica GN=Os04g0620700 PE=2 SV=2	gi|764578419|ref|XP_011463448.1| PREDICTED: nucleolin 1 isoform X8 [Fragaria vesca subsp. vesca]
maker-Fvb3-2-augustus-gene-202.29	173.905	338.01	9.79928	0.0289911	-5.10825	5.74712e-127	1.77489e-124	Fvb3-2	20218465	20226353	+	7888	maker-Fvb3-2-augustus-gene-202.29	GO:0006810;GO:0005524;GO:0016021;GO:0016887	-	virNOG16477;virNOG02670;KOG0065	Q	sp|Q2PCF1|PDR2_NICPL Pleiotropic drug resistance protein 2 OS=Nicotiana plumbaginifolia GN=PDR2 PE=2 SV=1	gi|470110548|ref|XP_004291542.1| PREDICTED: pleiotropic drug resistance protein 2-like [Fragaria vesca subsp. vesca]
maker-Fvb4-3-augustus-gene-299.36	4861.21	6848.78	2873.64	0.419585	-1.25296	7.73671e-127	2.37823e-124	Fvb4-3	29981202	29985890	-	4688	maker-Fvb4-3-augustus-gene-299.36	GO:0010105;GO:0023014;GO:0018106;GO:0051740;GO:0038199;GO:0000155;GO:0016021;GO:0005789	K14509	virNOG03074	T	sp|Q0WPQ2|ETR2_ARATH Ethylene receptor 2 OS=Arabidopsis thaliana GN=ETR2 PE=1 SV=2	gi|15131533|emb|CAC48386.1| ethylene receptor [Fragaria x ananassa]
maker-Fvb1-3-snap-gene-40.65	226.635	426.359	26.9118	0.0631201	-3.98576	1.56902e-126	4.80078e-124	Fvb1-3	4051517	4059981	+	8464	maker-Fvb1-3-snap-gene-40.65	-	K05894	COG1902;virNOG14216	C	sp|Q9FEW9|OPR3_SOLLC 12-oxophytodienoate reductase 3 OS=Solanum lycopersicum GN=OPR3 PE=1 SV=1	gi|470102363|ref|XP_004287624.1| PREDICTED: 12-oxophytodienoate reductase 3-like [Fragaria vesca subsp. vesca]
maker-Fvb4-3-snap-gene-23.65	954.328	1639.02	269.637	0.164511	-2.60374	2.04122e-126	6.21677e-124	Fvb4-3	2313062	2315925	-	2863	maker-Fvb4-3-snap-gene-23.65	GO:0008152	K01658	virNOG05566	E	sp|P48261|TRPG_CYAPA Anthranilate synthase component II OS=Cyanophora paradoxa GN=trpG PE=3 SV=1	gi|470122746|ref|XP_004297400.1| PREDICTED: anthranilate synthase beta subunit 1, chloroplastic-like [Fragaria vesca subsp. vesca]
maker-Fvb2-4-augustus-gene-249.49	639.253	1048.44	230.068	0.219439	-2.18811	3.42995e-126	1.03984e-123	Fvb2-4	24974682	24977581	+	2899	maker-Fvb2-4-augustus-gene-249.49	GO:0010315;GO:0009826;GO:0055085;GO:0090355;GO:0009705;GO:0016021;GO:0090358;GO:0005886;GO:0009834;GO:0022857	-	virNOG07825	S	sp|Q94AP3|WAT1_ARATH Protein WALLS ARE THIN 1 OS=Arabidopsis thaliana GN=WAT1 PE=1 SV=1	gi|470110257|ref|XP_004291402.1| PREDICTED: protein WALLS ARE THIN 1 [Fragaria vesca subsp. vesca]
maker-Fvb5-2-augustus-gene-206.29	273.584	500.669	46.4994	0.0928747	-3.42857	1.00249e-125	3.02533e-123	Fvb5-2	20668588	20671969	-	3381	maker-Fvb5-2-augustus-gene-206.29	-	K05894	virNOG00484;COG1902	C	sp|B9FSC8|OPR11_ORYSJ Putative 12-oxophytodienoate reductase 11 OS=Oryza sativa subsp. japonica GN=OPR11 PE=2 SV=1	gi|470116689|ref|XP_004294510.1| PREDICTED: putative 12-oxophytodienoate reductase 11 [Fragaria vesca subsp. vesca]
snap_masked-Fvb4-2-processed-gene-50.32	282.361	542.865	21.8566	0.0402616	-4.63445	4.82807e-125	1.4504e-122	Fvb4-2	5083703	5083948	+	245	snap_masked-Fvb4-2-processed-gene-50.32	-	-	-	-	-	-
maker-Fvb2-1-augustus-gene-15.44	806.527	1285.69	327.366	0.254624	-1.97356	5.05291e-125	1.51107e-122	Fvb2-1	1549488	1555345	-	5857	maker-Fvb2-1-augustus-gene-15.44	GO:0009958;GO:0071944	-	virNOG01961	R	sp|O80970|NPY2_ARATH BTB/POZ domain-containing protein NPY2 OS=Arabidopsis thaliana GN=NPY2 PE=2 SV=1	gi|470106910|ref|XP_004289798.1| PREDICTED: BTB/POZ domain-containing protein NPY2 [Fragaria vesca subsp. vesca] gi|764525128|ref|XP_011457862.1| PREDICTED: BTB/POZ domain-containing protein NPY2 [Fragaria vesca subsp. vesca]
maker-Fvb3-4-augustus-gene-270.41	297.143	567.925	26.3616	0.0464175	-4.42919	6.76876e-125	2.01508e-122	Fvb3-4	26983343	26989411	+	6068	maker-Fvb3-4-augustus-gene-270.41	GO:0046148;GO:0046872;GO:0055114;GO:0004097	K00422	virNOG08373	S	sp|P43309|PPO_MALDO Polyphenol oxidase, chloroplastic OS=Malus domestica PE=2 SV=1	gi|470114731|ref|XP_004293563.1| PREDICTED: polyphenol oxidase, chloroplastic-like [Fragaria vesca subsp. vesca]
augustus_masked-Fvb5-2-processed-gene-37.16	2272.1	3419.57	1124.64	0.328885	-1.60435	1.21197e-124	3.59188e-122	Fvb5-2	3723317	3724726	-	1409	augustus_masked-Fvb5-2-processed-gene-37.16	-	-	virNOG15672	S	sp|Q70PR7|VINSY_RAUSE Vinorine synthase OS=Rauvolfia serpentina GN=ACT PE=1 SV=2	gi|764582659|ref|XP_011464154.1| PREDICTED: vinorine synthase-like [Fragaria vesca subsp. vesca]
augustus_masked-Fvb3-4-processed-gene-14.13	155.257	305.003	5.51121	0.0180694	-5.79031	2.88172e-124	8.50235e-122	Fvb3-4	1446299	1448548	-	2249	augustus_masked-Fvb3-4-processed-gene-14.13	-	-	virNOG10202	T	sp|Q9C7S5|PSYR1_ARATH Tyrosine-sulfated glycopeptide receptor 1 OS=Arabidopsis thaliana GN=PSYR1 PE=2 SV=1	gi|470120433|ref|XP_004296307.1| PREDICTED: receptor-like protein 2 [Fragaria vesca subsp. vesca]
augustus_masked-Fvb5-4-processed-gene-21.5	423.827	748.534	99.1191	0.132418	-2.91683	9.63679e-124	2.83065e-121	Fvb5-4	2103639	2104190	-	551	augustus_masked-Fvb5-4-processed-gene-21.5	GO:0016020	-	virNOG35483;virNOG23609	S	-	gi|470129860|ref|XP_004300826.1| PREDICTED: uncharacterized protein LOC101295050 [Fragaria vesca subsp. vesca]
maker-Fvb6-1-augustus-gene-192.31	1285.79	614.517	1957.07	3.18473	1.67117	1.02364e-123	2.99346e-121	Fvb6-1	19205233	19210643	-	5410	maker-Fvb6-1-augustus-gene-192.31	GO:0003824	K06617	virNOG03519	R	sp|Q94A08|RFS2_ARATH Probable galactinol--sucrose galactosyltransferase 2 OS=Arabidopsis thaliana GN=RFS2 PE=2 SV=2	gi|470137270|ref|XP_004304392.1| PREDICTED: probable galactinol--sucrose galactosyltransferase 2 [Fragaria vesca subsp. vesca]
maker-Fvb6-3-augustus-gene-120.20	908.754	1426.66	390.846	0.273958	-1.86797	1.08625e-123	3.16256e-121	Fvb6-3	12006674	12016860	+	10186	maker-Fvb6-3-augustus-gene-120.20	GO:0004565;GO:0016021;GO:0005975	K12309	virNOG05717	G	sp|Q93Z24|BGA17_ARATH Beta-galactosidase 17 OS=Arabidopsis thaliana GN=BGAL17 PE=2 SV=1	gi|764577268|ref|XP_011463314.1| PREDICTED: beta-galactosidase 17 [Fragaria vesca subsp. vesca]
maker-Fvb3-2-augustus-gene-292.35	1195.34	560.019	1830.66	3.26893	1.70882	1.34483e-123	3.89824e-121	Fvb3-2	29202754	29207032	-	4278	maker-Fvb3-2-augustus-gene-292.35	GO:0003824	K06617	virNOG03519	R	sp|Q84VX0|RFS1_ARATH Probable galactinol--sucrose galactosyltransferase 1 OS=Arabidopsis thaliana GN=RFS1 PE=2 SV=1	gi|470117503|ref|XP_004294897.1| PREDICTED: probable galactinol--sucrose galactosyltransferase 1 [Fragaria vesca subsp. vesca]
maker-Fvb6-1-augustus-gene-9.33	987.193	1537.06	437.329	0.284523	-1.81338	1.50719e-123	4.3498e-121	Fvb6-1	948192	951433	+	3241	maker-Fvb6-1-augustus-gene-9.33	-	-	virNOG00698	R	sp|P51831|FABG_BACSU 3-oxoacyl-[acyl-carrier-protein] reductase FabG OS=Bacillus subtilis (strain 168) GN=fabG PE=3 SV=3	gi|470137553|ref|XP_004304528.1| PREDICTED: short-chain dehydrogenase reductase 2a [Fragaria vesca subsp. vesca] gi|764617932|ref|XP_011468193.1| PREDICTED: short-chain dehydrogenase reductase 2a [Fragaria vesca subsp. vesca]
maker-Fvb3-4-snap-gene-254.65	848.684	1664.76	32.6114	0.0195893	-5.67379	2.13168e-123	6.12532e-121	Fvb3-4	25455611	25457777	-	2166	maker-Fvb3-4-snap-gene-254.65	-	-	virNOG08607	R	-	gi|764566744|ref|XP_011462030.1| PREDICTED: LOW QUALITY PROTEIN: uncharacterized protein LOC105350790 [Fragaria vesca subsp. vesca]
maker-Fvb6-1-augustus-gene-255.38	878.614	1520.72	236.503	0.15552	-2.68483	7.72487e-123	2.21011e-120	Fvb6-1	25529383	25532885	+	3502	maker-Fvb6-1-augustus-gene-255.38	GO:0045548;GO:0009800;GO:0005737;GO:0006559	K10775	virNOG03421	Q	sp|O64963|PAL1_PRUAV Phenylalanine ammonia-lyase 1 OS=Prunus avium GN=PAL1 PE=2 SV=1	gi|470137372|ref|XP_004304440.1| PREDICTED: phenylalanine ammonia-lyase 1 [Fragaria vesca subsp. vesca]
maker-Fvb3-1-augustus-gene-318.50	850.592	1342.87	358.311	0.266824	-1.90604	5.5507e-122	1.58123e-119	Fvb3-1	31829352	31832826	+	3474	maker-Fvb3-1-augustus-gene-318.50	GO:0008299;GO:0016740	K00787	virNOG03298	H	sp|P49351|FPPS1_LUPAL Farnesyl pyrophosphate synthase 1 OS=Lupinus albus GN=FPS1 PE=1 SV=1	gi|470114419|ref|XP_004293412.1| PREDICTED: farnesyl pyrophosphate synthase 1 [Fragaria vesca subsp. vesca]
augustus_masked-Fvb3-4-processed-gene-35.20	303.396	59.4053	547.387	9.21444	3.2039	7.84784e-122	2.22602e-119	Fvb3-4	3583600	3587932	-	4332	augustus_masked-Fvb3-4-processed-gene-35.20	GO:0003824	K06617	virNOG03519	R	sp|Q84VX0|RFS1_ARATH Probable galactinol--sucrose galactosyltransferase 1 OS=Arabidopsis thaliana GN=RFS1 PE=2 SV=1	gi|470117503|ref|XP_004294897.1| PREDICTED: probable galactinol--sucrose galactosyltransferase 1 [Fragaria vesca subsp. vesca]
snap_masked-Fvb5-3-processed-gene-179.23	340.939	602.047	79.8317	0.1326	-2.91484	2.1005e-121	5.93257e-119	Fvb5-3	17909196	17911724	+	2528	snap_masked-Fvb5-3-processed-gene-179.23	GO:0003993;GO:0016311	K14379	virNOG01778	O	sp|Q9SCX8|PPA17_ARATH Purple acid phosphatase 17 OS=Arabidopsis thaliana GN=PAP17 PE=2 SV=1	gi|470127071|ref|XP_004299502.1| PREDICTED: purple acid phosphatase 17 isoform X1 [Fragaria vesca subsp. vesca]
maker-Fvb2-2-snap-gene-183.49	6841.59	4198.34	9484.84	2.25919	1.1758	4.83572e-121	1.35997e-118	Fvb2-2	18320014	18329253	+	9239	maker-Fvb2-2-snap-gene-183.49	GO:0005506;GO:0055114;GO:0016491	-	virNOG08920	Q	sp|Q39110|GAOX1_ARATH Gibberellin 20 oxidase 1 OS=Arabidopsis thaliana GN=GA20OX1 PE=2 SV=2	gi|470108019|ref|XP_004290333.1| PREDICTED: protein SRG1-like [Fragaria vesca subsp. vesca]
maker-Fvb5-4-augustus-gene-54.23	328.281	582.793	73.769	0.126578	-2.9819	5.46194e-121	1.52957e-118	Fvb5-4	5392899	5396100	+	3201	maker-Fvb5-4-augustus-gene-54.23	GO:0016021	-	virNOG08822	R	sp|P19076|DMPD_PSEUF 2-hydroxymuconate semialdehyde hydrolase OS=Pseudomonas sp. (strain CF600) GN=dmpD PE=3 SV=1	gi|470147945|ref|XP_004309537.1| PREDICTED: uncharacterized protein LOC101303763 [Fragaria vesca subsp. vesca]
maker-Fvb6-2-augustus-gene-232.35	429.687	735.484	123.89	0.168447	-2.56963	6.6132e-121	1.84416e-118	Fvb6-2	23197761	23199578	+	1817	maker-Fvb6-2-augustus-gene-232.35	-	K08081	virNOG30055;virNOG00900	Q	sp|Q9ASX2|TRNH1_ARATH Tropinone reductase homolog At1g07440 OS=Arabidopsis thaliana GN=At1g07440 PE=1 SV=1	gi|470117013|ref|XP_004294665.1| PREDICTED: tropinone reductase homolog At1g07440-like isoform X1 [Fragaria vesca subsp. vesca] gi|764561442|ref|XP_011461332.1| PREDICTED: tropinone reductase homolog At1g07440-like isoform X1 [Fragaria vesca subsp. vesca]
augustus_masked-Fvb4-4-processed-gene-99.13	303.99	545.297	62.6836	0.114953	-3.12088	1.7508e-120	4.86178e-118	Fvb4-4	9936772	9937254	-	482	augustus_masked-Fvb4-4-processed-gene-99.13	GO:0006952;GO:0009607	-	virNOG26803;virNOG22362	S	sp|O24248|PRU1_PRUAV Major allergen Pru av 1 OS=Prunus avium GN=PRUA1 PE=1 SV=1	gi|470121651|ref|XP_004296876.1| PREDICTED: major allergen Pru ar 1-like [Fragaria vesca subsp. vesca] gi|631226526|gb|AHZ10956.1| Fra a 1.05 allergen [Fragaria x ananassa subsp. ananassa]
maker-Fvb3-2-snap-gene-12.54	673.793	1187.94	159.643	0.134386	-2.89555	3.74067e-120	1.0344e-117	Fvb3-2	1221405	1228341	+	6936	maker-Fvb3-2-snap-gene-12.54	GO:0046148;GO:0046872;GO:0055114;GO:0004097	K00422	virNOG08373	S	sp|P43309|PPO_MALDO Polyphenol oxidase, chloroplastic OS=Malus domestica PE=2 SV=1	gi|470114658|ref|XP_004293528.1| PREDICTED: polyphenol oxidase, chloroplastic-like [Fragaria vesca subsp. vesca]
maker-Fvb7-2-snap-gene-14.54	3417.13	4846.38	1987.88	0.410178	-1.28568	3.92172e-120	1.07994e-117	Fvb7-2	1430588	1447199	-	16611	maker-Fvb7-2-snap-gene-14.54	-	-	virNOG32496;COG0451	MV	sp|Q500U8|TKPR1_ARATH Tetraketide alpha-pyrone reductase 1 OS=Arabidopsis thaliana GN=TKPR1 PE=2 SV=1	gi|694326914|ref|XP_009354348.1| PREDICTED: cinnamoyl-CoA reductase 1-like isoform X3 [Pyrus x bretschneideri]
maker-Fvb6-1-augustus-gene-110.48	1122.13	1718.36	525.901	0.306048	-1.70817	7.7098e-120	2.11428e-117	Fvb6-1	11029742	11033010	+	3268	maker-Fvb6-1-augustus-gene-110.48	GO:0009506;GO:0045330;GO:0005802;GO:0030599;GO:0005774;GO:0005768;GO:0045490;GO:0005618;GO:0005576;GO:0043086;GO:0016021;GO:0004857;GO:0005886;GO:0042545	K01051	virNOG04029;COG4677;virNOG02047	RG	sp|Q43111|PME3_PHAVU Pectinesterase 3 OS=Phaseolus vulgaris GN=MPE3 PE=2 SV=1	gi|470135932|ref|XP_004303759.1| PREDICTED: pectinesterase 3 [Fragaria vesca subsp. vesca]
maker-Fvb7-1-augustus-gene-291.60	871.809	320.347	1423.27	4.4429	2.1515	1.80115e-119	4.91892e-117	Fvb7-1	29089785	29098781	+	8996	maker-Fvb7-1-augustus-gene-291.60	GO:0006457;GO:0005524;GO:0051082;GO:0006950	K04079	virNOG09511	O	sp|P27323|HS901_ARATH Heat shock protein 90-1 OS=Arabidopsis thaliana GN=HSP90-1 PE=1 SV=3	gi|470144831|ref|XP_004308051.1| PREDICTED: heat shock protein 83 [Fragaria vesca subsp. vesca]
augustus_masked-Fvb5-1-processed-gene-10.5	334.563	591.61	77.515	0.131024	-2.9321	2.20645e-119	6.001e-117	Fvb5-1	1053888	1055785	+	1897	augustus_masked-Fvb5-1-processed-gene-10.5	-	-	virNOG01607	R	sp|P81370|TLP_ACTDE Thaumatin-like protein OS=Actinidia deliciosa GN=tlp PE=1 SV=2	gi|702324422|ref|XP_010053305.1| PREDICTED: protein NP24-like [Eucalyptus grandis]
maker-Fvb7-3-augustus-gene-54.50	549.652	909.479	189.824	0.208717	-2.26038	2.24191e-119	6.07245e-117	Fvb7-3	5414202	5418439	+	4237	maker-Fvb7-3-augustus-gene-54.50	GO:0005634;GO:0007062;GO:0006260;GO:0009941;GO:0006301	-	virNOG00578	S	sp|Q501D5|MCMBP_ARATH Mini-chromosome maintenance complex-binding protein OS=Arabidopsis thaliana GN=ETG1 PE=1 SV=1	gi|470144162|ref|XP_004307731.1| PREDICTED: mini-chromosome maintenance complex-binding protein [Fragaria vesca subsp. vesca]
maker-Fvb3-2-augustus-gene-19.40	933.823	1454.58	413.068	0.283978	-1.81615	4.45297e-119	1.20121e-116	Fvb3-2	1952744	1955222	-	2478	maker-Fvb3-2-augustus-gene-19.40	GO:0000287;GO:0005829;GO:0016114;GO:0005739;GO:0010333;GO:0009507	K14175	virNOG02828	R	sp|P0CV95|NES2_FRAAN (3S,6E)-nerolidol synthase 2, chloroplastic/mitochondrial OS=Fragaria ananassa PE=1 SV=1	gi|332319701|sp|P0CV95.1|NES2_FRAAN RecName: Full=(3S,6E)-nerolidol synthase 2, chloroplastic/mitochondrial; Short=FaNES2; Flags: Precursor [Fragaria x ananassa]
maker-Fvb7-1-snap-gene-246.50	849.115	1422.79	275.435	0.193587	-2.36894	2.07991e-118	5.58786e-116	Fvb7-1	24614590	24627495	-	12905	maker-Fvb7-1-snap-gene-246.50	GO:0045430;GO:0009813	K01859	virNOG04834	G	sp|Q4AE12|CFI2_FRAAN Chalcone--flavonone isomerase 2 OS=Fragaria ananassa GN=CHI2 PE=2 SV=1	gi|122246055|sp|Q4AE12.1|CFI2_FRAAN RecName: Full=Chalcone--flavonone isomerase 2; Short=Chalcone isomerase 2 gi|71979900|dbj|BAE17120.1| chalcone isomerase [Fragaria x ananassa]
maker-Fvb2-4-augustus-gene-226.68	879.126	1375.07	383.184	0.278666	-1.84339	2.66576e-118	7.1328e-116	Fvb2-4	22672597	22673873	-	1276	maker-Fvb2-4-augustus-gene-226.68	-	K09338	KOG0483;virNOG16672	K	sp|Q8GRL4|HOX19_ORYSJ Homeobox-leucine zipper protein HOX19 OS=Oryza sativa subsp. japonica GN=HOX19 PE=2 SV=1	gi|470109441|ref|XP_004291006.1| PREDICTED: homeobox-leucine zipper protein HOX19-like [Fragaria vesca subsp. vesca]
augustus_masked-Fvb2-2-processed-gene-179.6	875.59	379.524	1371.66	3.61415	1.85366	1.01791e-117	2.71264e-115	Fvb2-2	17979795	17981549	+	1754	augustus_masked-Fvb2-2-processed-gene-179.6	GO:0016021	-	virNOG14022	S	sp|Q9SVL6|CRPM2_ARATH Cold-regulated 413 plasma membrane protein 2 OS=Arabidopsis thaliana GN=COR413PM2 PE=2 SV=1	gi|470108160|ref|XP_004290397.1| PREDICTED: cold-regulated 413 plasma membrane protein 1 [Fragaria vesca subsp. vesca]
augustus_masked-Fvb1-3-processed-gene-124.1	993.662	452.363	1534.96	3.39321	1.76265	1.02992e-116	2.73364e-114	Fvb1-3	12433500	12433895	+	395	augustus_masked-Fvb1-3-processed-gene-124.1	-	-	-	-	-	gi|764518890|ref|XP_011468006.1| PREDICTED: classical arabinogalactan protein 5-like [Fragaria vesca subsp. vesca]
maker-Fvb7-3-augustus-gene-65.41	8584.26	5395.71	11772.8	2.18189	1.12558	1.68589e-116	4.45681e-114	Fvb7-3	6554622	6556301	+	1679	maker-Fvb7-3-augustus-gene-65.41	GO:0006810;GO:0016021;GO:0005215	K09872	virNOG08606	G	sp|P25794|PIP2_PEA Probable aquaporin PIP-type 7a OS=Pisum sativum GN=TRG-31 PE=2 SV=2	gi|470143929|ref|XP_004307619.1| PREDICTED: probable aquaporin PIP-type 7a [Fragaria vesca subsp. vesca]
snap_masked-Fvb5-1-processed-gene-108.29	1343	2252.08	433.908	0.192669	-2.3758	2.35123e-116	6.19095e-114	Fvb5-1	10814530	10818814	-	4284	snap_masked-Fvb5-1-processed-gene-108.29	GO:0005524;GO:0004356;GO:0006542	K01915	virNOG00254	E	sp|P24099|GLNA1_SOYBN Glutamine synthetase cytosolic isozyme 1 OS=Glycine max PE=2 SV=1	gi|470127089|ref|XP_004299511.1| PREDICTED: glutamine synthetase cytosolic isozyme [Fragaria vesca subsp. vesca]
maker-Fvb4-3-augustus-gene-16.67	19891.2	29838.6	9943.74	0.333251	-1.58532	3.60956e-116	9.46649e-114	Fvb4-3	1660064	1664346	+	4282	maker-Fvb4-3-augustus-gene-16.67	GO:0030245;GO:0008810	K01179	virNOG00369	G	sp|Q9CAC1|GUN8_ARATH Endoglucanase 8 OS=Arabidopsis thaliana GN=CEL1 PE=2 SV=1	gi|3549291|gb|AAC95009.1| endo-1,4-beta-glucanase precursor [Fragaria x ananassa]
augustus_masked-Fvb6-2-processed-gene-175.2	1642.87	826.372	2459.37	2.97611	1.57343	3.92746e-116	1.02595e-113	Fvb6-2	17547803	17550142	+	2339	augustus_masked-Fvb6-2-processed-gene-175.2	GO:0000166;GO:0003676	K11294	virNOG09954	A	sp|Q08935|ROC1_NICSY 29 kDa ribonucleoprotein A, chloroplastic OS=Nicotiana sylvestris PE=2 SV=1	gi|470137370|ref|XP_004304439.1| PREDICTED: 29 kDa ribonucleoprotein A, chloroplastic [Fragaria vesca subsp. vesca]
maker-Fvb4-3-augustus-gene-39.57	327.963	76.1216	579.805	7.61683	2.92919	1.18885e-115	3.09336e-113	Fvb4-3	3968443	3971969	+	3526	maker-Fvb4-3-augustus-gene-39.57	-	K01057	virNOG09059	G	sp|Q9LMX8|6PGL1_ARATH Probable 6-phosphogluconolactonase 1 OS=Arabidopsis thaliana GN=At1g13700 PE=2 SV=1	gi|470122381|ref|XP_004297220.1| PREDICTED: probable 6-phosphogluconolactonase 1 [Fragaria vesca subsp. vesca] gi|470122383|ref|XP_004297221.1| PREDICTED: probable 6-phosphogluconolactonase 1 [Fragaria vesca subsp. vesca] gi|764574703|ref|XP_011463003.1| PREDICTED: probable 6-phosphogluconolactonase 1 [Fragaria vesca subsp. vesca]
maker-Fvb7-4-snap-gene-214.35	8665.9	15203.2	2128.55	0.140006	-2.83644	1.29183e-115	3.34813e-113	Fvb7-4	21402332	21410323	+	7991	maker-Fvb7-4-snap-gene-214.35	GO:0009058;GO:0016747	K00660	virNOG10548	H	sp|P48387|CHS2_CAMSI Chalcone synthase 2 OS=Camellia sinensis GN=CHS2 PE=2 SV=1	gi|470141650|ref|XP_004306543.1| PREDICTED: polyketide synthase 1 [Fragaria vesca subsp. vesca]
maker-Fvb4-4-snap-gene-78.75	600.127	976.76	223.494	0.228811	-2.12777	1.30902e-115	3.37942e-113	Fvb4-4	7838093	7841488	-	3395	maker-Fvb4-4-snap-gene-78.75	-	K09602	virNOG10739	S	sp|Q8LG98|OTUBL_ARATH Ubiquitin thioesterase otubain-like OS=Arabidopsis thaliana GN=At1g28120 PE=2 SV=2	gi|764646107|ref|XP_011457528.1| PREDICTED: ubiquitin thioesterase otubain-like [Fragaria vesca subsp. vesca]
maker-Fvb6-4-augustus-gene-157.30	428.179	44.2465	812.111	18.3543	4.19804	2.37192e-115	6.09961e-113	Fvb6-4	15719638	15720576	-	938	maker-Fvb6-4-augustus-gene-157.30	-	-	-	-	-	gi|470135085|ref|XP_004303361.1| PREDICTED: cold and drought-regulated protein CORA-like [Fragaria vesca subsp. vesca]
maker-Fvb1-4-augustus-gene-32.38	318.993	72.2814	565.705	7.82643	2.96835	5.92317e-115	1.5173e-112	Fvb1-4	3190881	3203033	+	12152	maker-Fvb1-4-augustus-gene-32.38	GO:0004565;GO:0005975	-	virNOG28310;virNOG30198;virNOG15996	G	sp|P48981|BGAL_MALDO Beta-galactosidase OS=Malus domestica PE=1 SV=1	gi|764509724|ref|XP_004287560.2| PREDICTED: beta-galactosidase isoform X1 [Fragaria vesca subsp. vesca]
augustus_masked-Fvb6-4-processed-gene-227.1	1102.33	524.053	1680.61	3.20695	1.6812	1.41207e-114	3.60324e-112	Fvb6-4	22707617	22709299	+	1682	augustus_masked-Fvb6-4-processed-gene-227.1	-	-	virNOG17881	S	-	gi|470134255|ref|XP_004302970.1| PREDICTED: uncharacterized protein LOC101313430 [Fragaria vesca subsp. vesca]
maker-Fvb3-4-augustus-gene-230.49	254.167	43.0591	465.274	10.8055	3.43369	1.57802e-114	4.01121e-112	Fvb3-4	23049463	23052541	-	3078	maker-Fvb3-4-augustus-gene-230.49	GO:0016021	-	virNOG04739	S	-	gi|470115221|ref|XP_004293801.1| PREDICTED: uncharacterized protein LOC101301656 [Fragaria vesca subsp. vesca]
maker-Fvb4-3-augustus-gene-1.63	9339.33	12759.6	5919.06	0.463891	-1.10814	2.05091e-114	5.19328e-112	Fvb4-3	129797	133548	-	3751	maker-Fvb4-3-augustus-gene-1.63	GO:0009505;GO:0006508;GO:0004185;GO:0005773	K16297	virNOG07909	O	sp|Q0WPR4|SCP34_ARATH Serine carboxypeptidase-like 34 OS=Arabidopsis thaliana GN=SCPL34 PE=2 SV=2	gi|470123442|ref|XP_004297735.1| PREDICTED: serine carboxypeptidase-like 34 [Fragaria vesca subsp. vesca]
maker-Fvb4-4-augustus-gene-16.55	8370.66	11452.5	5288.83	0.461806	-1.11464	1.5486e-113	3.90638e-111	Fvb4-4	1680454	1683717	-	3263	maker-Fvb4-4-augustus-gene-16.55	GO:0016310;GO:0005524;GO:0004594;GO:0015937	K09680	virNOG31528;COG5146	H	sp|Q8L5Y9|PANK2_ARATH Pantothenate kinase 2 OS=Arabidopsis thaliana GN=At4g32180 PE=1 SV=2	gi|470122908|ref|XP_004297480.1| PREDICTED: pantothenate kinase 1 [Fragaria vesca subsp. vesca]
maker-Fvb4-3-augustus-gene-195.36	356.974	618.797	95.1517	0.153769	-2.70116	1.17621e-112	2.95572e-110	Fvb4-3	19575785	19578238	-	2453	maker-Fvb4-3-augustus-gene-195.36	GO:0016021;GO:0015238;GO:0015297;GO:0006855	K03327	virNOG04062	R	sp|Q9SIA5|DTX1_ARATH MATE efflux family protein DTX1 OS=Arabidopsis thaliana GN=DTX1 PE=2 SV=1	gi|470121617|ref|XP_004296859.1| PREDICTED: MATE efflux family protein 9 [Fragaria vesca subsp. vesca]
maker-Fvb6-4-snap-gene-284.43	4939.68	6844.32	3035.03	0.443438	-1.1732	2.03739e-112	5.10041e-110	Fvb6-4	28473898	28478017	-	4119	maker-Fvb6-4-snap-gene-284.43	GO:0009225;GO:0008460	K12450	virNOG01464	G	sp|Q9SYM5|RHM1_ARATH Probable rhamnose biosynthetic enzyme 1 OS=Arabidopsis thaliana GN=RHM1 PE=1 SV=1	gi|470136137|ref|XP_004303854.1| PREDICTED: trifunctional UDP-glucose 4,6-dehydratase/UDP-4-keto-6-deoxy-D-glucose 3,5-epimerase/UDP-4-keto-L-rhamnose-reductase RHM1-like [Fragaria vesca subsp. vesca]
maker-Fvb2-2-augustus-gene-72.68	9953.46	13963.5	5943.41	0.425639	-1.2323	7.79162e-112	1.9432e-109	Fvb2-2	7283119	7283863	-	744	maker-Fvb2-2-augustus-gene-72.68	-	-	-	-	-	gi|223530657|gb|EEF32530.1| conserved hypothetical protein [Ricinus communis]
maker-Fvb2-4-augustus-gene-252.54	774.49	329.359	1219.62	3.70301	1.8887	1.40269e-111	3.48511e-109	Fvb2-4	25197467	25198527	-	1060	maker-Fvb2-4-augustus-gene-252.54	-	-	virNOG25436;virNOG24131	WR	sp|Q93X17|SNAK2_SOLTU Snakin-2 OS=Solanum tuberosum GN=SN2 PE=1 SV=1	gi|470110178|ref|XP_004291363.1| PREDICTED: gibberellin-regulated protein 1 [Fragaria vesca subsp. vesca]
maker-Fvb4-3-snap-gene-297.42	160.564	309.677	11.4498	0.0369732	-4.75738	1.78483e-111	4.41794e-109	Fvb4-3	29762604	29768891	-	6287	maker-Fvb4-3-snap-gene-297.42	-	-	virNOG04549	Q	sp|Q84MB3|ACCH1_ARATH 1-aminocyclopropane-1-carboxylate oxidase homolog 1 OS=Arabidopsis thaliana GN=At1g06620 PE=2 SV=1	gi|470121085|ref|XP_004296614.1| PREDICTED: 1-aminocyclopropane-1-carboxylate oxidase homolog 1-like [Fragaria vesca subsp. vesca]
maker-Fvb5-2-snap-gene-131.34	152.185	295.359	9.01021	0.0305059	-5.03477	1.99355e-111	4.91618e-109	Fvb5-2	13124635	13128925	-	4290	maker-Fvb5-2-snap-gene-131.34	-	K11855	virNOG06013	O	sp|Q9FIQ1|UBP21_ARATH Ubiquitin carboxyl-terminal hydrolase 21 OS=Arabidopsis thaliana GN=UBP21 PE=2 SV=1	gi|470131604|ref|XP_004301683.1| PREDICTED: ubiquitin carboxyl-terminal hydrolase 21 [Fragaria vesca subsp. vesca]
maker-Fvb6-3-augustus-gene-71.29	3112.28	1831.31	4393.25	2.39896	1.26241	2.5325e-111	6.22203e-109	Fvb6-3	7124254	7129653	+	5399	maker-Fvb6-3-augustus-gene-71.29	-	K13457	virNOG06255	R	sp|P73627|Y1770_SYNY3 Uncharacterized protein sll1770 OS=Synechocystis sp. (strain PCC 6803 / Kazusa) GN=sll1770 PE=3 SV=1	gi|470135541|ref|XP_004303572.1| PREDICTED: uncharacterized aarF domain-containing protein kinase At1g79600, chloroplastic [Fragaria vesca subsp. vesca]
maker-Fvb5-2-augustus-gene-7.50	714.229	1132.66	295.802	0.261158	-1.93701	2.59084e-111	6.34181e-109	Fvb5-2	752380	756786	-	4406	maker-Fvb5-2-augustus-gene-7.50	GO:0008299;GO:0004421;GO:0009506;GO:0005829	K01641	virNOG04301	I	sp|P54873|HMCS_ARATH Hydroxymethylglutaryl-CoA synthase OS=Arabidopsis thaliana GN=HMGS PE=1 SV=2	gi|470125505|ref|XP_004298742.1| PREDICTED: LOW QUALITY PROTEIN: hydroxymethylglutaryl-CoA synthase [Fragaria vesca subsp. vesca]
augustus_masked-Fvb1-2-processed-gene-47.15	681.188	274.248	1088.13	3.96768	1.9883	3.48526e-111	8.49967e-109	Fvb1-2	4729150	4729782	-	632	augustus_masked-Fvb1-2-processed-gene-47.15	GO:0006810;GO:0005215	K03098	virNOG02520	M	sp|P0A901|BLC_ECOLI Outer membrane lipoprotein blc OS=Escherichia coli (strain K12) GN=blc PE=1 SV=1	gi|470101297|ref|XP_004287111.1| PREDICTED: apolipoprotein D [Fragaria vesca subsp. vesca]
maker-Fvb3-3-snap-gene-50.52	1131.61	1709.67	553.541	0.32377	-1.62696	4.04171e-111	9.82046e-109	Fvb3-3	4994201	4999965	+	5764	maker-Fvb3-3-snap-gene-50.52	-	-	virNOG05693	R	sp|P0C8Q3|PP326_ARATH Pentatricopeptide repeat-containing protein At4g19890 OS=Arabidopsis thaliana GN=At4g19890 PE=2 SV=1	gi|764554220|ref|XP_004293756.2| PREDICTED: pentatricopeptide repeat-containing protein At4g19890 [Fragaria vesca subsp. vesca]
augustus_masked-Fvb5-2-processed-gene-108.16	300.509	66.2808	534.737	8.06775	3.01217	5.08873e-111	1.23192e-108	Fvb5-2	10885615	10887054	-	1439	augustus_masked-Fvb5-2-processed-gene-108.16	GO:0009505;GO:0006508;GO:0004190	-	virNOG08950	O	sp|Q766C2|NEP2_NEPGR Aspartic proteinase nepenthesin-2 OS=Nepenthes gracilis GN=nep2 PE=1 SV=1	gi|470130620|ref|XP_004301201.1| PREDICTED: aspartic proteinase nepenthesin-2 [Fragaria vesca subsp. vesca]
maker-Fvb1-4-augustus-gene-39.46	3105.22	1831.77	4378.68	2.39041	1.25726	6.31795e-111	1.52392e-108	Fvb1-4	3903664	3907954	+	4290	maker-Fvb1-4-augustus-gene-39.46	GO:0004252;GO:0009505;GO:0006508;GO:0009506;GO:0005794	-	virNOG08612	O	sp|O65351|SUBL_ARATH Subtilisin-like protease OS=Arabidopsis thaliana GN=ARA12 PE=1 SV=1	gi|470102398|ref|XP_004287641.1| PREDICTED: subtilisin-like protease [Fragaria vesca subsp. vesca]
maker-Fvb1-2-snap-gene-216.27	360.486	632.429	88.5429	0.140004	-2.83646	7.67001e-111	1.84331e-108	Fvb1-2	21603727	21605209	+	1482	maker-Fvb1-2-snap-gene-216.27	GO:0016740	K00799	virNOG09062	O	sp|Q9FE46|GSTFC_ARATH Glutathione S-transferase F12 OS=Arabidopsis thaliana GN=GSTF12 PE=1 SV=1	gi|470104370|ref|XP_004288578.1| PREDICTED: glutathione S-transferase F11-like [Fragaria vesca subsp. vesca]
augustus_masked-Fvb5-3-processed-gene-251.2	1641.22	876.64	2405.8	2.74434	1.45646	1.28299e-110	3.07221e-108	Fvb5-3	25107702	25108592	+	890	augustus_masked-Fvb5-3-processed-gene-251.2	GO:0006351	-	virNOG15086	K	sp|Q9C7W2|ERF61_ARATH Ethylene-responsive transcription factor ERF061 OS=Arabidopsis thaliana GN=ERF061 PE=2 SV=1	gi|470125818|ref|XP_004298895.1| PREDICTED: ethylene-responsive transcription factor ERF061 [Fragaria vesca subsp. vesca]
snap_masked-Fvb3-1-processed-gene-270.21	2903.63	4106.54	1700.71	0.414147	-1.27178	1.72449e-110	4.1145e-108	Fvb3-1	27033116	27035062	+	1946	snap_masked-Fvb3-1-processed-gene-270.21	-	-	virNOG08711	S	-	gi|470115665|ref|XP_004294015.1| PREDICTED: uncharacterized protein LOC101293076 [Fragaria vesca subsp. vesca]
maker-Fvb4-3-augustus-gene-146.34	1392.26	716.796	2067.72	2.88467	1.52841	1.83918e-110	4.37236e-108	Fvb4-3	14658342	14660659	+	2317	maker-Fvb4-3-augustus-gene-146.34	-	-	virNOG02502	C	sp|A2XRZ0|AKR2_ORYSI Probable aldo-keto reductase 2 OS=Oryza sativa subsp. indica GN=OsI_15387 PE=2 SV=1	gi|470121211|ref|XP_004296671.1| PREDICTED: probable aldo-keto reductase 2 [Fragaria vesca subsp. vesca]
augustus_masked-Fvb2-4-processed-gene-226.2	1961.67	884.996	3038.34	3.43317	1.77954	1.96723e-110	4.66002e-108	Fvb2-4	22597481	22600883	-	3402	augustus_masked-Fvb2-4-processed-gene-226.2	-	-	-	-	-	-
augustus_masked-Fvb4-1-processed-gene-39.0	623.259	241.037	1005.48	4.17149	2.06056	2.51828e-110	5.94405e-108	Fvb4-1	3882081	3885058	-	2977	augustus_masked-Fvb4-1-processed-gene-39.0	GO:0046872;GO:0016021;GO:0070469;GO:0055114;GO:0009916	K17893	virNOG04111	C	sp|Q40294|AOX1_MANIN Ubiquinol oxidase, mitochondrial OS=Mangifera indica GN=AOMI 1 PE=1 SV=2	gi|470127589|ref|XP_004299750.1| PREDICTED: ubiquinol oxidase, mitochondrial-like [Fragaria vesca subsp. vesca]
maker-Fvb6-2-augustus-gene-269.56	551.926	898.653	205.199	0.22834	-2.13074	1.1484e-109	2.70099e-107	Fvb6-2	26968835	26974097	+	5262	maker-Fvb6-2-augustus-gene-269.56	GO:0006470;GO:0004722	-	virNOG02311	T	sp|Q9M8R7|P2C33_ARATH Probable protein phosphatase 2C 33 OS=Arabidopsis thaliana GN=PPC6-1 PE=1 SV=1	gi|470132596|ref|XP_004302165.1| PREDICTED: probable protein phosphatase 2C 33 [Fragaria vesca subsp. vesca]
augustus_masked-Fvb2-2-processed-gene-8.17	2064.42	1154.22	2974.61	2.57717	1.36579	1.21591e-109	2.84964e-107	Fvb2-2	852254	852604	-	350	augustus_masked-Fvb2-2-processed-gene-8.17	-	-	virNOG23313	S	-	gi|470109415|ref|XP_004290993.1| PREDICTED: uncharacterized protein LOC101295191 [Fragaria vesca subsp. vesca]
maker-Fvb4-2-augustus-gene-138.20	612.936	237.466	988.405	4.16231	2.05738	4.1131e-109	9.60546e-107	Fvb4-2	13812395	13815669	+	3274	maker-Fvb4-2-augustus-gene-138.20	GO:0006457	K09571	virNOG00512	O	sp|Q38931|FKB62_ARATH Peptidyl-prolyl cis-trans isomerase FKBP62 OS=Arabidopsis thaliana GN=FKBP62 PE=1 SV=2	gi|470121845|ref|XP_004296967.1| PREDICTED: peptidyl-prolyl cis-trans isomerase FKBP62-like [Fragaria vesca subsp. vesca]
snap_masked-Fvb2-2-processed-gene-44.35	2554.17	1475.15	3633.19	2.46294	1.30038	5.16821e-109	1.2027e-106	Fvb2-2	4463990	4469327	+	5337	snap_masked-Fvb2-2-processed-gene-44.35	GO:0005982;GO:0016157;GO:0005985;GO:0010431	K00695	virNOG07773	M	sp|O24301|SUS2_PEA Sucrose synthase 2 OS=Pisum sativum GN=SUS2 PE=2 SV=1	gi|470109046|ref|XP_004290813.1| PREDICTED: sucrose synthase 2 [Fragaria vesca subsp. vesca]
maker-Fvb2-1-augustus-gene-1.22	309.901	544.528	75.2733	0.138236	-2.8548	1.26167e-108	2.92574e-106	Fvb2-1	150439	152186	-	1747	maker-Fvb2-1-augustus-gene-1.22	GO:0055114;GO:0016491	-	virNOG00419	R	sp|Q9SQ64|COR2_PAPSO Non-functional NADPH-dependent codeinone reductase 2 OS=Papaver somniferum GN=COR2 PE=1 SV=1	gi|53988164|gb|AAV28174.1| aldo/keto reductase [Fragaria x ananassa]
augustus_masked-Fvb2-2-processed-gene-37.12	629.38	249.361	1009.4	4.04795	2.01719	6.43742e-108	1.48758e-105	Fvb2-2	3714452	3720870	-	6418	augustus_masked-Fvb2-2-processed-gene-37.12	GO:0016020;GO:0005783;GO:0009506;GO:0055114;GO:0004030;GO:0005773;GO:0006081;GO:0005794;GO:0004029	K00128	virNOG09738	C	sp|Q70DU8|AL3H1_ARATH Aldehyde dehydrogenase family 3 member H1 OS=Arabidopsis thaliana GN=ALDH3H1 PE=2 SV=2	gi|470109196|ref|XP_004290887.1| PREDICTED: aldehyde dehydrogenase family 3 member H1-like isoform X2 [Fragaria vesca subsp. vesca]
augustus_masked-Fvb3-2-processed-gene-165.8	165.397	316.418	14.3754	0.0454316	-4.46016	2.50473e-107	5.76786e-105	Fvb3-2	16525504	16529111	-	3607	augustus_masked-Fvb3-2-processed-gene-165.8	-	-	virNOG13109	S	-	gi|470113708|ref|XP_004293063.1| PREDICTED: uncharacterized protein LOC101302043 [Fragaria vesca subsp. vesca]
augustus_masked-Fvb1-1-processed-gene-251.16	294.754	66.9295	522.578	7.80789	2.96493	3.733e-107	8.56646e-105	Fvb1-1	25162900	25164810	-	1910	augustus_masked-Fvb1-1-processed-gene-251.16	-	-	virNOG06886	R	sp|Q9LHF1|LRX4_ARATH Leucine-rich repeat extensin-like protein 4 OS=Arabidopsis thaliana GN=LRX4 PE=1 SV=1	gi|470101239|ref|XP_004287084.1| PREDICTED: leucine-rich repeat extensin-like protein 4 [Fragaria vesca subsp. vesca]
maker-Fvb5-2-augustus-gene-77.45	1080.97	1629.72	532.22	0.326571	-1.61453	9.22258e-107	2.10907e-104	Fvb5-2	7710251	7713525	+	3274	maker-Fvb5-2-augustus-gene-77.45	GO:0008889;GO:0006629	K01126	virNOG03028	C	sp|P09394|GLPQ_ECOLI Glycerophosphoryl diester phosphodiesterase OS=Escherichia coli (strain K12) GN=glpQ PE=1 SV=2	gi|470126654|ref|XP_004299298.1| PREDICTED: glycerophosphodiester phosphodiesterase GDPD6 isoform X1 [Fragaria vesca subsp. vesca]
maker-Fvb2-2-augustus-gene-200.31	276.952	531.244	22.6607	0.0426559	-4.55111	2.19914e-106	5.01177e-104	Fvb2-2	20044845	20046081	-	1236	maker-Fvb2-2-augustus-gene-200.31	-	-	virNOG12093	R	-	gi|470136563|ref|XP_004304056.1| PREDICTED: uncharacterized protein LOC101291846 [Fragaria vesca subsp. vesca]
snap_masked-Fvb3-4-processed-gene-166.29	346.254	601.547	90.9619	0.151213	-2.72534	2.4041e-106	5.46002e-104	Fvb3-4	16643829	16644020	-	191	snap_masked-Fvb3-4-processed-gene-166.29	-	-	-	-	-	-
maker-Fvb6-1-snap-gene-39.70	645.983	262.912	1029.05	3.91406	1.96867	1.15432e-105	2.61264e-103	Fvb6-1	3932492	3938749	-	6257	maker-Fvb6-1-snap-gene-39.70	GO:0032955	-	virNOG16182;virNOG19304	SR	sp|Q9C4Z7|MINE1_ARATH Cell division topological specificity factor homolog, chloroplastic OS=Arabidopsis thaliana GN=MINE1 PE=1 SV=1	gi|470140783|ref|XP_004306118.1| PREDICTED: cell division topological specificity factor homolog, chloroplastic-like [Fragaria vesca subsp. vesca]
augustus_masked-Fvb4-3-processed-gene-124.1	1816.94	1007.35	2626.53	2.60737	1.3826	1.98838e-105	4.48506e-103	Fvb4-3	12405108	12405794	+	686	augustus_masked-Fvb4-3-processed-gene-124.1	-	-	virNOG22397;virNOG20321	K	sp|Q9C8Z9|BH148_ARATH Transcription factor bHLH148 OS=Arabidopsis thaliana GN=BHLH148 PE=1 SV=1	gi|470117845|ref|XP_004295058.1| PREDICTED: transcription factor bHLH148-like [Fragaria vesca subsp. vesca]
maker-Fvb5-2-augustus-gene-212.17	1493.97	771.83	2216.11	2.87124	1.52168	2.02016e-105	4.54124e-103	Fvb5-2	21188984	21191995	-	3011	maker-Fvb5-2-augustus-gene-212.17	GO:0005524	K03283	virNOG03266	O	sp|P22953|MD37E_ARATH Probable mediator of RNA polymerase II transcription subunit 37e OS=Arabidopsis thaliana GN=MED37E PE=1 SV=3	gi|470101899|ref|XP_004287404.1| PREDICTED: heat shock cognate 70 kDa protein 2-like [Fragaria vesca subsp. vesca]
maker-Fvb6-1-augustus-gene-63.44	945.28	446.225	1444.33	3.23678	1.69456	3.16289e-105	7.08595e-103	Fvb6-1	6356160	6360292	+	4132	maker-Fvb6-1-augustus-gene-63.44	GO:0005507;GO:0055114;GO:0016491	-	virNOG01931	Q	sp|P29162|ASOL_TOBAC L-ascorbate oxidase homolog OS=Nicotiana tabacum PE=1 SV=1	gi|470103042|ref|XP_004287955.1| PREDICTED: L-ascorbate oxidase homolog [Fragaria vesca subsp. vesca]
maker-Fvb3-3-augustus-gene-44.59	1210.02	1866.53	553.511	0.296545	-1.75368	3.24869e-105	7.25357e-103	Fvb3-3	4429448	4431498	+	2050	maker-Fvb3-3-augustus-gene-44.59	-	-	virNOG10387	Q	sp|Q50EK1|C16B1_PICSI Cytochrome P450 716B1 OS=Picea sitchensis GN=CYP716B1 PE=2 SV=1	gi|470118700|ref|XP_004295460.1| PREDICTED: beta-amyrin 28-oxidase-like [Fragaria vesca subsp. vesca]
maker-Fvb4-2-augustus-gene-11.29	167.855	319.446	16.2633	0.0509111	-4.29588	5.69539e-105	1.26737e-102	Fvb4-2	1135758	1138895	+	3137	maker-Fvb4-2-augustus-gene-11.29	GO:0016787;GO:0008152	K14664	virNOG03368	E	sp|Q84XG9|ILL1_ORYSI IAA-amino acid hydrolase ILR1-like 1 OS=Oryza sativa subsp. indica GN=ILL1 PE=2 SV=1	gi|470123310|ref|XP_004297670.1| PREDICTED: IAA-amino acid hydrolase ILR1-like 1 [Fragaria vesca subsp. vesca]
maker-Fvb6-4-augustus-gene-267.37	1367.01	2016.42	717.586	0.355871	-1.49057	1.15529e-104	2.56218e-102	Fvb6-4	26754396	26757744	-	3348	maker-Fvb6-4-augustus-gene-267.37	GO:0009506;GO:0045330;GO:0005802;GO:0030599;GO:0005774;GO:0005768;GO:0045490;GO:0005618;GO:0005576;GO:0043086;GO:0016021;GO:0004857;GO:0005886;GO:0042545	K01051	virNOG04029;COG4677;virNOG02047	RG	sp|Q43111|PME3_PHAVU Pectinesterase 3 OS=Phaseolus vulgaris GN=MPE3 PE=2 SV=1	gi|470135932|ref|XP_004303759.1| PREDICTED: pectinesterase 3 [Fragaria vesca subsp. vesca]
maker-Fvb4-4-snap-gene-32.69	598.204	1142.5	53.9056	0.047182	-4.40562	2.37905e-104	5.25858e-102	Fvb4-4	3267273	3274041	-	6768	maker-Fvb4-4-snap-gene-32.69	-	-	virNOG09247;virNOG01997	B	sp|O59797|YCO6_SCHPO Putative nucleosome assembly protein C364.06 OS=Schizosaccharomyces pombe (strain 972 / ATCC 24843) GN=SPCC364.06 PE=1 SV=1	gi|764575198|ref|XP_004298417.2| PREDICTED: uncharacterized protein LOC101301002 [Fragaria vesca subsp. vesca]
maker-Fvb3-4-augustus-gene-121.28	328.666	621.015	36.3179	0.0584815	-4.09587	4.7001e-104	1.03543e-101	Fvb3-4	12183465	12185196	-	1731	maker-Fvb3-4-augustus-gene-121.28	GO:0004553;GO:0005975	-	virNOG04186	R	sp|A7PQW3|E13B_VITVI Glucan endo-1,3-beta-glucosidase OS=Vitis vinifera GN=VIT_06s0061g00120 PE=1 SV=2	gi|470111038|ref|XP_004291760.1| PREDICTED: glucan endo-1,3-beta-glucosidase-like [Fragaria vesca subsp. vesca]
maker-Fvb1-3-augustus-gene-140.22	378.228	642.242	114.215	0.177838	-2.49136	6.40022e-104	1.40528e-101	Fvb1-3	14067693	14070445	+	2752	maker-Fvb1-3-augustus-gene-140.22	-	-	virNOG07733	Q	sp|P14133|ASO_CUCSA L-ascorbate oxidase OS=Cucumis sativus PE=1 SV=1	gi|470132658|ref|XP_004302195.1| PREDICTED: L-ascorbate oxidase [Fragaria vesca subsp. vesca]
maker-Fvb2-1-snap-gene-247.84	834.448	1491.86	177.034	0.118666	-3.07502	8.72576e-104	1.90956e-101	Fvb2-1	24749656	24752833	-	3177	maker-Fvb2-1-snap-gene-247.84	GO:0008270;GO:0055114;GO:0016491	K00083	virNOG02079	Q	sp|Q7XWU3|CADH6_ORYSJ Probable cinnamyl alcohol dehydrogenase 6 OS=Oryza sativa subsp. japonica GN=CAD6 PE=2 SV=2	gi|470110122|ref|XP_004291336.1| PREDICTED: probable cinnamyl alcohol dehydrogenase 6 [Fragaria vesca subsp. vesca]
maker-Fvb4-4-augustus-gene-34.46	839.211	1292.06	386.358	0.299025	-1.74166	1.32199e-103	2.88352e-101	Fvb4-4	3478214	3484106	+	5892	maker-Fvb4-4-augustus-gene-34.46	-	-	virNOG14938	S	-	gi|470124800|ref|XP_004298397.1| PREDICTED: uncharacterized protein LOC101294655 [Fragaria vesca subsp. vesca]
maker-Fvb2-3-augustus-gene-14.36	471.739	164.292	779.186	4.74268	2.2457	1.85359e-103	4.02973e-101	Fvb2-3	1472851	1475295	+	2444	maker-Fvb2-3-augustus-gene-14.36	GO:0005506;GO:0016021;GO:0006633;GO:0055114;GO:0016491	K00227	virNOG00249	I	sp|Q9ZT29|SC5D_TOBAC Delta(7)-sterol-C5(6)-desaturase OS=Nicotiana tabacum PE=2 SV=1	gi|470109070|ref|XP_004290825.1| PREDICTED: delta(7)-sterol-C5(6)-desaturase-like [Fragaria vesca subsp. vesca]
maker-Fvb1-4-augustus-gene-4.53	685.072	1279.23	90.9157	0.0710708	-3.8146	2.38173e-103	5.16093e-101	Fvb1-4	455069	462747	-	7678	maker-Fvb1-4-augustus-gene-4.53	-	K12355	virNOG03113	C	sp|Q56YU0|AL2C4_ARATH Aldehyde dehydrogenase family 2 member C4 OS=Arabidopsis thaliana GN=ALDH2C4 PE=1 SV=2	gi|470101249|ref|XP_004287089.1| PREDICTED: aldehyde dehydrogenase family 2 member C4-like [Fragaria vesca subsp. vesca]
maker-Fvb3-4-augustus-gene-229.30	2868.73	4017.33	1720.14	0.428179	-1.22372	5.3263e-103	1.15038e-100	Fvb3-4	22901895	22907455	-	5560	maker-Fvb3-4-augustus-gene-229.30	GO:0006541;GO:0005524;GO:0044210;GO:0003883	K01937	virNOG03792	F	sp|Q6GME1|PYRG2_XENLA CTP synthase 2 OS=Xenopus laevis GN=ctps2 PE=2 SV=1	gi|764554930|ref|XP_011460556.1| PREDICTED: CTP synthase-like isoform X2 [Fragaria vesca subsp. vesca]
maker-Fvb6-4-augustus-gene-312.41	143.504	279.184	7.82386	0.028024	-5.15719	5.41e-103	1.16465e-100	Fvb6-4	31198123	31201253	+	3130	maker-Fvb6-4-augustus-gene-312.41	GO:0016021;GO:0015238;GO:0015297;GO:0006855	K03327	virNOG10422	S	sp|Q9LYT3|TT12_ARATH Protein TRANSPARENT TESTA 12 OS=Arabidopsis thaliana GN=TT12 PE=2 SV=1	gi|645247934|ref|XP_008230071.1| PREDICTED: protein DETOXIFICATION 40-like [Prunus mume]
maker-Fvb3-4-augustus-gene-259.50	1019.27	499.986	1538.55	3.07718	1.62161	1.65357e-102	3.54819e-100	Fvb3-4	25925777	25926371	-	594	maker-Fvb3-4-augustus-gene-259.50	-	-	virNOG25248	S	-	gi|764553300|ref|XP_004295416.2| PREDICTED: uncharacterized protein LOC101300038 [Fragaria vesca subsp. vesca]
maker-Fvb2-1-augustus-gene-222.51	1477.5	796.162	2158.83	2.71155	1.43912	2.46757e-102	5.27772e-100	Fvb2-1	22196045	22196832	-	787	maker-Fvb2-1-augustus-gene-222.51	-	-	-	-	-	gi|470109570|ref|XP_004291066.1| PREDICTED: uncharacterized protein LOC101292566 [Fragaria vesca subsp. vesca]
maker-Fvb2-4-snap-gene-181.43	156.274	299.185	13.3624	0.0446627	-4.48479	2.51633e-102	5.36465e-100	Fvb2-4	18090260	18094418	+	4158	maker-Fvb2-4-snap-gene-181.43	-	-	virNOG15600	M	sp|O65759|H2AX_CICAR Histone H2AX OS=Cicer arietinum GN=HIS2A PE=2 SV=1	gi|470108817|ref|XP_004290705.1| PREDICTED: serine/threonine-protein phosphatase 6 regulatory ankyrin repeat subunit A-like [Fragaria vesca subsp. vesca]
maker-Fvb6-2-augustus-gene-347.36	1606.99	881.063	2332.91	2.64784	1.40482	7.25415e-102	1.54156e-99	Fvb6-2	34742319	34747809	+	5490	maker-Fvb6-2-augustus-gene-347.36	-	K13457	virNOG06255	R	sp|P73627|Y1770_SYNY3 Uncharacterized protein sll1770 OS=Synechocystis sp. (strain PCC 6803 / Kazusa) GN=sll1770 PE=3 SV=1	gi|470135541|ref|XP_004303572.1| PREDICTED: uncharacterized aarF domain-containing protein kinase At1g79600, chloroplastic [Fragaria vesca subsp. vesca]
maker-Fvb5-1-augustus-gene-97.42	1722.82	2592.54	853.092	0.329056	-1.60359	8.23151e-102	1.73812e-99	Fvb5-1	9752782	9755460	+	2678	maker-Fvb5-1-augustus-gene-97.42	GO:0055085;GO:0016021	-	virNOG07616	R	sp|Q6CGU8|MCH1_YARLI Probable transporter MCH1 OS=Yarrowia lipolytica (strain CLIB 122 / E 150) GN=MCH1 PE=3 SV=1	gi|470127338|ref|XP_004299629.1| PREDICTED: protein NUCLEAR FUSION DEFECTIVE 4-like [Fragaria vesca subsp. vesca] gi|764585725|ref|XP_011464556.1| PREDICTED: protein NUCLEAR FUSION DEFECTIVE 4-like [Fragaria vesca subsp. vesca]
maker-Fvb5-3-augustus-gene-138.41	2227.74	1293.54	3161.95	2.44441	1.28949	8.23169e-102	1.73812e-99	Fvb5-3	13797563	13803482	-	5919	maker-Fvb5-3-augustus-gene-138.41	GO:0016760;GO:0016021;GO:0030244;GO:0071555	-	virNOG03814	G	sp|Q9M9M4|CSLD3_ARATH Cellulose synthase-like protein D3 OS=Arabidopsis thaliana GN=CSLD3 PE=1 SV=1	gi|470128536|ref|XP_004300194.1| PREDICTED: cellulose synthase-like protein D3 [Fragaria vesca subsp. vesca] gi|764590175|ref|XP_011465112.1| PREDICTED: cellulose synthase-like protein D3 [Fragaria vesca subsp. vesca]
maker-Fvb2-3-augustus-gene-154.33	2749.64	1632.98	3866.31	2.36765	1.24345	2.16804e-101	4.56324e-99	Fvb2-3	15392160	15399577	+	7417	maker-Fvb2-3-augustus-gene-154.33	GO:0006457;GO:0005524;GO:0051082	-	virNOG10482	O	sp|Q01899|HSP7M_PHAVU Heat shock 70 kDa protein, mitochondrial OS=Phaseolus vulgaris PE=1 SV=1	gi|470106955|ref|XP_004289819.1| PREDICTED: heat shock 70 kDa protein, mitochondrial [Fragaria vesca subsp. vesca]
snap_masked-Fvb6-1-processed-gene-82.22	828.294	381.305	1275.28	3.34452	1.7418	2.667e-101	5.59562e-99	Fvb6-1	8218890	8220228	-	1338	snap_masked-Fvb6-1-processed-gene-82.22	GO:0008152;GO:0016758	-	virNOG10395	CG	sp|Q66PF3|UFOG3_FRAAN Putative UDP-glucose flavonoid 3-O-glucosyltransferase 3 OS=Fragaria ananassa GN=GT3 PE=2 SV=1	gi|470136341|ref|XP_004303953.1| PREDICTED: putative UDP-glucose flavonoid 3-O-glucosyltransferase 3 [Fragaria vesca subsp. vesca]
augustus_masked-Fvb7-2-processed-gene-215.18	6605.54	4262.12	8948.95	2.09965	1.07015	6.33657e-101	1.32527e-98	Fvb7-2	21552513	21555177	-	2664	augustus_masked-Fvb7-2-processed-gene-215.18	GO:0003746;GO:0006414;GO:0005525;GO:0005737;GO:0003924	K03231	virNOG10116	J	sp|O49169|EF1A_MANES Elongation factor 1-alpha OS=Manihot esculenta GN=EF1 PE=3 SV=1	gi|470143497|ref|XP_004307410.1| PREDICTED: elongation factor 1-alpha [Fragaria vesca subsp. vesca]
maker-Fvb2-2-augustus-gene-45.59	3386.46	1610.43	5162.48	3.20565	1.68062	9.02189e-101	1.88094e-98	Fvb2-2	4533397	4539270	-	5873	maker-Fvb2-2-augustus-gene-45.59	-	-	virNOG22252;virNOG33814	R	sp|P32292|ARG2_VIGRR Indole-3-acetic acid-induced protein ARG2 OS=Vigna radiata var. radiata GN=ARG2 PE=2 SV=1	gi|470109030|ref|XP_004290805.1| PREDICTED: uncharacterized protein LOC101311147 [Fragaria vesca subsp. vesca]
augustus_masked-Fvb2-4-processed-gene-85.2	103.642	206.941	0.342659	0.00165583	-9.23823	1.21768e-100	2.53071e-98	Fvb2-4	8522068	8523089	+	1021	augustus_masked-Fvb2-4-processed-gene-85.2	GO:0003677;GO:0046983	-	virNOG04995;virNOG26175	K	sp|Q9M1K1|ORG2_ARATH Transcription factor ORG2 OS=Arabidopsis thaliana GN=ORG2 PE=1 SV=1	gi|470108189|ref|XP_004290411.1| PREDICTED: transcription factor ORG2-like [Fragaria vesca subsp. vesca]
snap_masked-Fvb4-4-processed-gene-94.28	6176.31	8385.22	3967.39	0.473141	-1.07966	1.38905e-100	2.87781e-98	Fvb4-4	9426157	9431346	-	5189	snap_masked-Fvb4-4-processed-gene-94.28	GO:0008152;GO:0046912	K01648	virNOG04001	C	sp|Q93VT8|ACLB1_ORYSJ ATP-citrate synthase beta chain protein 1 OS=Oryza sativa subsp. japonica GN=ACLB-1 PE=2 SV=1	gi|470117887|ref|XP_004295078.1| PREDICTED: ATP-citrate synthase beta chain protein 2 [Fragaria vesca subsp. vesca]
maker-Fvb7-1-snap-gene-10.39	2351.09	1324.06	3378.11	2.55132	1.35125	5.05974e-100	1.04499e-97	Fvb7-1	1057714	1066983	-	9269	maker-Fvb7-1-snap-gene-10.39	GO:0003824;GO:0050662	-	virNOG32496;COG0451	MV	sp|Q500U8|TKPR1_ARATH Tetraketide alpha-pyrone reductase 1 OS=Arabidopsis thaliana GN=TKPR1 PE=2 SV=1	gi|764630159|ref|XP_011469511.1| PREDICTED: cinnamoyl-CoA reductase 1-like [Fragaria vesca subsp. vesca]
maker-Fvb6-2-augustus-gene-56.36	450.937	156.794	745.08	4.75196	2.24852	5.39212e-100	1.11017e-97	Fvb6-2	5644836	5646605	-	1769	maker-Fvb6-2-augustus-gene-56.36	-	-	virNOG17881	S	-	gi|470134255|ref|XP_004302970.1| PREDICTED: uncharacterized protein LOC101313430 [Fragaria vesca subsp. vesca]
maker-Fvb1-1-augustus-gene-223.80	375.858	707.078	44.6387	0.0631312	-3.9855	6.63487e-100	1.3618e-97	Fvb1-1	22384593	22387640	-	3047	maker-Fvb1-1-augustus-gene-223.80	-	-	virNOG13671	E	sp|Q9SX98|LHTL8_ARATH Lysine histidine transporter-like 8 OS=Arabidopsis thaliana GN=AATL1 PE=1 SV=1	gi|470102620|ref|XP_004287749.1| PREDICTED: lysine histidine transporter-like 8 [Fragaria vesca subsp. vesca]
maker-Fvb4-3-augustus-gene-130.40	1795.11	2575.31	1014.92	0.394094	-1.34339	9.44544e-100	1.93266e-97	Fvb4-3	13011467	13015883	+	4416	maker-Fvb4-3-augustus-gene-130.40	GO:0046556;GO:0048046;GO:0010214;GO:0009505;GO:0005975	-	virNOG11677	G	sp|Q9FGY1|BXL1_ARATH Beta-D-xylosidase 1 OS=Arabidopsis thaliana GN=BXL1 PE=1 SV=1	gi|86553064|gb|AAS17751.2| beta xylosidase [Fragaria x ananassa]
maker-Fvb7-3-snap-gene-239.34	6188.11	9819.47	2556.75	0.260375	-1.94134	2.24413e-99	4.57761e-97	Fvb7-3	23918669	23927058	+	8389	maker-Fvb7-3-snap-gene-239.34	GO:0009058;GO:0016747	K00660	virNOG10548	H	sp|P48387|CHS2_CAMSI Chalcone synthase 2 OS=Camellia sinensis GN=CHS2 PE=2 SV=1	gi|470141650|ref|XP_004306543.1| PREDICTED: polyketide synthase 1 [Fragaria vesca subsp. vesca]
maker-Fvb3-2-augustus-gene-110.58	1604.38	2315.03	893.736	0.386058	-1.37311	6.38585e-99	1.29859e-96	Fvb3-2	11039214	11042322	-	3108	maker-Fvb3-2-augustus-gene-110.58	-	-	virNOG12743;strNOG12799	K	sp|O04017|NAC98_ARATH Protein CUP-SHAPED COTYLEDON 2 OS=Arabidopsis thaliana GN=NAC098 PE=1 SV=1	gi|470110456|ref|XP_004291499.1| PREDICTED: protein CUP-SHAPED COTYLEDON 1-like [Fragaria vesca subsp. vesca]
maker-Fvb7-4-augustus-gene-43.61	697.5	265.286	1129.71	4.25847	2.09034	7.34248e-99	1.48854e-96	Fvb7-4	4348608	4351480	+	2872	maker-Fvb7-4-augustus-gene-43.61	GO:0006879;GO:0006826;GO:0004322;GO:0005623;GO:0008199;GO:0055114	K00522	virNOG04154	P	sp|Q948P6|FRI3_SOYBN Ferritin-3, chloroplastic OS=Glycine max PE=2 SV=1	gi|764634060|ref|XP_011469943.1| PREDICTED: ferritin-4, chloroplastic [Fragaria vesca subsp. vesca]
maker-Fvb6-2-augustus-gene-304.49	193.707	358.098	29.3159	0.0818656	-3.6106	3.95421e-98	7.99186e-96	Fvb6-2	30443015	30445769	+	2754	maker-Fvb6-2-augustus-gene-304.49	-	K09422	COG5147;virNOG05892	K	sp|P81392|MYB06_ANTMA Myb-related protein 306 OS=Antirrhinum majus GN=MYB306 PE=2 SV=1	gi|470137063|ref|XP_004304297.1| PREDICTED: myb-related protein 306 [Fragaria vesca subsp. vesca]
maker-Fvb2-2-augustus-gene-81.45	7613.98	11378.5	3849.5	0.338314	-1.56356	4.19133e-98	8.42736e-96	Fvb2-2	8178162	8182786	-	4624	maker-Fvb2-2-augustus-gene-81.45	GO:0046872;GO:0045490;GO:0030570	K01728	virNOG05110;COG3866	RG	sp|Q9M8Z8|PLY8_ARATH Probable pectate lyase 8 OS=Arabidopsis thaliana GN=At3g07010 PE=2 SV=1	gi|470107808|ref|XP_004290232.1| PREDICTED: probable pectate lyase 20 [Fragaria vesca subsp. vesca]
maker-Fvb4-4-snap-gene-23.70	2752.33	3842.19	1662.46	0.432687	-1.2086	4.19519e-98	8.42736e-96	Fvb4-4	2382086	2386766	-	4680	maker-Fvb4-4-snap-gene-23.70	GO:0005524	K01648	virNOG04515	C	sp|Q9SGY2|ACLA1_ARATH ATP-citrate synthase alpha chain protein 1 OS=Arabidopsis thaliana GN=ACLA-1 PE=1 SV=1	gi|470122736|ref|XP_004297395.1| PREDICTED: ATP-citrate synthase alpha chain protein 1 [Fragaria vesca subsp. vesca]
augustus_masked-Fvb6-2-processed-gene-278.1	529.845	851.941	207.749	0.243854	-2.03591	4.48544e-98	8.98311e-96	Fvb6-2	27785735	27798323	-	12588	augustus_masked-Fvb6-2-processed-gene-278.1	-	-	virNOG02626	P	sp|Q6R3K6|YSL6_ARATH Probable metal-nicotianamine transporter YSL6 OS=Arabidopsis thaliana GN=YSL6 PE=2 SV=2	gi|470141168|ref|XP_004306307.1| PREDICTED: probable metal-nicotianamine transporter YSL6 isoform X2 [Fragaria vesca subsp. vesca]
maker-Fvb7-1-augustus-gene-214.51	4699.28	6413.89	2984.67	0.465345	-1.10363	6.65909e-98	1.32961e-95	Fvb7-1	21468170	21471563	-	3393	maker-Fvb7-1-augustus-gene-214.51	GO:0045548;GO:0009800;GO:0005737;GO:0006559	K10775	virNOG03421	Q	sp|Q9M568|PAL1_RUBID Phenylalanine ammonia-lyase 1 OS=Rubus idaeus GN=PAL1 PE=2 SV=1	gi|312176767|gb|ADQ39192.1| phenylalanine ammonia lyase 6 [Fragaria x ananassa]
maker-Fvb5-2-augustus-gene-11.50	1301.2	693.654	1908.74	2.75172	1.46033	1.52272e-97	3.03121e-95	Fvb5-2	1135120	1137700	-	2580	maker-Fvb5-2-augustus-gene-11.50	GO:0008152;GO:0003824	-	virNOG03868	I	sp|Q9SMT7|4CLLA_ARATH 4-coumarate--CoA ligase-like 10 OS=Arabidopsis thaliana GN=4CLL10 PE=2 SV=1	gi|470125503|ref|XP_004298741.1| PREDICTED: oxalate--CoA ligase [Fragaria vesca subsp. vesca]
maker-Fvb7-3-augustus-gene-175.32	192.897	28.1359	357.658	12.7118	3.6681	2.98298e-97	5.92028e-95	Fvb7-3	17543056	17545484	+	2428	maker-Fvb7-3-augustus-gene-175.32	GO:0045551;GO:0008270;GO:0046029;GO:0052747;GO:0055114	K00083	virNOG02079	Q	sp|Q9ZRF1|MTDH_FRAAN Probable mannitol dehydrogenase OS=Fragaria ananassa GN=CAD PE=1 SV=1	gi|470142964|ref|XP_004307159.1| PREDICTED: probable mannitol dehydrogenase [Fragaria vesca subsp. vesca]
maker-Fvb4-3-snap-gene-133.69	342.119	611.017	73.2202	0.119833	-3.0609	6.42813e-97	1.27196e-94	Fvb4-3	13326290	13329472	-	3182	maker-Fvb4-3-snap-gene-133.69	GO:0050896	-	virNOG05080;virNOG22362	S	sp|O24248|PRU1_PRUAV Major allergen Pru av 1 OS=Prunus avium GN=PRUA1 PE=1 SV=1	gi|470121651|ref|XP_004296876.1| PREDICTED: major allergen Pru ar 1-like [Fragaria vesca subsp. vesca] gi|631226526|gb|AHZ10956.1| Fra a 1.05 allergen [Fragaria x ananassa subsp. ananassa]
maker-Fvb7-3-augustus-gene-53.54	2825.36	4063.65	1587.08	0.390556	-1.3564	7.23008e-97	1.42375e-94	Fvb7-3	5305947	5307627	-	1680	maker-Fvb7-3-augustus-gene-53.54	GO:0045430;GO:0009813	-	virNOG12444	R	sp|Q8VZW3|CFI3_ARATH Probable chalcone--flavonone isomerase 3 OS=Arabidopsis thaliana GN=CHI3 PE=1 SV=1	gi|470144168|ref|XP_004307734.1| PREDICTED: probable chalcone--flavonone isomerase 3 [Fragaria vesca subsp. vesca]
maker-Fvb5-4-augustus-gene-109.32	341.03	580.118	101.941	0.175724	-2.50862	7.2383e-97	1.42375e-94	Fvb5-4	10965392	10971058	+	5666	maker-Fvb5-4-augustus-gene-109.32	GO:0009826;GO:0010074;GO:0006355;GO:0004722;GO:0005543;GO:0009933;GO:0006470;GO:0005886	-	virNOG02423	T	sp|O82302|P2C29_ARATH Protein phosphatase 2C 29 OS=Arabidopsis thaliana GN=PLL1 PE=1 SV=2	gi|764590667|ref|XP_011465169.1| PREDICTED: protein phosphatase 2C 29 [Fragaria vesca subsp. vesca]
maker-Fvb7-3-augustus-gene-56.80	1162.26	1715.97	608.555	0.354643	-1.49556	1.35323e-96	2.65387e-94	Fvb7-3	5663609	5670424	-	6815	maker-Fvb7-3-augustus-gene-56.80	-	-	virNOG08245	S	-	gi|470144082|ref|XP_004307694.1| PREDICTED: uncharacterized protein LOC101292549 [Fragaria vesca subsp. vesca]
augustus_masked-Fvb3-3-processed-gene-24.7	2190.17	3459.07	921.269	0.266334	-1.90869	2.04002e-96	3.9889e-94	Fvb3-3	2461443	2461952	+	509	augustus_masked-Fvb3-3-processed-gene-24.7	-	-	virNOG17330	S	-	gi|470115522|ref|XP_004293948.1| PREDICTED: uncharacterized protein LOC101296184 [Fragaria vesca subsp. vesca]
snap_masked-Fvb2-4-processed-gene-190.33	465.255	758.948	171.562	0.226053	-2.14527	2.56024e-96	4.99133e-94	Fvb2-4	19010095	19010471	+	376	snap_masked-Fvb2-4-processed-gene-190.33	-	-	-	-	-	-
augustus_masked-Fvb1-3-processed-gene-25.1	230.826	45.2414	416.41	9.20418	3.20229	2.87187e-96	5.58242e-94	Fvb1-3	2494016	2495002	-	986	augustus_masked-Fvb1-3-processed-gene-25.1	-	-	-	-	-	-
maker-Fvb2-4-augustus-gene-191.34	318.615	88.8893	548.341	6.16881	2.62499	2.91215e-96	5.6441e-94	Fvb2-4	19110979	19112307	+	1328	maker-Fvb2-4-augustus-gene-191.34	GO:0005634;GO:0003677;GO:0006355;GO:0003700	K09286	virNOG20840	K	sp|O22259|ERF71_ARATH Ethylene-responsive transcription factor ERF071 OS=Arabidopsis thaliana GN=ERF071 PE=2 SV=1	gi|470109052|ref|XP_004290816.1| PREDICTED: ethylene-responsive transcription factor ERF071 isoform X1 [Fragaria vesca subsp. vesca]
maker-Fvb2-3-augustus-gene-13.48	1461.76	795.509	2128	2.67502	1.41955	4.61863e-96	8.92531e-94	Fvb2-3	1366668	1373196	-	6528	maker-Fvb2-3-augustus-gene-13.48	GO:0005982;GO:0016157;GO:0005985;GO:0010431	K00695	virNOG07773	M	sp|O24301|SUS2_PEA Sucrose synthase 2 OS=Pisum sativum GN=SUS2 PE=2 SV=1	gi|470109046|ref|XP_004290813.1| PREDICTED: sucrose synthase 2 [Fragaria vesca subsp. vesca]
maker-Fvb6-1-augustus-gene-90.42	2369.57	3412.66	1326.48	0.388693	-1.3633	5.86994e-96	1.13103e-93	Fvb6-1	8995375	8999015	+	3640	maker-Fvb6-1-augustus-gene-90.42	GO:0009507	-	virNOG15249	S	-	gi|764611309|ref|XP_011467577.1| PREDICTED: uncharacterized protein LOC101308195 [Fragaria vesca subsp. vesca] gi|764611314|ref|XP_011467578.1| PREDICTED: uncharacterized protein LOC101308195 [Fragaria vesca subsp. vesca]
maker-Fvb4-3-augustus-gene-170.38	3348.1	2083.72	4612.47	2.21358	1.14638	7.16994e-96	1.3775e-93	Fvb4-3	17030886	17034091	-	3205	maker-Fvb4-3-augustus-gene-170.38	-	-	virNOG07840	S	sp|P24805|TSJT1_TOBAC Stem-specific protein TSJT1 OS=Nicotiana tabacum GN=TSJT1 PE=2 SV=1	gi|470121761|ref|XP_004296929.1| PREDICTED: stem-specific protein TSJT1 isoform X2 [Fragaria vesca subsp. vesca]
snap_masked-Fvb1-3-processed-gene-16.18	180.331	335.129	25.533	0.0761885	-3.71428	9.50426e-96	1.82069e-93	Fvb1-3	1592459	1597166	+	4707	snap_masked-Fvb1-3-processed-gene-16.18	-	K18195	virNOG07328	R	sp|Q8RJP2|RHIE_DICD3 Rhamnogalacturonate lyase OS=Dickeya dadantii (strain 3937) GN=rhiE PE=1 SV=1	gi|470101730|ref|XP_004287322.1| PREDICTED: probable rhamnogalacturonate lyase B [Fragaria vesca subsp. vesca]
maker-Fvb7-3-augustus-gene-197.24	976.838	488.775	1464.9	2.99708	1.58356	2.04283e-95	3.90205e-93	Fvb7-3	19750217	19759472	+	9255	maker-Fvb7-3-augustus-gene-197.24	GO:0055085;GO:0016021;GO:0005215	-	virNOG00426	R	sp|Q94BZ1|ZIFL1_ARATH Protein ZINC INDUCED FACILITATOR-LIKE 1 OS=Arabidopsis thaliana GN=ZIFL1 PE=2 SV=1	gi|764638400|ref|XP_011470456.1| PREDICTED: LOW QUALITY PROTEIN: protein ZINC INDUCED FACILITATOR-LIKE 1-like [Fragaria vesca subsp. vesca]
maker-Fvb7-4-augustus-gene-40.47	3545.17	4871.47	2218.87	0.455483	-1.13453	2.72554e-95	5.19109e-93	Fvb7-4	3995112	3996840	+	1728	maker-Fvb7-4-augustus-gene-40.47	GO:0045430;GO:0009813	-	virNOG12444	R	sp|Q8VZW3|CFI3_ARATH Probable chalcone--flavonone isomerase 3 OS=Arabidopsis thaliana GN=CHI3 PE=1 SV=1	gi|470144168|ref|XP_004307734.1| PREDICTED: probable chalcone--flavonone isomerase 3 [Fragaria vesca subsp. vesca]
maker-Fvb6-3-snap-gene-111.21	1069.53	548.736	1590.32	2.89815	1.53513	2.8542e-95	5.42053e-93	Fvb6-3	11119527	11120863	+	1336	maker-Fvb6-3-snap-gene-111.21	-	-	virNOG20655	S	-	gi|470135818|ref|XP_004303704.1| PREDICTED: uncharacterized protein LOC101303247 [Fragaria vesca subsp. vesca]
snap_masked-Fvb7-2-processed-gene-197.15	268.61	48.5216	488.699	10.0718	3.33225	2.92328e-95	5.53581e-93	Fvb7-2	19733443	19736918	-	3475	snap_masked-Fvb7-2-processed-gene-197.15	GO:0016021	-	virNOG17168	S	-	gi|470141877|ref|XP_004306652.1| PREDICTED: uncharacterized protein LOC101307620 [Fragaria vesca subsp. vesca]
maker-Fvb2-1-augustus-gene-252.42	4001.85	5855.89	2147.81	0.366778	-1.44702	3.29082e-95	6.21401e-93	Fvb2-1	25239222	25241413	+	2191	maker-Fvb2-1-augustus-gene-252.42	GO:0006508;GO:0008234	K01373	virNOG00796	O	sp|P25804|CYSP_PEA Cysteine proteinase 15A OS=Pisum sativum PE=1 SV=1	gi|470110261|ref|XP_004291404.1| PREDICTED: cysteine proteinase 15A-like [Fragaria vesca subsp. vesca]
maker-Fvb3-3-augustus-gene-187.24	725.022	328.244	1121.8	3.41758	1.77297	3.86619e-95	7.27968e-93	Fvb3-3	18782237	18788731	-	6494	maker-Fvb3-3-augustus-gene-187.24	GO:0003676	K11593	virNOG02195	J	sp|Q9SJK3|AGO5_ARATH Protein argonaute 5 OS=Arabidopsis thaliana GN=AGO5 PE=1 SV=2	gi|470115741|ref|XP_004294050.1| PREDICTED: protein argonaute 5 [Fragaria vesca subsp. vesca]
maker-Fvb7-4-augustus-gene-104.32	139.992	268.882	11.1017	0.0412884	-4.59812	4.13453e-95	7.76282e-93	Fvb7-4	10410384	10412081	+	1697	maker-Fvb7-4-augustus-gene-104.32	-	-	virNOG05301;virNOG03627	Q	sp|Q40062|IDS3_HORVU 2&apos;-deoxymugineic-acid 2&apos;-dioxygenase OS=Hordeum vulgare GN=IDS3 PE=1 SV=3	gi|470141988|ref|XP_004306704.1| PREDICTED: probable inactive 2-oxoglutarate-dependent dioxygenase AOP2 [Fragaria vesca subsp. vesca]
maker-Fvb3-1-augustus-gene-209.26	286.704	73.4254	499.983	6.80941	2.76753	1.23853e-94	2.31883e-92	Fvb3-1	20912272	20914330	+	2058	maker-Fvb3-1-augustus-gene-209.26	-	-	virNOG22434;virNOG17143	S	-	gi|470115926|ref|XP_004294142.1| PREDICTED: uncharacterized protein LOC101306310 [Fragaria vesca subsp. vesca]
maker-Fvb3-2-augustus-gene-278.45	851.297	1289.89	412.7	0.319948	-1.64409	3.65569e-94	6.82499e-92	Fvb3-2	27837952	27840860	+	2908	maker-Fvb3-2-augustus-gene-278.45	GO:0008152;GO:0016758	-	virNOG03216;NOG124717	SCG	sp|O64732|U87A1_ARATH UDP-glycosyltransferase 87A1 OS=Arabidopsis thaliana GN=UGT87A1 PE=2 SV=1	gi|470117248|ref|XP_004294773.1| PREDICTED: UDP-glycosyltransferase 87A1-like [Fragaria vesca subsp. vesca]
maker-Fvb6-2-augustus-gene-227.36	751.888	1154.37	349.4	0.302675	-1.72416	3.79101e-94	7.05768e-92	Fvb6-2	22757003	22759474	+	2471	maker-Fvb6-2-augustus-gene-227.36	GO:0003824	-	virNOG05617	E	sp|P18549|CEFD_STRC2 Isopenicillin N epimerase OS=Streptomyces clavuligerus (strain ATCC 27064 / DSM 738 / JCM 4710 / NBRC 13307 / NCIMB 12785 / NRRL 3585 / VKM Ac-602) GN=cefD PE=1 SV=3	gi|470138364|ref|XP_004304927.1| PREDICTED: L-cysteine desulfhydrase-like [Fragaria vesca subsp. vesca] gi|764597861|ref|XP_011466218.1| PREDICTED: L-cysteine desulfhydrase-like [Fragaria vesca subsp. vesca] gi|764597868|ref|XP_011466219.1| PREDICTED: L-cysteine desulfhydrase-like [Fragaria vesca subsp. vesca]
maker-Fvb4-4-augustus-gene-36.63	309.635	85.5589	533.712	6.23794	2.64107	6.61657e-94	1.22834e-91	Fvb4-4	3625900	3628064	+	2164	maker-Fvb4-4-augustus-gene-36.63	-	-	virNOG34812;virNOG21894	R	sp|Q93V72|E13L4_ARATH Glucan endo-1,3-beta-glucosidase-like protein At1g69295 OS=Arabidopsis thaliana GN=At1g69295 PE=2 SV=1	gi|470122430|ref|XP_004297244.1| PREDICTED: PLASMODESMATA CALLOSE-BINDING PROTEIN 3-like [Fragaria vesca subsp. vesca]
snap_masked-Fvb2-2-processed-gene-10.33	2435.37	3662.15	1208.58	0.33002	-1.59937	6.99039e-94	1.2941e-91	Fvb2-2	1004248	1012122	-	7874	snap_masked-Fvb2-2-processed-gene-10.33	-	K00826	virNOG03879	E	sp|Q9M439|BCAT2_ARATH Branched-chain-amino-acid aminotransferase 2, chloroplastic OS=Arabidopsis thaliana GN=BCAT2 PE=1 SV=1	gi|470109439|ref|XP_004291005.1| PREDICTED: branched-chain-amino-acid aminotransferase 5, chloroplastic-like [Fragaria vesca subsp. vesca] gi|764537944|ref|XP_011458885.1| PREDICTED: branched-chain-amino-acid aminotransferase 5, chloroplastic-like [Fragaria vesca subsp. vesca] gi|764537955|ref|XP_011458886.1| PREDICTED: branched-chain-amino-acid aminotransferase 5, chloroplastic-like [Fragaria ve…
augustus_masked-Fvb5-3-processed-gene-161.6	115.783	227.238	4.329	0.0190505	-5.71403	7.03992e-94	1.29963e-91	Fvb5-3	16135666	16138098	+	2432	augustus_masked-Fvb5-3-processed-gene-161.6	-	-	virNOG06916;COG3491	QR	sp|Q39224|SRG1_ARATH Protein SRG1 OS=Arabidopsis thaliana GN=SRG1 PE=2 SV=1	gi|470128801|ref|XP_004300323.1| PREDICTED: flavonol synthase 3-like [Fragaria vesca subsp. vesca]
maker-Fvb5-1-snap-gene-284.33	532.587	213.05	852.124	3.99965	1.99987	9.13943e-94	1.68252e-91	Fvb5-1	28459672	28464612	-	4940	maker-Fvb5-1-snap-gene-284.33	-	-	virNOG02810	R	sp|Q9Y7K5|YGI3_SCHPO Uncharacterized WD repeat-containing protein C2A9.03 OS=Schizosaccharomyces pombe (strain 972 / ATCC 24843) GN=SPBC2A9.03 PE=4 SV=2	gi|470127306|ref|XP_004299613.1| PREDICTED: uncharacterized WD repeat-containing protein C2A9.03 [Fragaria vesca subsp. vesca]
maker-Fvb5-1-snap-gene-19.122	456.441	744.086	168.796	0.22685	-2.14019	1.0801e-93	1.98288e-91	Fvb5-1	1897369	1915596	+	18227	maker-Fvb5-1-snap-gene-19.122	-	K01052	virNOG02528	I	sp|Q67ZU1|LIP2_ARATH Triacylglycerol lipase 2 OS=Arabidopsis thaliana GN=LIP2 PE=2 SV=1	gi|470129876|ref|XP_004300834.1| PREDICTED: triacylglycerol lipase 2-like [Fragaria vesca subsp. vesca]
augustus_masked-Fvb1-3-processed-gene-133.12	229.078	46.8513	411.304	8.77892	3.13404	5.48826e-93	1.00476e-90	Fvb1-3	13337298	13338626	-	1328	augustus_masked-Fvb1-3-processed-gene-133.12	GO:0005768;GO:0016021;GO:0005802	-	virNOG03573	S	-	gi|470103579|ref|XP_004288212.1| PREDICTED: uncharacterized protein LOC101299808 [Fragaria vesca subsp. vesca]
maker-Fvb2-4-augustus-gene-81.51	3186.04	1988.59	4383.48	2.20432	1.14033	5.51355e-93	1.0066e-90	Fvb2-4	8157315	8160849	-	3534	maker-Fvb2-4-augustus-gene-81.51	GO:0006457;GO:0005524;GO:0051082	-	virNOG10482	O	sp|Q01899|HSP7M_PHAVU Heat shock 70 kDa protein, mitochondrial OS=Phaseolus vulgaris PE=1 SV=1	gi|470106955|ref|XP_004289819.1| PREDICTED: heat shock 70 kDa protein, mitochondrial [Fragaria vesca subsp. vesca]
snap_masked-Fvb7-3-processed-gene-56.49	252.962	446.346	59.5792	0.133482	-2.90528	5.72922e-93	1.0431e-90	Fvb7-3	5622708	5625277	-	2569	snap_masked-Fvb7-3-processed-gene-56.49	GO:0016020	-	virNOG02033;virNOG09261	E	sp|Q6DEL1|S38A7_DANRE Putative sodium-coupled neutral amino acid transporter 7 OS=Danio rerio GN=slc38a7 PE=2 SV=1	gi|470144104|ref|XP_004307705.1| PREDICTED: sodium-coupled neutral amino acid transporter 5-like [Fragaria vesca subsp. vesca]
maker-Fvb5-1-augustus-gene-41.63	1244.78	1817.07	672.493	0.370098	-1.43402	1.0626e-92	1.92932e-90	Fvb5-1	4169059	4170669	+	1610	maker-Fvb5-1-augustus-gene-41.63	-	-	virNOG22960;virNOG17584	S	-	gi|470126324|ref|XP_004299138.1| PREDICTED: uncharacterized protein LOC101311572 [Fragaria vesca subsp. vesca]
maker-Fvb6-3-augustus-gene-146.30	675.22	302.093	1048.35	3.47029	1.79505	1.19584e-92	2.16529e-90	Fvb6-3	14658975	14661980	-	3005	maker-Fvb6-3-augustus-gene-146.30	-	-	virNOG17881	S	-	gi|470134255|ref|XP_004302970.1| PREDICTED: uncharacterized protein LOC101313430 [Fragaria vesca subsp. vesca]
maker-Fvb5-4-augustus-gene-238.36	124.241	241.245	7.23682	0.0299978	-5.059	3.27783e-92	5.91891e-90	Fvb5-4	23788000	23789640	+	1640	maker-Fvb5-4-augustus-gene-238.36	-	-	virNOG06916	Q	sp|Q40062|IDS3_HORVU 2&apos;-deoxymugineic-acid 2&apos;-dioxygenase OS=Hordeum vulgare GN=IDS3 PE=1 SV=3	gi|470127334|ref|XP_004299627.1| PREDICTED: 1-aminocyclopropane-1-carboxylate oxidase homolog [Fragaria vesca subsp. vesca] gi|764585806|ref|XP_011464570.1| PREDICTED: 1-aminocyclopropane-1-carboxylate oxidase homolog [Fragaria vesca subsp. vesca]
maker-Fvb1-2-augustus-gene-1.47	1053.58	532.08	1575.07	2.96022	1.5657	3.77601e-92	6.79991e-90	Fvb1-2	183719	187820	+	4101	maker-Fvb1-2-augustus-gene-1.47	GO:0016157;GO:0005985	K00695	virNOG07773	M	sp|P13708|SUSY_SOYBN Sucrose synthase OS=Glycine max GN=SS PE=1 SV=2	gi|470102455|ref|XP_004287669.1| PREDICTED: sucrose synthase [Fragaria vesca subsp. vesca] gi|764510759|ref|XP_011461050.1| PREDICTED: sucrose synthase [Fragaria vesca subsp. vesca]
augustus_masked-Fvb2-1-processed-gene-252.11	1042.85	1543.87	541.822	0.35095	-1.51066	4.91242e-92	8.82233e-90	Fvb2-1	25209912	25212571	-	2659	augustus_masked-Fvb2-1-processed-gene-252.11	GO:0009505;GO:0046872;GO:0005829;GO:0003993;GO:0016311	-	virNOG14664	G	sp|Q9SDZ9|PPAF2_IPOBA Purple acid phosphatase 2 OS=Ipomoea batatas GN=PAP2 PE=1 SV=1	gi|470110255|ref|XP_004291401.1| PREDICTED: purple acid phosphatase 2 [Fragaria vesca subsp. vesca]
maker-Fvb4-1-augustus-gene-9.28	312.81	534.663	90.9564	0.170119	-2.55538	5.08115e-92	9.10062e-90	Fvb4-1	969064	970063	-	999	maker-Fvb4-1-augustus-gene-9.28	-	-	virNOG21031;virNOG33314;virNOG19449	S	sp|P93735|ELIP1_ARATH Early light-induced protein 1, chloroplastic OS=Arabidopsis thaliana GN=ELIP1 PE=1 SV=1	gi|470121016|ref|XP_004296581.1| PREDICTED: early light-induced protein 1, chloroplastic-like [Fragaria vesca subsp. vesca]
maker-Fvb1-1-augustus-gene-115.17	209.704	379.178	40.2306	0.106099	-3.23651	1.00332e-91	1.78755e-89	Fvb1-1	11559252	11563784	-	4532	maker-Fvb1-1-augustus-gene-115.17	GO:0005524;GO:0016021;GO:0016887	-	NOG16751;virNOG06274	QR	sp|Q8RXN0|AB11G_ARATH ABC transporter G family member 11 OS=Arabidopsis thaliana GN=ABCG11 PE=1 SV=1	gi|470103499|ref|XP_004288174.1| PREDICTED: ABC transporter G family member 11-like [Fragaria vesca subsp. vesca]
maker-Fvb1-1-augustus-gene-265.47	8671.92	11537.7	5806.09	0.503226	-0.990723	1.00345e-91	1.78755e-89	Fvb1-1	26498135	26506290	-	8155	maker-Fvb1-1-augustus-gene-265.47	GO:0046872;GO:0055114;GO:0016491	-	COG3491;virNOG08227	QR	sp|D4N502|DIOX3_PAPSO Codeine O-demethylase OS=Papaver somniferum GN=CODM PE=1 SV=1	gi|764521600|ref|XP_004287255.2| PREDICTED: uncharacterized protein LOC101302485 [Fragaria vesca subsp. vesca]
maker-Fvb4-1-augustus-gene-182.40	2055.51	2888.01	1223	0.423476	-1.23965	1.6872e-91	2.99751e-89	Fvb4-1	18246821	18250556	+	3735	maker-Fvb4-1-augustus-gene-182.40	GO:0005524	K01648	virNOG04515	C	sp|Q9SGY2|ACLA1_ARATH ATP-citrate synthase alpha chain protein 1 OS=Arabidopsis thaliana GN=ACLA-1 PE=1 SV=1	gi|470122736|ref|XP_004297395.1| PREDICTED: ATP-citrate synthase alpha chain protein 1 [Fragaria vesca subsp. vesca]
maker-Fvb1-1-augustus-gene-250.54	983.104	1461.87	504.339	0.344996	-1.53535	1.82202e-91	3.22834e-89	Fvb1-1	25075407	25080748	+	5341	maker-Fvb1-1-augustus-gene-250.54	GO:0004674;GO:0005524;GO:0006468	-	virNOG02088	R	sp|O80345|CDKF1_ARATH Cyclin-dependent kinase F-1 OS=Arabidopsis thaliana GN=CDKF-1 PE=1 SV=1	gi|470128091|ref|XP_004299987.1| PREDICTED: cyclin-dependent kinase F-1 [Fragaria vesca subsp. vesca]
maker-Fvb3-2-augustus-gene-92.41	5798.59	3731.76	7865.42	2.1077	1.07567	1.84871e-91	3.26687e-89	Fvb3-2	9212810	9214667	-	1857	maker-Fvb3-2-augustus-gene-92.41	-	K00799	virNOG16492	O	sp|Q03666|GSTX4_TOBAC Probable glutathione S-transferase OS=Nicotiana tabacum PE=2 SV=1	gi|470116094|ref|XP_004294221.1| PREDICTED: probable glutathione S-transferase [Fragaria vesca subsp. vesca]
augustus_masked-Fvb1-2-processed-gene-162.3	2543.53	3526.94	1560.11	0.442342	-1.17677	2.6179e-91	4.61378e-89	Fvb1-2	16215879	16221719	+	5840	augustus_masked-Fvb1-2-processed-gene-162.3	GO:0009098;GO:0003852	K01649	virNOG02105	E	sp|Q9C550|LEU12_ARATH 2-isopropylmalate synthase 2, chloroplastic OS=Arabidopsis thaliana GN=IPMS2 PE=1 SV=1	gi|470105799|ref|XP_004289267.1| PREDICTED: 2-isopropylmalate synthase 2, chloroplastic-like [Fragaria vesca subsp. vesca]
maker-Fvb7-3-augustus-gene-68.62	1069.87	561.523	1578.22	2.81061	1.49088	1.20287e-90	2.11429e-88	Fvb7-3	6845505	6847349	-	1844	maker-Fvb7-3-augustus-gene-68.62	GO:0005759	K15414	virNOG09473	C	sp|Q8W487|YB95_ARATH Uncharacterized protein At2g39795, mitochondrial OS=Arabidopsis thaliana GN=At2g39795 PE=1 SV=1	gi|470143844|ref|XP_004307577.1| PREDICTED: uncharacterized protein At2g39795, mitochondrial-like [Fragaria vesca subsp. vesca]
augustus_masked-Fvb2-4-processed-gene-133.0	314.859	536.691	93.0275	0.173335	-2.52836	1.98975e-90	3.48812e-88	Fvb2-4	13295471	13297261	+	1790	augustus_masked-Fvb2-4-processed-gene-133.0	GO:0016126;GO:0015936;GO:0055114;GO:0050661;GO:0016021;GO:0004420;GO:0016104;GO:0005789	K00021	virNOG07933;COG1257	I	sp|O64967|HMDH2_GOSHI 3-hydroxy-3-methylglutaryl-coenzyme A reductase 2 OS=Gossypium hirsutum GN=HMG2 PE=3 SV=1	gi|470107514|ref|XP_004290090.1| PREDICTED: 3-hydroxy-3-methylglutaryl-coenzyme A reductase 1-like [Fragaria vesca subsp. vesca]
augustus_masked-Fvb4-1-processed-gene-95.11	543.981	225.395	862.568	3.82692	1.93618	3.47857e-90	6.08198e-88	Fvb4-1	9577881	9581281	-	3400	augustus_masked-Fvb4-1-processed-gene-95.11	GO:0006457	K09571	virNOG00512	O	sp|Q9FJL3|FKB65_ARATH Peptidyl-prolyl cis-trans isomerase FKBP65 OS=Arabidopsis thaliana GN=FKBP65 PE=1 SV=1	gi|470121845|ref|XP_004296967.1| PREDICTED: peptidyl-prolyl cis-trans isomerase FKBP62-like [Fragaria vesca subsp. vesca]
augustus_masked-Fvb1-2-processed-gene-30.18	317.698	93.9168	541.478	5.76551	2.52745	4.26283e-90	7.43353e-88	Fvb1-2	3078724	3080529	-	1805	augustus_masked-Fvb1-2-processed-gene-30.18	-	-	virNOG06886	R	sp|Q9LHF1|LRX4_ARATH Leucine-rich repeat extensin-like protein 4 OS=Arabidopsis thaliana GN=LRX4 PE=1 SV=1	gi|470101239|ref|XP_004287084.1| PREDICTED: leucine-rich repeat extensin-like protein 4 [Fragaria vesca subsp. vesca]
maker-Fvb5-4-augustus-gene-3.53	700.868	1120.79	280.947	0.250669	-1.99614	7.17387e-90	1.24769e-87	Fvb5-4	364138	367732	-	3594	maker-Fvb5-4-augustus-gene-3.53	GO:0008131;GO:0005507;GO:0048038;GO:0009308;GO:0055114	K00276	virNOG10363	Q	sp|Q8H1H9|AMO_ARATH Primary amine oxidase OS=Arabidopsis thaliana GN=At1g62810 PE=2 SV=1	gi|470125396|ref|XP_004298688.1| PREDICTED: primary amine oxidase-like [Fragaria vesca subsp. vesca]
maker-Fvb7-4-augustus-gene-80.38	1918.41	2698.9	1137.92	0.421625	-1.24597	1.32673e-89	2.30141e-87	Fvb7-4	8042297	8048803	-	6506	maker-Fvb7-4-augustus-gene-80.38	GO:0016042;GO:0016787;GO:0016021	-	virNOG05358	I	sp|Q2MY58|PATA3_SOLTU Patatin group A-3 OS=Solanum tuberosum PE=2 SV=1	gi|470143458|ref|XP_004307392.1| PREDICTED: patatin-like protein 6 [Fragaria vesca subsp. vesca] gi|764631584|ref|XP_011469663.1| PREDICTED: patatin-like protein 6 [Fragaria vesca subsp. vesca]
maker-Fvb5-1-augustus-gene-86.48	561.446	900.652	222.24	0.246755	-2.01885	1.43361e-89	2.48029e-87	Fvb5-1	8662950	8665983	+	3033	maker-Fvb5-1-augustus-gene-86.48	GO:0008889;GO:0006629	K01126	virNOG03028	C	sp|P09394|GLPQ_ECOLI Glycerophosphoryl diester phosphodiesterase OS=Escherichia coli (strain K12) GN=glpQ PE=1 SV=2	gi|470126654|ref|XP_004299298.1| PREDICTED: glycerophosphodiester phosphodiesterase GDPD6 isoform X1 [Fragaria vesca subsp. vesca]
maker-Fvb1-4-snap-gene-98.65	467.424	179.961	754.888	4.19473	2.06858	1.58261e-89	2.73094e-87	Fvb1-4	9863723	9874351	-	10628	maker-Fvb1-4-snap-gene-98.65	GO:0005524;GO:0006094;GO:0004612	K01610	virNOG02962	C	sp|Q9T074|PCKA_ARATH Phosphoenolpyruvate carboxykinase [ATP] OS=Arabidopsis thaliana GN=PCKA PE=1 SV=1	gi|470103779|ref|XP_004288307.1| PREDICTED: phosphoenolpyruvate carboxykinase [ATP]-like [Fragaria vesca subsp. vesca]
maker-Fvb3-1-augustus-gene-214.28	3805.7	5170.47	2440.92	0.472089	-1.08287	1.93663e-89	3.33312e-87	Fvb3-1	21406660	21414433	-	7773	maker-Fvb3-1-augustus-gene-214.28	GO:0006099;GO:0015977;GO:0008964	K01595	virNOG02027	C	sp|Q02909|CAPP1_SOYBN Phosphoenolpyruvate carboxylase, housekeeping isozyme OS=Glycine max GN=PPC16 PE=1 SV=1	gi|470115774|ref|XP_004294066.1| PREDICTED: phosphoenolpyruvate carboxylase 2 [Fragaria vesca subsp. vesca] gi|764557448|ref|XP_011460783.1| PREDICTED: phosphoenolpyruvate carboxylase 2 [Fragaria vesca subsp. vesca]
maker-Fvb2-2-augustus-gene-0.44	930.485	1385.57	475.397	0.343105	-1.54328	2.66162e-89	4.569e-87	Fvb2-2	14402	20388	-	5986	maker-Fvb2-2-augustus-gene-0.44	-	K18588	virNOG04993	I	sp|Q6PBN4|CQ10X_DANRE Coenzyme Q-binding protein COQ10 homolog, mitochondrial OS=Danio rerio GN=zgc:73324 PE=2 SV=2	gi|470109651|ref|XP_004291106.1| PREDICTED: coenzyme Q-binding protein COQ10 homolog, mitochondrial [Fragaria vesca subsp. vesca]
maker-Fvb3-4-snap-gene-51.32	155.712	292.226	19.1985	0.0656976	-3.92802	3.60817e-89	6.17782e-87	Fvb3-4	5103066	5107130	-	4064	maker-Fvb3-4-snap-gene-51.32	-	K02213	virNOG03232	L	sp|O89033|CDC6_MOUSE Cell division control protein 6 homolog OS=Mus musculus GN=Cdc6 PE=2 SV=2	gi|470119285|ref|XP_004295745.1| PREDICTED: cell division control protein 6 homolog [Fragaria vesca subsp. vesca]
maker-Fvb2-1-augustus-gene-250.47	2026.58	1099.26	2953.91	2.68718	1.42609	6.27902e-89	1.0723e-86	Fvb2-1	24991016	24991523	+	507	maker-Fvb2-1-augustus-gene-250.47	-	-	virNOG25436;virNOG24131	WR	sp|Q93X17|SNAK2_SOLTU Snakin-2 OS=Solanum tuberosum GN=SN2 PE=1 SV=1	gi|470110178|ref|XP_004291363.1| PREDICTED: gibberellin-regulated protein 1 [Fragaria vesca subsp. vesca]
maker-Fvb6-3-snap-gene-109.40	1982.09	2889.42	1074.76	0.371965	-1.42676	1.03478e-88	1.76259e-86	Fvb6-3	10920137	10934519	-	14382	maker-Fvb6-3-snap-gene-109.40	GO:0000166;GO:0003676	K13201	virNOG11194	R	sp|Q01085|TIAR_HUMAN Nucleolysin TIAR OS=Homo sapiens GN=TIAL1 PE=1 SV=1	gi|470135834|ref|XP_004303712.1| PREDICTED: oligouridylate-binding protein 1C [Fragaria vesca subsp. vesca]
maker-Fvb5-1-augustus-gene-55.24	294.295	503.658	84.932	0.16863	-2.56806	3.23811e-88	5.50145e-86	Fvb5-1	5505624	5509029	-	3405	maker-Fvb5-1-augustus-gene-55.24	-	-	virNOG03061	Q	sp|P37118|C71A2_SOLME Cytochrome P450 71A2 OS=Solanum melongena GN=CYP71A2 PE=2 SV=1	gi|470149012|ref|XP_004310039.1| PREDICTED: cytochrome P450 71A25-like isoform X1 [Fragaria vesca subsp. vesca]
augustus_masked-Fvb6-2-processed-gene-175.7	1087.53	579.775	1595.29	2.75156	1.46025	3.85073e-88	6.5255e-86	Fvb6-2	17518088	17526408	-	8320	augustus_masked-Fvb6-2-processed-gene-175.7	GO:0006810;GO:0009873;GO:0016021;GO:0005622;GO:0005215	K14513	virNOG00320	P	sp|Q9S814|EIN2_ARATH Ethylene-insensitive protein 2 OS=Arabidopsis thaliana GN=EIN2 PE=1 SV=1	gi|470141046|ref|XP_004306246.1| PREDICTED: ethylene-insensitive protein 2 [Fragaria vesca subsp. vesca]
maker-Fvb2-4-snap-gene-224.68	143.059	283.37	2.74674	0.00969311	-6.68882	4.16549e-88	7.04085e-86	Fvb2-4	22465039	22484421	+	19382	maker-Fvb2-4-snap-gene-224.68	GO:0035235;GO:0016021;GO:0004970;GO:0006811	K05387	NOG129874;virNOG11172	P	sp|Q8LGN0|GLR27_ARATH Glutamate receptor 2.7 OS=Arabidopsis thaliana GN=GLR2.7 PE=2 SV=3	gi|764538148|ref|XP_004292790.2| PREDICTED: glutamate receptor 2.8-like [Fragaria vesca subsp. vesca]
maker-Fvb6-2-augustus-gene-200.49	307.243	522.621	91.8644	0.175776	-2.50819	4.45358e-88	7.5086e-86	Fvb6-2	19990250	19994110	-	3860	maker-Fvb6-2-augustus-gene-200.49	-	-	virNOG00580	T	sp|Q93ZY2|ROGF1_ARATH Rop guanine nucleotide exchange factor 1 OS=Arabidopsis thaliana GN=ROPGEF1 PE=1 SV=2	gi|470133687|ref|XP_004302692.1| PREDICTED: rop guanine nucleotide exchange factor 7 [Fragaria vesca subsp. vesca]
augustus_masked-Fvb5-1-processed-gene-296.8	325.529	582.851	68.2073	0.117024	-3.09513	5.10157e-88	8.57921e-86	Fvb5-1	29606552	29607337	-	785	augustus_masked-Fvb5-1-processed-gene-296.8	GO:0016021	-	virNOG00828	S	sp|Q8VZ13|Y1816_ARATH Uncharacterized protein At1g08160 OS=Arabidopsis thaliana GN=At1g08160 PE=2 SV=1	gi|470140924|ref|XP_004306186.1| PREDICTED: protein YLS9-like [Fragaria vesca subsp. vesca]
maker-Fvb5-2-augustus-gene-2.36	1803.01	1064.87	2541.15	2.38636	1.25481	1.0997e-87	1.84464e-85	Fvb5-2	207787	214415	+	6628	maker-Fvb5-2-augustus-gene-2.36	GO:0003746;GO:0005525;GO:0006414;GO:0009507;GO:0003924	K02355	virNOG04493	J	sp|P34811|EFGC_SOYBN Elongation factor G, chloroplastic OS=Glycine max GN=FUSA PE=1 SV=1	gi|470125361|ref|XP_004298671.1| PREDICTED: elongation factor G-2, chloroplastic [Fragaria vesca subsp. vesca]
maker-Fvb5-2-augustus-gene-95.33	189.8	345.815	33.7841	0.097694	-3.35559	1.11762e-87	1.86995e-85	Fvb5-2	9545547	9546972	+	1425	maker-Fvb5-2-augustus-gene-95.33	-	K00799	virNOG07100	O	sp|P32110|GSTX6_SOYBN Probable glutathione S-transferase OS=Glycine max GN=HSP26-A PE=2 SV=1	gi|470127187|ref|XP_004299557.1| PREDICTED: probable glutathione S-transferase [Fragaria vesca subsp. vesca]
maker-Fvb6-4-augustus-gene-286.29	4534.01	6105.32	2962.7	0.485265	-1.04316	1.37556e-87	2.29573e-85	Fvb6-4	28607471	28610286	+	2815	maker-Fvb6-4-augustus-gene-286.29	-	-	virNOG05388;virNOG19037	K	sp|Q93WV4|WRK71_ARATH Probable WRKY transcription factor 71 OS=Arabidopsis thaliana GN=WRKY71 PE=2 SV=1	gi|470136177|ref|XP_004303874.1| PREDICTED: probable WRKY transcription factor 71 [Fragaria vesca subsp. vesca]
maker-Fvb7-1-snap-gene-114.38	735.137	349.927	1120.35	3.20165	1.67882	1.46233e-87	2.4344e-85	Fvb7-1	11443849	11451176	-	7327	maker-Fvb7-1-snap-gene-114.38	GO:0005634;GO:0003677;GO:0006355;GO:0003700;GO:0046983	-	virNOG18055;virNOG08927	K	sp|O64645|SOC1_ARATH MADS-box protein SOC1 OS=Arabidopsis thaliana GN=SOC1 PE=1 SV=1	gi|346214855|gb|AEO20231.1| SOC1-like protein [Fragaria vesca]
augustus_masked-Fvb5-4-processed-gene-153.7	237.728	418.515	56.9403	0.136053	-2.87776	2.64046e-87	4.38463e-85	Fvb5-4	15357627	15358112	-	485	augustus_masked-Fvb5-4-processed-gene-153.7	-	-	virNOG20715	S	-	gi|470128291|ref|XP_004300077.1| PREDICTED: uncharacterized protein LOC101307015 [Fragaria vesca subsp. vesca]
maker-Fvb7-3-augustus-gene-109.37	206.609	371.085	42.1336	0.113542	-3.13871	2.78585e-87	4.61446e-85	Fvb7-3	10912439	10914306	+	1867	maker-Fvb7-3-augustus-gene-109.37	-	-	virNOG05301;virNOG03627	Q	sp|Q40062|IDS3_HORVU 2&apos;-deoxymugineic-acid 2&apos;-dioxygenase OS=Hordeum vulgare GN=IDS3 PE=1 SV=3	gi|470141988|ref|XP_004306704.1| PREDICTED: probable inactive 2-oxoglutarate-dependent dioxygenase AOP2 [Fragaria vesca subsp. vesca]
maker-Fvb5-4-augustus-gene-2.38	1498.2	859.992	2136.41	2.48422	1.31279	3.58775e-87	5.92785e-85	Fvb5-4	262966	269382	+	6416	maker-Fvb5-4-augustus-gene-2.38	GO:0003746;GO:0005525;GO:0006414;GO:0009507;GO:0003924	K02355	virNOG04493	J	sp|P34811|EFGC_SOYBN Elongation factor G, chloroplastic OS=Glycine max GN=FUSA PE=1 SV=1	gi|470125361|ref|XP_004298671.1| PREDICTED: elongation factor G-2, chloroplastic [Fragaria vesca subsp. vesca]
maker-Fvb6-2-augustus-gene-46.40	3359.07	2148.44	4569.7	2.12699	1.08881	6.88986e-87	1.13554e-84	Fvb6-2	4672568	4677376	+	4808	maker-Fvb6-2-augustus-gene-46.40	GO:0005524	K09489	virNOG08149	O	sp|Q9S7C0|HSP7O_ARATH Heat shock 70 kDa protein 14 OS=Arabidopsis thaliana GN=HSP70-14 PE=2 SV=1	gi|470134139|ref|XP_004302913.1| PREDICTED: heat shock 70 kDa protein 15-like [Fragaria vesca subsp. vesca]
maker-Fvb3-3-augustus-gene-96.37	2343.64	3243.95	1443.34	0.444932	-1.16834	7.33562e-87	1.206e-84	Fvb3-3	9662873	9669904	-	7031	maker-Fvb3-3-augustus-gene-96.37	GO:0010189;GO:0006520;GO:0004838;GO:0030170	K00815	virNOG07929	E	sp|Q9FN30|TAT2_ARATH Probable aminotransferase TAT2 OS=Arabidopsis thaliana GN=At5g53970 PE=2 SV=1	gi|470111576|ref|XP_004292022.1| PREDICTED: probable aminotransferase TAT2 [Fragaria vesca subsp. vesca] gi|764523599|ref|XP_011457732.1| PREDICTED: probable aminotransferase TAT2 [Fragaria vesca subsp. vesca]
snap_masked-Fvb7-2-processed-gene-276.30	124.018	239.069	8.9679	0.0375118	-4.73651	8.21038e-87	1.34646e-84	Fvb7-2	27664833	27665099	+	266	snap_masked-Fvb7-2-processed-gene-276.30	-	-	-	-	-	-
maker-Fvb6-1-augustus-gene-338.51	15846.3	21134.8	10557.8	0.499545	-1.00131	8.85048e-87	1.44784e-84	Fvb6-1	33854051	33855937	-	1886	maker-Fvb6-1-augustus-gene-338.51	GO:0031177;GO:0006633	-	virNOG21250;virNOG23718;virNOG21043	I	sp|P93092|ACP1_CASGL Acyl carrier protein 1, chloroplastic OS=Casuarina glauca GN=ACP1 PE=2 SV=1	gi|525345151|ref|NP_001267000.1| uncharacterized protein LOC101302504 [Fragaria vesca] gi|2465010|emb|CAA04768.1| acyl carrier protein [Fragaria vesca]
maker-Fvb6-1-augustus-gene-198.28	3964.33	2336.72	5591.95	2.39308	1.25887	1.43491e-86	2.34157e-84	Fvb6-1	19826333	19828047	-	1714	maker-Fvb6-1-augustus-gene-198.28	-	-	virNOG07565	R	sp|Q05091|PGIP_PYRCO Polygalacturonase inhibitor OS=Pyrus communis GN=PGIP PE=1 SV=1	gi|470147756|ref|XP_004309446.1| PREDICTED: polygalacturonase inhibitor [Fragaria vesca subsp. vesca]
maker-Fvb7-1-snap-gene-7.40	13264	21727.6	4800.39	0.220935	-2.1783	2.34313e-86	3.81422e-84	Fvb7-1	702079	709368	-	7289	maker-Fvb7-1-snap-gene-7.40	GO:0009058;GO:0016747	K00660	virNOG10548	H	sp|P48387|CHS2_CAMSI Chalcone synthase 2 OS=Camellia sinensis GN=CHS2 PE=2 SV=1	gi|470141650|ref|XP_004306543.1| PREDICTED: polyketide synthase 1 [Fragaria vesca subsp. vesca]
augustus_masked-Fvb2-4-processed-gene-177.1	531.403	837.508	225.298	0.269011	-1.89427	2.99488e-86	4.86318e-84	Fvb2-4	17699505	17700500	+	995	augustus_masked-Fvb2-4-processed-gene-177.1	GO:0016740;GO:0008033	K10760	virNOG14048;virNOG08121	HJ	sp|Q93WC9|IPT3_ARATH Adenylate isopentenyltransferase 3, chloroplastic OS=Arabidopsis thaliana GN=IPT3 PE=1 SV=1	gi|470108751|ref|XP_004290672.1| PREDICTED: adenylate isopentenyltransferase 3, chloroplastic [Fragaria vesca subsp. vesca]
maker-Fvb5-3-augustus-gene-69.29	2410.63	1491.84	3329.42	2.23176	1.15818	4.10518e-86	6.64979e-84	Fvb5-3	6980114	6983248	+	3134	maker-Fvb5-3-augustus-gene-69.29	GO:0006810;GO:0005622;GO:0016021;GO:0005215	-	NOG32448;virNOG02766;virNOG39232	IU	sp|Q56Z59|PATL3_ARATH Patellin-3 OS=Arabidopsis thaliana GN=PATL3 PE=1 SV=2	gi|470127731|ref|XP_004299816.1| PREDICTED: patellin-3-like isoform X1 [Fragaria vesca subsp. vesca]
maker-Fvb6-1-snap-gene-244.40	245.373	428.726	62.0201	0.144661	-2.78925	7.62934e-86	1.23282e-83	Fvb6-1	24399169	24402302	+	3133	maker-Fvb6-1-snap-gene-244.40	-	-	virNOG00757	WMG	sp|Q9FFN2|GLYT3_ARATH Probable glycosyltransferase At5g03795 OS=Arabidopsis thaliana GN=At5g03795 PE=3 SV=2	gi|470134425|ref|XP_004303053.1| PREDICTED: probable glycosyltransferase At5g03795 [Fragaria vesca subsp. vesca]
maker-Fvb3-4-augustus-gene-251.52	1042.78	1558.34	527.223	0.338324	-1.56352	1.3691e-85	2.20692e-83	Fvb3-4	25161217	25164251	-	3034	maker-Fvb3-4-augustus-gene-251.52	GO:0016787	K01365	virNOG04274;COG4870	O	sp|Q9FGR9|CEP1_ARATH KDEL-tailed cysteine endopeptidase CEP1 OS=Arabidopsis thaliana GN=CEP1 PE=2 SV=1	gi|658010094|ref|XP_008340275.1| PREDICTED: fruit bromelain-like [Malus domestica]
maker-Fvb2-3-augustus-gene-61.29	378.755	622.341	135.168	0.217193	-2.20295	1.39459e-85	2.24254e-83	Fvb2-3	6122369	6124502	-	2133	maker-Fvb2-3-augustus-gene-61.29	GO:0016787	K13051	virNOG06201	E	sp|Q8GXG1|ASPGB_ARATH Probable isoaspartyl peptidase/L-asparaginase 2 OS=Arabidopsis thaliana GN=At3g16150 PE=2 SV=2	gi|470109572|ref|XP_004291067.1| PREDICTED: probable isoaspartyl peptidase/L-asparaginase 2 [Fragaria vesca subsp. vesca]
maker-Fvb6-4-augustus-gene-203.24	112.077	218.207	5.94673	0.0272527	-5.19746	2.38392e-85	3.8241e-83	Fvb6-4	20312915	20315217	-	2302	maker-Fvb6-4-augustus-gene-203.24	GO:0016705;GO:0020037;GO:0005506;GO:0004497;GO:0055114	K15639	virNOG27797	Q	sp|O48786|C734A_ARATH Cytochrome P450 734A1 OS=Arabidopsis thaliana GN=CYP734A1 PE=2 SV=1	gi|470134570|ref|XP_004303121.1| PREDICTED: cytochrome P450 CYP749A22-like [Fragaria vesca subsp. vesca]
maker-Fvb1-3-snap-gene-25.49	310.641	94.8444	526.437	5.55053	2.47263	3.01089e-85	4.81816e-83	Fvb1-3	2495330	2495979	+	649	maker-Fvb1-3-snap-gene-25.49	-	-	-	-	-	-
augustus_masked-Fvb4-2-processed-gene-256.0	401.446	676.462	126.431	0.1869	-2.41966	3.68052e-85	5.8755e-83	Fvb4-2	25595339	25597558	+	2219	augustus_masked-Fvb4-2-processed-gene-256.0	GO:0016705;GO:0020037;GO:0005506;GO:0016021;GO:0004497;GO:0055114	-	virNOG05731	Q	sp|Q50EK0|C16B2_PICSI Cytochrome P450 716B2 OS=Picea sitchensis GN=CYP716B2 PE=2 SV=1	gi|470121148|ref|XP_004296643.1| PREDICTED: beta-amyrin 28-oxidase-like [Fragaria vesca subsp. vesca]
maker-Fvb4-3-augustus-gene-135.55	506.947	801.953	211.94	0.26428	-1.91986	3.82415e-85	6.09007e-83	Fvb4-3	13530857	13533342	+	2485	maker-Fvb4-3-augustus-gene-135.55	GO:0016021;GO:0015238;GO:0015297;GO:0006855	K03327	virNOG04062	R	sp|Q9SIA5|DTX1_ARATH MATE efflux family protein DTX1 OS=Arabidopsis thaliana GN=DTX1 PE=2 SV=1	gi|470121617|ref|XP_004296859.1| PREDICTED: MATE efflux family protein 9 [Fragaria vesca subsp. vesca]
maker-Fvb6-3-augustus-gene-9.47	12081.5	15853.7	8309.31	0.524124	-0.93202	5.26209e-85	8.35989e-83	Fvb6-3	900612	904306	+	3694	maker-Fvb6-3-augustus-gene-9.47	-	-	virNOG00698	R	sp|P51831|FABG_BACSU 3-oxoacyl-[acyl-carrier-protein] reductase FabG OS=Bacillus subtilis (strain 168) GN=fabG PE=3 SV=3	gi|470137553|ref|XP_004304528.1| PREDICTED: short-chain dehydrogenase reductase 2a [Fragaria vesca subsp. vesca] gi|764617932|ref|XP_011468193.1| PREDICTED: short-chain dehydrogenase reductase 2a [Fragaria vesca subsp. vesca]
maker-Fvb6-4-augustus-gene-274.28	760.232	1148.19	372.274	0.324227	-1.62493	5.619e-85	8.9055e-83	Fvb6-4	27418353	27425757	+	7404	maker-Fvb6-4-augustus-gene-274.28	GO:0016866	K15813	virNOG11690	I	sp|Q2XPU7|LUPS_RICCO Lupeol synthase OS=Ricinus communis PE=1 SV=1	gi|470136001|ref|XP_004303791.1| PREDICTED: beta-amyrin synthase-like [Fragaria vesca subsp. vesca]
maker-Fvb3-4-augustus-gene-183.25	2680.79	3674.75	1686.84	0.459035	-1.12332	9.96929e-85	1.57625e-82	Fvb3-4	18296449	18298438	-	1989	maker-Fvb3-4-augustus-gene-183.25	GO:0005634;GO:0003677;GO:0006355	-	virNOG15981	K	sp|Q93VY3|NAC72_ARATH NAC domain-containing protein 72 OS=Arabidopsis thaliana GN=NAC072 PE=2 SV=1	gi|470110833|ref|XP_004291667.1| PREDICTED: NAC domain-containing protein 72-like [Fragaria vesca subsp. vesca]
maker-Fvb5-2-augustus-gene-205.12	217.211	385.94	48.4817	0.12562	-2.99287	1.00301e-84	1.58208e-82	Fvb5-2	20532516	20536498	-	3982	maker-Fvb5-2-augustus-gene-205.12	GO:0006857;GO:0016021;GO:0005215	K14638	virNOG06012;NOG18661	EU	sp|Q0WP01|PTR9_ARATH Probable peptide/nitrate transporter At1g22540 OS=Arabidopsis thaliana GN=At1g22540 PE=2 SV=1	gi|764587226|ref|XP_011464752.1| PREDICTED: protein NRT1/ PTR FAMILY 5.10-like [Fragaria vesca subsp. vesca]
augustus_masked-Fvb1-1-processed-gene-159.8	3712.8	5083.95	2341.65	0.460596	-1.11843	1.23144e-84	1.93776e-82	Fvb1-1	15920344	15921309	-	965	augustus_masked-Fvb1-1-processed-gene-159.8	GO:0055085;GO:0006412;GO:0016021;GO:0031966;GO:0003735;GO:0006839	K15104	virNOG09017	C	sp|Q9SJY5|PUMP5_ARATH Mitochondrial uncoupling protein 5 OS=Arabidopsis thaliana GN=PUMP5 PE=2 SV=1	gi|470104226|ref|XP_004288509.1| PREDICTED: mitochondrial uncoupling protein 5 [Fragaria vesca subsp. vesca]
augustus_masked-Fvb5-3-processed-gene-271.7	1127.56	1770.48	484.643	0.273735	-1.86915	1.89656e-84	2.97728e-82	Fvb5-3	27140563	27141156	+	593	augustus_masked-Fvb5-3-processed-gene-271.7	GO:0004857;GO:0043086	-	virNOG19278;NOG139353	SR	sp|P17407|21KD_DAUCA 21 kDa protein OS=Daucus carota PE=2 SV=1	gi|470125363|ref|XP_004298672.1| PREDICTED: 21 kDa protein [Fragaria vesca subsp. vesca]
snap_masked-Fvb1-1-processed-gene-11.21	287.111	489.362	84.8596	0.173409	-2.52775	3.55176e-84	5.56246e-82	Fvb1-1	1187259	1187683	-	424	snap_masked-Fvb1-1-processed-gene-11.21	GO:0016740	K00799	virNOG09062	O	sp|Q96324|GSTFB_ARATH Glutathione S-transferase F11 OS=Arabidopsis thaliana GN=GSTF11 PE=2 SV=1	gi|470104370|ref|XP_004288578.1| PREDICTED: glutathione S-transferase F11-like [Fragaria vesca subsp. vesca]
maker-Fvb2-1-augustus-gene-61.36	2410.91	1501.72	3320.1	2.21087	1.14461	3.88626e-84	6.07193e-82	Fvb2-1	6101730	6105315	-	3585	maker-Fvb2-1-augustus-gene-61.36	GO:0006457;GO:0005524;GO:0051082	-	virNOG10482	O	sp|Q01899|HSP7M_PHAVU Heat shock 70 kDa protein, mitochondrial OS=Phaseolus vulgaris PE=1 SV=1	gi|470106955|ref|XP_004289819.1| PREDICTED: heat shock 70 kDa protein, mitochondrial [Fragaria vesca subsp. vesca]
maker-Fvb5-3-augustus-gene-246.47	652.685	303.571	1001.8	3.30005	1.72249	3.93075e-84	6.12697e-82	Fvb5-3	24637803	24641042	+	3239	maker-Fvb5-3-augustus-gene-246.47	-	-	virNOG01483	S	sp|Q9FJJ3|SRO5_ARATH Probable inactive poly [ADP-ribose] polymerase SRO5 OS=Arabidopsis thaliana GN=SRO5 PE=1 SV=1	gi|470125917|ref|XP_004298944.1| PREDICTED: probable inactive poly [ADP-ribose] polymerase SRO5 [Fragaria vesca subsp. vesca]
maker-Fvb4-3-augustus-gene-269.19	16078.2	20993.5	11162.9	0.531729	-0.911237	5.13978e-84	7.99265e-82	Fvb4-3	26974522	26988219	+	13697	maker-Fvb4-3-augustus-gene-269.19	GO:0070588;GO:0046872;GO:0005524;GO:0005388;GO:0016021;GO:0005516	K01537	virNOG01632	P	sp|Q9LF79|ACA8_ARATH Calcium-transporting ATPase 8, plasma membrane-type OS=Arabidopsis thaliana GN=ACA8 PE=1 SV=1	gi|470127677|ref|XP_004299792.1| PREDICTED: calcium-transporting ATPase 8, plasma membrane-type-like [Fragaria vesca subsp. vesca] gi|764587149|ref|XP_011464741.1| PREDICTED: calcium-transporting ATPase 8, plasma membrane-type-like [Fragaria vesca subsp. vesca] gi|764587153|ref|XP_011464742.1| PREDICTED: calcium-transporting ATPase 8, plasma membrane-type-like [Fragaria vesca subsp. vesca] gi|764…
maker-Fvb2-2-augustus-gene-44.57	175.768	28.7223	322.813	11.2391	3.49046	5.30645e-84	8.23247e-82	Fvb2-2	4428744	4430130	-	1386	maker-Fvb2-2-augustus-gene-44.57	-	K09286	virNOG20840	K	-	gi|470109052|ref|XP_004290816.1| PREDICTED: ethylene-responsive transcription factor ERF071 isoform X1 [Fragaria vesca subsp. vesca]
maker-Fvb6-1-augustus-gene-318.43	398.184	647.361	149.008	0.230178	-2.11918	6.98985e-84	1.08187e-81	Fvb6-1	31788401	31790562	+	2161	maker-Fvb6-1-augustus-gene-318.43	-	-	virNOG31025;virNOG29684;virNOG28709	R	sp|Q9FM89|FDL38_ARATH F-box/FBD/LRR-repeat protein At5g56420 OS=Arabidopsis thaliana GN=At5g56420 PE=2 SV=1	gi|764597051|ref|XP_011466136.1| PREDICTED: F-box/FBD/LRR-repeat protein At1g16930-like isoform X1 [Fragaria vesca subsp. vesca]
maker-Fvb1-3-snap-gene-51.68	4519.72	7067.72	1971.73	0.278977	-1.84178	9.96994e-84	1.53952e-81	Fvb1-3	5146452	5156276	+	9824	maker-Fvb1-3-snap-gene-51.68	-	K07052	virNOG05948	R	sp|Q40863|EMB8_PICGL Embryogenesis-associated protein EMB8 OS=Picea glauca GN=EMB8 PE=2 SV=1	gi|764510750|ref|XP_011461041.1| PREDICTED: uncharacterized protein LOC101295567 isoform X2 [Fragaria vesca subsp. vesca]
maker-Fvb3-1-augustus-gene-26.48	381.772	629.596	133.949	0.212753	-2.23275	3.70303e-83	5.70474e-81	Fvb3-1	2628162	2630959	-	2797	maker-Fvb3-1-augustus-gene-26.48	-	K13448	virNOG14036	T	sp|Q52K82|CML21_ARATH Probable calcium-binding protein CML21 OS=Arabidopsis thaliana GN=CML21 PE=2 SV=1	gi|470117471|ref|XP_004294881.1| PREDICTED: probable calcium-binding protein CML21 [Fragaria vesca subsp. vesca] gi|764563110|ref|XP_011461556.1| PREDICTED: probable calcium-binding protein CML21 [Fragaria vesca subsp. vesca] gi|764563115|ref|XP_011461557.1| PREDICTED: probable calcium-binding protein CML21 [Fragaria vesca subsp. vesca] gi|764563119|ref|XP_011461558.1| PREDICTED: probable calcium…
augustus_masked-Fvb1-1-processed-gene-259.15	291.342	572.508	10.1747	0.0177721	-5.81424	8.84247e-83	1.35907e-80	Fvb1-1	25912643	25914670	-	2027	augustus_masked-Fvb1-1-processed-gene-259.15	-	K18195	virNOG07328;virNOG29463	SR	sp|Q8RJP2|RHIE_DICD3 Rhamnogalacturonate lyase OS=Dickeya dadantii (strain 3937) GN=rhiE PE=1 SV=1	gi|470101730|ref|XP_004287322.1| PREDICTED: probable rhamnogalacturonate lyase B [Fragaria vesca subsp. vesca]
maker-Fvb5-1-snap-gene-128.48	307.77	518.022	97.5177	0.18825	-2.40928	9.45846e-83	1.45037e-80	Fvb5-1	12799268	12822844	-	23576	maker-Fvb5-1-snap-gene-128.48	-	-	virNOG06916;COG3491	QR	sp|Q39224|SRG1_ARATH Protein SRG1 OS=Arabidopsis thaliana GN=SRG1 PE=2 SV=1	gi|470131697|ref|XP_004301728.1| PREDICTED: flavonol synthase 3-like [Fragaria vesca subsp. vesca]
maker-Fvb5-1-augustus-gene-108.45	2829.42	3853.74	1805.11	0.468405	-1.09417	1.24346e-82	1.90232e-80	Fvb5-1	10844370	10847792	-	3422	maker-Fvb5-1-augustus-gene-108.45	GO:0006212;GO:0017113;GO:0055114;GO:0009570	K00207	virNOG05341	F	sp|P25889|PREA_ECOLI NAD-dependent dihydropyrimidine dehydrogenase subunit PreA OS=Escherichia coli (strain K12) GN=preA PE=1 SV=3	gi|470127087|ref|XP_004299510.1| PREDICTED: dihydropyrimidine dehydrogenase [NADP(+)] [Fragaria vesca subsp. vesca]
maker-Fvb1-3-augustus-gene-8.39	631.84	968.446	295.234	0.304853	-1.71381	1.6415e-82	2.50547e-80	Fvb1-3	879020	886342	+	7322	maker-Fvb1-3-augustus-gene-8.39	GO:0003688;GO:0005524;GO:0006270;GO:0005737;GO:0032508;GO:0000347;GO:0003682;GO:0042555;GO:0003678	K02209	virNOG02236	L	sp|P55862|MCM5A_XENLA DNA replication licensing factor mcm5-A OS=Xenopus laevis GN=mcm5-a PE=1 SV=2	gi|470101521|ref|XP_004287219.1| PREDICTED: DNA replication licensing factor MCM5 [Fragaria vesca subsp. vesca]
maker-Fvb4-2-augustus-gene-237.14	1437.9	2038.69	837.104	0.410608	-1.28416	2.39128e-82	3.64146e-80	Fvb4-2	23694154	23698739	+	4585	maker-Fvb4-2-augustus-gene-237.14	GO:0010105;GO:0023014;GO:0018106;GO:0051740;GO:0038199;GO:0000155;GO:0016021;GO:0005789	K14509	virNOG03074	T	sp|Q0WPQ2|ETR2_ARATH Ethylene receptor 2 OS=Arabidopsis thaliana GN=ETR2 PE=1 SV=2	gi|15131533|emb|CAC48386.1| ethylene receptor [Fragaria x ananassa]
snap_masked-Fvb5-1-processed-gene-92.23	1863.55	2596.32	1130.77	0.43553	-1.19915	3.98141e-82	6.049e-80	Fvb5-1	9211025	9213224	+	2199	snap_masked-Fvb5-1-processed-gene-92.23	GO:0016020;GO:0009664;GO:0005618;GO:0005576	-	virNOG07797	R	sp|Q9C554|EXPA1_ARATH Expansin-A1 OS=Arabidopsis thaliana GN=EXPA1 PE=2 SV=1	gi|470126752|ref|XP_004299347.1| PREDICTED: expansin-A1-like [Fragaria vesca subsp. vesca]
augustus_masked-Fvb5-2-processed-gene-101.10	241.343	421.264	61.4222	0.145805	-2.77789	4.53561e-82	6.87519e-80	Fvb5-2	10132867	10133832	-	965	augustus_masked-Fvb5-2-processed-gene-101.10	GO:0004674;GO:0005524;GO:0006468	K20604	virNOG01169	T	sp|O80397|M2K4_ARATH Mitogen-activated protein kinase kinase 4 OS=Arabidopsis thaliana GN=MKK4 PE=1 SV=1	gi|470127083|ref|XP_004299508.1| PREDICTED: mitogen-activated protein kinase kinase 9-like [Fragaria vesca subsp. vesca]
maker-Fvb6-1-augustus-gene-129.34	2502.61	3526.72	1478.5	0.419228	-1.25419	5.14588e-82	7.78241e-80	Fvb6-1	12882853	12891236	+	8383	maker-Fvb6-1-augustus-gene-129.34	GO:0006099;GO:0015977;GO:0008964	K01595	virNOG02027	C	sp|Q9FV65|CAPPC_FLATR Phosphoenolpyruvate carboxylase 2 OS=Flaveria trinervia GN=PPCC PE=1 SV=1	gi|470123021|ref|XP_004297535.1| PREDICTED: phosphoenolpyruvate carboxylase 2-like [Fragaria vesca subsp. vesca]
maker-Fvb6-1-augustus-gene-71.51	116.41	224.262	8.55697	0.038156	-4.71195	6.19883e-82	9.35345e-80	Fvb6-1	7109354	7110880	+	1526	maker-Fvb6-1-augustus-gene-71.51	GO:0009157;GO:0016310;GO:0071897;GO:0005524;GO:0004797	K00857	virNOG01710	F	sp|O81263|KITH_ORYSJ Thymidine kinase OS=Oryza sativa subsp. japonica GN=TK PE=2 SV=2	gi|470114497|ref|XP_004293451.1| PREDICTED: thymidine kinase [Fragaria vesca subsp. vesca]
maker-Fvb7-1-snap-gene-28.25	1186.39	664.028	1708.74	2.5733	1.36362	7.92691e-82	1.19337e-79	Fvb7-1	2821803	2827924	+	6121	maker-Fvb7-1-snap-gene-28.25	GO:0007031;GO:0019628;GO:0006144;GO:0005777;GO:0055114;GO:0004846	K00365	virNOG04266	Q	sp|P53763|URIC_PHAVU Uricase-2 OS=Phaseolus vulgaris GN=URIII PE=1 SV=2	gi|470142845|ref|XP_004307103.1| PREDICTED: uricase-2 isoform X1 [Fragaria vesca subsp. vesca]
maker-Fvb7-1-snap-gene-239.61	310.928	99.1315	522.724	5.27303	2.39863	9.60949e-82	1.44339e-79	Fvb7-1	23882120	23884964	+	2844	maker-Fvb7-1-snap-gene-239.61	GO:0006810;GO:0016021;GO:0005215	K09872	virNOG04704;virNOG28767	PG	sp|Q9SV31|PIP25_ARATH Probable aquaporin PIP2-5 OS=Arabidopsis thaliana GN=PIP2-5 PE=1 SV=1	gi|470143451|ref|XP_004307390.1| PREDICTED: aquaporin PIP2-1 [Fragaria vesca subsp. vesca]
maker-Fvb6-2-augustus-gene-306.46	1628.21	967.82	2288.6	2.3647	1.24166	1.17467e-81	1.76041e-79	Fvb6-2	30659825	30663445	+	3620	maker-Fvb6-2-augustus-gene-306.46	GO:0001887;GO:0030170;GO:0009570;GO:0009086;GO:0003962	K01739	virNOG06019	E	sp|P55217|METB_ARATH Cystathionine gamma-synthase, chloroplastic OS=Arabidopsis thaliana GN=CGS1 PE=2 SV=3	gi|525344619|ref|NP_001266947.1| cystathionine gamma-synthase, chloroplastic-like [Fragaria vesca] gi|5804835|emb|CAA04772.2| cystathionine gamma synthase [Fragaria vesca] gi|6012969|emb|CAB57356.1| cystathionine gamma synthase [Fragaria vesca]
maker-Fvb3-1-augustus-gene-312.40	12625.5	19606.5	5644.48	0.287889	-1.79642	1.37855e-81	2.06128e-79	Fvb3-1	31251366	31257145	+	5779	maker-Fvb3-1-augustus-gene-312.40	GO:0005524;GO:0004672;GO:0016021;GO:0006468;GO:0005886	-	virNOG10460	T	sp|Q6R2J8|SRF8_ARATH Protein STRUBBELIG-RECEPTOR FAMILY 8 OS=Arabidopsis thaliana GN=SRF8 PE=2 SV=1	gi|764550056|ref|XP_011460016.1| PREDICTED: protein STRUBBELIG-RECEPTOR FAMILY 8 [Fragaria vesca subsp. vesca]
snap_masked-Fvb7-3-processed-gene-221.19	5449.34	3667.56	7231.13	1.97165	0.979401	1.45694e-81	2.17357e-79	Fvb7-3	22163771	22166049	+	2278	snap_masked-Fvb7-3-processed-gene-221.19	GO:0005544;GO:0005509	K17095	virNOG03302	U	sp|P51074|ANX4_FRAAN Annexin-like protein RJ4 OS=Fragaria ananassa PE=2 SV=2	gi|21264397|sp|P51074.2|ANX4_FRAAN RecName: Full=Annexin-like protein RJ4 gi|6010777|gb|AAF01250.1| annexin [Fragaria x ananassa]
maker-Fvb3-2-augustus-gene-26.55	17827.7	27451.9	8203.42	0.298829	-1.74261	2.75034e-81	4.09392e-79	Fvb3-2	2614111	2619940	+	5829	maker-Fvb3-2-augustus-gene-26.55	GO:0005524;GO:0004672;GO:0016021;GO:0006468;GO:0005886	-	virNOG10460	T	sp|Q6R2J8|SRF8_ARATH Protein STRUBBELIG-RECEPTOR FAMILY 8 OS=Arabidopsis thaliana GN=SRF8 PE=2 SV=1	gi|764550056|ref|XP_011460016.1| PREDICTED: protein STRUBBELIG-RECEPTOR FAMILY 8 [Fragaria vesca subsp. vesca]
maker-Fvb1-1-augustus-gene-168.26	1178.24	1696.4	660.076	0.389103	-1.36178	2.80767e-81	4.16986e-79	Fvb1-1	16832279	16835235	+	2956	maker-Fvb1-1-augustus-gene-168.26	GO:0005634;GO:0006355;GO:0009734	K14484	virNOG13815	K	sp|Q38827|IAA9_ARATH Auxin-responsive protein IAA9 OS=Arabidopsis thaliana GN=IAA9 PE=1 SV=1	gi|470103785|ref|XP_004288310.1| PREDICTED: auxin-responsive protein IAA9 [Fragaria vesca subsp. vesca] gi|764517242|ref|XP_011466548.1| PREDICTED: auxin-responsive protein IAA9 [Fragaria vesca subsp. vesca]
maker-Fvb1-1-augustus-gene-164.37	134.549	13.9381	255.16	18.3066	4.1943	3.07521e-81	4.55697e-79	Fvb1-1	16450769	16452749	+	1980	maker-Fvb1-1-augustus-gene-164.37	GO:0045551;GO:0008270;GO:0046029;GO:0052747;GO:0055114	K00083	virNOG02079	Q	sp|Q9ZRF1|MTDH_FRAAN Probable mannitol dehydrogenase OS=Fragaria ananassa GN=CAD PE=1 SV=1	gi|764519284|ref|XP_011468396.1| PREDICTED: probable mannitol dehydrogenase [Fragaria vesca subsp. vesca]
augustus_masked-Fvb6-3-processed-gene-58.3	1060.72	580.265	1541.17	2.65598	1.40924	3.73588e-81	5.52358e-79	Fvb6-3	5820040	5823902	+	3862	augustus_masked-Fvb6-3-processed-gene-58.3	GO:0005507;GO:0055114;GO:0016491	-	virNOG01931	Q	sp|P29162|ASOL_TOBAC L-ascorbate oxidase homolog OS=Nicotiana tabacum PE=1 SV=1	gi|470103042|ref|XP_004287955.1| PREDICTED: L-ascorbate oxidase homolog [Fragaria vesca subsp. vesca]
maker-Fvb1-2-augustus-gene-69.52	3843.53	5154.18	2532.88	0.491423	-1.02496	5.57753e-81	8.2281e-79	Fvb1-2	6963483	6966705	+	3222	maker-Fvb1-2-augustus-gene-69.52	-	K07088	virNOG08620	S	sp|P38355|YB8B_YEAST Uncharacterized transporter YBR287W OS=Saccharomyces cerevisiae (strain ATCC 204508 / S288c) GN=YBR287W PE=1 SV=1	gi|470102546|ref|XP_004287713.1| PREDICTED: uncharacterized transporter YBR287W isoform X2 [Fragaria vesca subsp. vesca]
maker-Fvb1-1-augustus-gene-217.34	1148.74	1672.11	625.378	0.374006	-1.41887	8.18938e-81	1.20543e-78	Fvb1-1	21741758	21743855	+	2097	maker-Fvb1-1-augustus-gene-217.34	GO:0046872;GO:0055114;GO:0045486	K00475	virNOG10006	Q	sp|Q06942|FL3H_MALDO Naringenin,2-oxoglutarate 3-dioxygenase OS=Malus domestica PE=2 SV=1	gi|51493451|gb|AAU04792.1| flavanone 3-hydroxylase [Fragaria x ananassa] gi|71979912|dbj|BAE17126.1| flavanone 3-hydroxylase [Fragaria x ananassa]
maker-Fvb5-1-augustus-gene-212.32	814.282	416.232	1212.33	2.91264	1.54233	1.00916e-80	1.48212e-78	Fvb5-1	21277230	21281376	-	4146	maker-Fvb5-1-augustus-gene-212.32	GO:0006457;GO:0005524;GO:0051082	-	virNOG05874	O	sp|Q8YW74|DNAK2_NOSS1 Chaperone protein dnaK2 OS=Nostoc sp. (strain PCC 7120 / UTEX 2576) GN=dnaK2 PE=3 SV=1	gi|470129443|ref|XP_004300629.1| PREDICTED: stromal 70 kDa heat shock-related protein, chloroplastic [Fragaria vesca subsp. vesca]
maker-Fvb7-3-augustus-gene-245.28	309.341	99.432	519.251	5.22217	2.38465	1.28043e-80	1.87636e-78	Fvb7-3	24577737	24581602	-	3865	maker-Fvb7-3-augustus-gene-245.28	GO:0016021	-	virNOG08219	S	sp|Q8W486|Y1491_ARATH Uncharacterized protein At1g04910 OS=Arabidopsis thaliana GN=At1g04910 PE=1 SV=1	gi|596051556|ref|XP_007220633.1| hypothetical protein PRUPE_ppa003424mg [Prunus persica] gi|462417095|gb|EMJ21832.1| hypothetical protein PRUPE_ppa003424mg [Prunus persica]
maker-Fvb4-2-augustus-gene-0.56	1024.07	557.352	1490.79	2.67477	1.41941	2.76351e-80	4.04071e-78	Fvb4-2	54729	58800	-	4071	maker-Fvb4-2-augustus-gene-0.56	GO:0000287;GO:0030955;GO:0004743;GO:0016301;GO:0006096	K00873	virNOG02106	G	sp|Q42806|KPYC_SOYBN Pyruvate kinase, cytosolic isozyme OS=Glycine max PE=1 SV=1	gi|470123369|ref|XP_004297699.1| PREDICTED: pyruvate kinase, cytosolic isozyme [Fragaria vesca subsp. vesca]
maker-Fvb5-1-augustus-gene-7.57	18428.7	25275.1	11582.4	0.458253	-1.12578	4.04106e-80	5.89566e-78	Fvb5-1	746331	748088	-	1757	maker-Fvb5-1-augustus-gene-7.57	GO:0046872;GO:0055114;GO:0016491	K05277	virNOG14479	H	sp|P51091|LDOX_MALDO Leucoanthocyanidin dioxygenase OS=Malus domestica GN=ANS PE=2 SV=1	gi|401715669|gb|AFP99287.1| anthocyanidin synthase [Fragaria x ananassa]
augustus_masked-Fvb5-1-processed-gene-279.3	2196.03	1374	3018.05	2.19654	1.13523	4.8648e-80	7.08182e-78	Fvb5-1	27878060	27879022	-	962	augustus_masked-Fvb5-1-processed-gene-279.3	-	-	virNOG00701;virNOG14767	SR	-	gi|764586017|ref|XP_011464600.1| PREDICTED: protein EXORDIUM-like [Fragaria vesca subsp. vesca]
augustus_masked-Fvb2-2-processed-gene-11.6	2173.7	2988.49	1358.92	0.454718	-1.13696	5.44509e-80	7.90915e-78	Fvb2-2	1100588	1104314	-	3726	augustus_masked-Fvb2-2-processed-gene-11.6	GO:0006508;GO:0008233	K01369	virNOG04445	O	sp|P49043|VPE_CITSI Vacuolar-processing enzyme OS=Citrus sinensis PE=2 SV=1	gi|470109464|ref|XP_004291017.1| PREDICTED: vacuolar-processing enzyme [Fragaria vesca subsp. vesca]
maker-Fvb1-2-snap-gene-53.73	5319.92	7049.33	3590.51	0.509341	-0.973295	6.0474e-80	8.76476e-78	Fvb1-2	5358098	5363708	+	5610	maker-Fvb1-2-snap-gene-53.73	GO:0046872;GO:0003993;GO:0016311	-	virNOG05904	G	sp|Q949Y3|PPA26_ARATH Bifunctional purple acid phosphatase 26 OS=Arabidopsis thaliana GN=PAP26 PE=1 SV=1	gi|470101618|ref|XP_004287267.1| PREDICTED: bifunctional purple acid phosphatase 26 [Fragaria vesca subsp. vesca] gi|764507238|ref|XP_011457743.1| PREDICTED: bifunctional purple acid phosphatase 26 [Fragaria vesca subsp. vesca]
maker-Fvb3-2-augustus-gene-294.47	1461.87	861.217	2062.53	2.3949	1.25997	1.38161e-79	1.99805e-77	Fvb3-2	29398035	29401222	+	3187	maker-Fvb3-2-augustus-gene-294.47	GO:0006457;GO:0005524;GO:0051082;GO:0006950	K04079	virNOG09511	O	sp|P36181|HSP80_SOLLC Heat shock cognate protein 80 OS=Solanum lycopersicum GN=HSC80 PE=2 SV=1	gi|470117509|ref|XP_004294900.1| PREDICTED: heat shock protein 90-2 [Fragaria vesca subsp. vesca]
snap_masked-Fvb3-1-processed-gene-5.40	302.175	59.9774	544.374	9.07631	3.18211	1.79836e-79	2.59506e-77	Fvb3-1	505687	506088	-	401	snap_masked-Fvb3-1-processed-gene-5.40	-	-	-	-	-	-
maker-Fvb2-3-augustus-gene-179.13	2782.73	1792.03	3773.43	2.10567	1.07428	2.14309e-79	3.08577e-77	Fvb2-3	17888339	17889820	-	1481	maker-Fvb2-3-augustus-gene-179.13	GO:0016021	-	virNOG14022	S	sp|Q9SVL6|CRPM2_ARATH Cold-regulated 413 plasma membrane protein 2 OS=Arabidopsis thaliana GN=COR413PM2 PE=2 SV=1	gi|470108160|ref|XP_004290397.1| PREDICTED: cold-regulated 413 plasma membrane protein 1 [Fragaria vesca subsp. vesca]
maker-Fvb2-3-augustus-gene-124.30	317.636	106.117	529.155	4.9865	2.31803	3.7151e-79	5.33763e-77	Fvb2-3	12457128	12459102	-	1974	maker-Fvb2-3-augustus-gene-124.30	GO:0034219;GO:0016021;GO:0051119	K15382	virNOG06794	P	sp|Q8L9J7|SWET1_ARATH Bidirectional sugar transporter SWEET1 OS=Arabidopsis thaliana GN=SWEET1 PE=1 SV=1	gi|470108572|ref|XP_004290589.1| PREDICTED: bidirectional sugar transporter SWEET1-like [Fragaria vesca subsp. vesca]
maker-Fvb7-4-augustus-gene-36.64	291.788	91.8285	491.747	5.35506	2.4209	4.68454e-79	6.71586e-77	Fvb7-4	3672153	3676429	-	4276	maker-Fvb7-4-augustus-gene-36.64	GO:0006520;GO:0016639;GO:0055114	K00261	virNOG05449	E	sp|Q38946|DHE2_ARATH Glutamate dehydrogenase 2 OS=Arabidopsis thaliana GN=GDH2 PE=1 SV=1	gi|470144237|ref|XP_004307767.1| PREDICTED: glutamate dehydrogenase 2 [Fragaria vesca subsp. vesca]
maker-Fvb3-1-augustus-gene-307.48	1182.42	668.659	1696.19	2.5367	1.34295	5.02009e-79	7.18134e-77	Fvb3-1	30702979	30706987	+	4008	maker-Fvb3-1-augustus-gene-307.48	-	-	virNOG21798;virNOG21111	S	-	gi|470114100|ref|XP_004293255.1| PREDICTED: uncharacterized protein LOC101307567 isoform X2 [Fragaria vesca subsp. vesca]
maker-Fvb5-1-snap-gene-283.46	162.204	26.0715	298.336	11.443	3.51639	5.88545e-79	8.40107e-77	Fvb5-1	28326234	28330149	+	3915	maker-Fvb5-1-snap-gene-283.46	-	K09527	virNOG15640	R	sp|Q9MAH1|TTL1_ARATH TPR repeat-containing thioredoxin TTL1 OS=Arabidopsis thaliana GN=TTL1 PE=1 SV=1	gi|470127361|ref|XP_004299639.1| PREDICTED: TPR repeat-containing thioredoxin TTL1 [Fragaria vesca subsp. vesca]
augustus_masked-Fvb4-2-processed-gene-32.6	387.923	626.446	149.4	0.238488	-2.06801	6.22478e-79	8.86628e-77	Fvb4-2	3254736	3260774	+	6038	augustus_masked-Fvb4-2-processed-gene-32.6	-	-	virNOG14938	S	-	gi|470124800|ref|XP_004298397.1| PREDICTED: uncharacterized protein LOC101294655 [Fragaria vesca subsp. vesca]
maker-Fvb2-3-augustus-gene-161.21	1586.09	2221.95	950.217	0.42765	-1.2255	6.36344e-79	9.04429e-77	Fvb2-3	16156789	16164185	-	7396	maker-Fvb2-3-augustus-gene-161.21	GO:0004310;GO:0016021;GO:0008610	K00801	virNOG04952	I	sp|P53800|FDFT_NICBE Squalene synthase OS=Nicotiana benthamiana PE=2 SV=1	gi|470107961|ref|XP_004290304.1| PREDICTED: squalene synthase-like isoform X1 [Fragaria vesca subsp. vesca]
maker-Fvb3-3-augustus-gene-181.17	627.279	1080.95	173.607	0.160606	-2.6384	8.7605e-79	1.24245e-76	Fvb3-3	18163839	18169007	-	5168	maker-Fvb3-3-augustus-gene-181.17	-	-	virNOG16477;virNOG30843;virNOG02670	Q	sp|Q2PCF1|PDR2_NICPL Pleiotropic drug resistance protein 2 OS=Nicotiana plumbaginifolia GN=PDR2 PE=2 SV=1	gi|470110548|ref|XP_004291542.1| PREDICTED: pleiotropic drug resistance protein 2-like [Fragaria vesca subsp. vesca]
augustus_masked-Fvb5-3-processed-gene-4.2	476.708	758.13	195.285	0.257588	-1.95686	1.11979e-78	1.58473e-76	Fvb5-3	389622	390407	-	785	augustus_masked-Fvb5-3-processed-gene-4.2	GO:0016021	-	virNOG00828	S	sp|Q8VZ13|Y1816_ARATH Uncharacterized protein At1g08160 OS=Arabidopsis thaliana GN=At1g08160 PE=2 SV=1	gi|470140924|ref|XP_004306186.1| PREDICTED: protein YLS9-like [Fragaria vesca subsp. vesca]
maker-Fvb4-3-snap-gene-132.62	665.182	1170.45	159.916	0.136628	-2.87168	1.13522e-78	1.60314e-76	Fvb4-3	13195768	13199344	-	3576	maker-Fvb4-3-snap-gene-132.62	GO:0006952;GO:0009607	-	virNOG26803;virNOG22362	S	sp|O24248|PRU1_PRUAV Major allergen Pru av 1 OS=Prunus avium GN=PRUA1 PE=1 SV=1	gi|470121687|ref|XP_004296893.1| PREDICTED: major allergen Pru av 1-like [Fragaria vesca subsp. vesca]
augustus_masked-Fvb3-4-processed-gene-9.2	141.956	17.9706	265.941	14.7987	3.8874	1.29254e-78	1.82141e-76	Fvb3-4	899121	899348	-	227	augustus_masked-Fvb3-4-processed-gene-9.2	-	-	virNOG37575	S	-	gi|400131578|emb|CCH50978.1| T4.17 [Malus x robusta]
maker-Fvb6-2-augustus-gene-34.41	344.362	565.243	123.481	0.218456	-2.19459	2.63194e-78	3.70096e-76	Fvb6-2	3470649	3472563	-	1914	maker-Fvb6-2-augustus-gene-34.41	GO:0016311;GO:0016791	K13248	virNOG06564	R	sp|Q67YC0|PPSP1_ARATH Inorganic pyrophosphatase 1 OS=Arabidopsis thaliana GN=PS2 PE=1 SV=1	gi|470123180|ref|XP_004297609.1| PREDICTED: inorganic pyrophosphatase 1-like [Fragaria vesca subsp. vesca]
maker-Fvb1-4-augustus-gene-87.42	1109.82	521.254	1698.4	3.25829	1.70412	3.24785e-78	4.55734e-76	Fvb1-4	8698703	8699765	+	1062	maker-Fvb1-4-augustus-gene-87.42	-	-	virNOG21569	S	-	gi|470103108|ref|XP_004287986.1| PREDICTED: uncharacterized protein LOC101304806 [Fragaria vesca subsp. vesca]
maker-Fvb7-4-augustus-gene-108.57	584.305	271.332	897.278	3.30694	1.72549	3.5179e-78	4.92581e-76	Fvb7-4	10864988	10868682	+	3694	maker-Fvb7-4-augustus-gene-108.57	GO:0004674;GO:0005524;GO:0016021;GO:0006468	-	virNOG10166	T	sp|Q3EDL4|Y1154_ARATH Probable serine/threonine-protein kinase At1g01540 OS=Arabidopsis thaliana GN=At1g01540 PE=1 SV=2	gi|470142077|ref|XP_004306745.1| PREDICTED: probable serine/threonine-protein kinase At1g01540 [Fragaria vesca subsp. vesca]
maker-Fvb4-3-augustus-gene-277.28	521.416	810.56	232.273	0.286559	-1.8031	3.58031e-78	5.0026e-76	Fvb4-3	27754636	27766232	+	11596	maker-Fvb4-3-augustus-gene-277.28	GO:0046872;GO:0016021;GO:0070469;GO:0055114;GO:0009916	K17893	virNOG07260;virNOG04111	CR	sp|Q41266|AOX2_SOYBN Ubiquinol oxidase 2, mitochondrial OS=Glycine max GN=AOX2 PE=1 SV=2	gi|470127589|ref|XP_004299750.1| PREDICTED: ubiquinol oxidase, mitochondrial-like [Fragaria vesca subsp. vesca]
maker-Fvb3-2-snap-gene-10.56	1420.34	2344.55	496.13	0.21161	-2.24052	5.00857e-78	6.98347e-76	Fvb3-2	1043283	1046346	-	3063	maker-Fvb3-2-snap-gene-10.56	GO:0008270	-	virNOG07151	O	-	gi|764552149|ref|XP_011460243.1| PREDICTED: uncharacterized protein LOC101307179 [Fragaria vesca subsp. vesca]
maker-Fvb4-4-augustus-gene-118.23	386.369	147.745	624.993	4.23023	2.08074	5.85263e-78	8.14316e-76	Fvb4-4	11807422	11809313	-	1891	maker-Fvb4-4-augustus-gene-118.23	GO:0006979;GO:0033743;GO:0030091;GO:0055114	K07305	COG0229;virNOG18569	O	sp|Q9C5C8|MSRB2_ARATH Peptide methionine sulfoxide reductase B2, chloroplastic OS=Arabidopsis thaliana GN=MSRB2 PE=1 SV=1	gi|470122015|ref|XP_004297051.1| PREDICTED: peptide methionine sulfoxide reductase B3, chloroplastic-like [Fragaria vesca subsp. vesca]
snap_masked-Fvb2-2-processed-gene-98.22	6382.85	9271.27	3494.42	0.376909	-1.40771	7.13056e-78	9.9004e-76	Fvb2-2	9774357	9778866	-	4509	snap_masked-Fvb2-2-processed-gene-98.22	GO:0016126;GO:0015936;GO:0055114;GO:0050661;GO:0016021;GO:0004420;GO:0016104;GO:0005789	K00021	virNOG07933;COG1257	I	sp|O64967|HMDH2_GOSHI 3-hydroxy-3-methylglutaryl-coenzyme A reductase 2 OS=Gossypium hirsutum GN=HMG2 PE=3 SV=1	gi|764528345|ref|XP_011458111.1| PREDICTED: 3-hydroxy-3-methylglutaryl-coenzyme A reductase 1-like [Fragaria vesca subsp. vesca]
maker-Fvb5-1-augustus-gene-280.28	1139.15	643.626	1634.67	2.53979	1.34471	8.71017e-78	1.20682e-75	Fvb5-1	28028783	28035587	+	6804	maker-Fvb5-1-augustus-gene-280.28	GO:0008168;GO:0005802;GO:0010289;GO:0048364;GO:0005768;GO:0016021;GO:0009735;GO:0048367;GO:0032259	-	virNOG01315	R	sp|Q9C9Q8|PMTT_ARATH Probable pectin methyltransferase QUA2 OS=Arabidopsis thaliana GN=QUA2 PE=1 SV=2	gi|470129494|ref|XP_004300652.1| PREDICTED: probable pectin methyltransferase QUA2 [Fragaria vesca subsp. vesca] gi|764593863|ref|XP_011465516.1| PREDICTED: probable pectin methyltransferase QUA2 [Fragaria vesca subsp. vesca] gi|764593866|ref|XP_011465517.1| PREDICTED: probable pectin methyltransferase QUA2 [Fragaria vesca subsp. vesca] gi|764593869|ref|XP_011465518.1| PREDICTED: probable pectin …
maker-Fvb3-3-augustus-gene-59.33	235.688	407.763	63.6132	0.156005	-2.68033	9.56112e-78	1.32196e-75	Fvb3-3	5972834	5979243	+	6409	maker-Fvb3-3-augustus-gene-59.33	-	K02542	virNOG10464	L	sp|Q2KIZ8|MCM6_BOVIN DNA replication licensing factor MCM6 OS=Bos taurus GN=MCM6 PE=2 SV=1	gi|764554819|ref|XP_011460545.1| PREDICTED: DNA replication licensing factor MCM6 [Fragaria vesca subsp. vesca]
maker-Fvb3-2-augustus-gene-30.63	1551.85	2171.53	932.175	0.429271	-1.22004	1.09698e-77	1.51356e-75	Fvb3-2	3057692	3061062	+	3370	maker-Fvb3-2-augustus-gene-30.63	GO:0008299;GO:0016740	K00787	virNOG03298	H	sp|P49351|FPPS1_LUPAL Farnesyl pyrophosphate synthase 1 OS=Lupinus albus GN=FPS1 PE=1 SV=1	gi|470114419|ref|XP_004293412.1| PREDICTED: farnesyl pyrophosphate synthase 1 [Fragaria vesca subsp. vesca]
maker-Fvb3-1-augustus-gene-292.57	2164.79	1361.13	2968.46	2.18088	1.12491	1.25501e-77	1.728e-75	Fvb3-1	29266882	29274068	-	7186	maker-Fvb3-1-augustus-gene-292.57	GO:0009908;GO:0005634;GO:0003677;GO:0006355;GO:0009734	-	virNOG02178	K	sp|Q6H6V4|ARFF_ORYSJ Auxin response factor 6 OS=Oryza sativa subsp. japonica GN=ARF6 PE=1 SV=1	gi|470114604|ref|XP_004293501.1| PREDICTED: auxin response factor 6 [Fragaria vesca subsp. vesca]
maker-Fvb1-4-augustus-gene-141.27	1174.57	1789.01	560.119	0.313088	-1.67536	3.71511e-77	5.10461e-75	Fvb1-4	14108042	14117322	+	9280	maker-Fvb1-4-augustus-gene-141.27	GO:0004748;GO:0005524;GO:0006260;GO:0055114	K10807	virNOG08709	F	sp|Q9SJ20|RIR1_ARATH Ribonucleoside-diphosphate reductase large subunit OS=Arabidopsis thaliana GN=RNR1 PE=1 SV=1	gi|470103824|ref|XP_004288327.1| PREDICTED: ribonucleoside-diphosphate reductase large subunit [Fragaria vesca subsp. vesca]
snap_masked-Fvb4-2-processed-gene-15.23	1429.18	846.498	2011.86	2.37669	1.24895	3.86905e-77	5.30509e-75	Fvb4-2	1536993	1544271	+	7278	snap_masked-Fvb4-2-processed-gene-15.23	GO:0047134;GO:0005623;GO:0055114;GO:0045454	K17609	virNOG02346	O	sp|O80763|NRX1_ARATH Probable nucleoredoxin 1 OS=Arabidopsis thaliana GN=At1g60420 PE=1 SV=1	gi|470122912|ref|XP_004297482.1| PREDICTED: probable nucleoredoxin 1 [Fragaria vesca subsp. vesca]
maker-Fvb1-4-snap-gene-37.77	351.21	687.869	14.5515	0.0211544	-5.5629	5.24071e-77	7.17098e-75	Fvb1-4	3729203	3732319	+	3116	maker-Fvb1-4-snap-gene-37.77	GO:0045735;GO:0005576;GO:0030145	-	virNOG16992;virNOG13595	R	sp|Q9ZRA4|AB19A_PRUPE Auxin-binding protein ABP19a OS=Prunus persica GN=ABP19A PE=3 SV=1	gi|470102375|ref|XP_004287630.1| PREDICTED: auxin-binding protein ABP19a-like [Fragaria vesca subsp. vesca]
snap_masked-Fvb3-1-processed-gene-221.23	85.2716	168.928	1.61502	0.00956039	-6.70871	7.63561e-77	1.04264e-74	Fvb3-1	22133714	22134337	+	623	snap_masked-Fvb3-1-processed-gene-221.23	GO:0010951;GO:0004866	-	virNOG20237;virNOG21649	R	sp|P13087|MIRA_SYNDU Miraculin OS=Synsepalum dulcificum PE=1 SV=3	gi|764557924|ref|XP_004295679.2| PREDICTED: miraculin-like [Fragaria vesca subsp. vesca]
maker-Fvb1-1-snap-gene-183.40	343.371	561.754	124.989	0.222498	-2.16813	9.72979e-77	1.32586e-74	Fvb1-1	18305521	18317532	+	12011	maker-Fvb1-1-snap-gene-183.40	GO:0016705;GO:0020037;GO:0005506;GO:0016021;GO:0004497;GO:0055114	-	virNOG10453;virNOG01377	Q	sp|P93147|C81E1_GLYEC Isoflavone 2&apos;-hydroxylase OS=Glycyrrhiza echinata GN=CYP81E1 PE=1 SV=2	gi|470103106|ref|XP_004287985.1| PREDICTED: cytochrome P450 81E8-like [Fragaria vesca subsp. vesca]
augustus_masked-Fvb4-4-processed-gene-99.1	1294.63	2209.81	379.451	0.171712	-2.54194	1.24025e-76	1.68659e-74	Fvb4-4	9929116	9929598	+	482	augustus_masked-Fvb4-4-processed-gene-99.1	-	-	virNOG26803;virNOG22362	S	sp|O50001|PRU1_PRUAR Major allergen Pru ar 1 OS=Prunus armeniaca PE=1 SV=1	gi|470121683|ref|XP_004296891.1| PREDICTED: major allergen Pru ar 1-like [Fragaria vesca subsp. vesca]
augustus_masked-Fvb7-1-processed-gene-241.16	3178.49	2047.02	4309.96	2.10548	1.07415	2.23777e-76	3.03684e-74	Fvb7-1	24150983	24153582	-	2599	augustus_masked-Fvb7-1-processed-gene-241.16	GO:0003746;GO:0006414;GO:0005525;GO:0005737;GO:0003924	K03231	virNOG10116	J	sp|O49169|EF1A_MANES Elongation factor 1-alpha OS=Manihot esculenta GN=EF1 PE=3 SV=1	gi|470143497|ref|XP_004307410.1| PREDICTED: elongation factor 1-alpha [Fragaria vesca subsp. vesca]
augustus_masked-Fvb5-4-processed-gene-248.7	372.585	601.561	143.609	0.238727	-2.06657	2.77199e-76	3.75411e-74	Fvb5-4	24835881	24841982	+	6101	augustus_masked-Fvb5-4-processed-gene-248.7	GO:0003677;GO:0005524;GO:0006270;GO:0005737;GO:0032508;GO:0000347;GO:0042555;GO:0003678	K02210	virNOG06938	L	sp|P43299|PROL_ARATH Protein PROLIFERA OS=Arabidopsis thaliana GN=PRL PE=1 SV=2	gi|470129075|ref|XP_004300454.1| PREDICTED: DNA replication licensing factor MCM7 [Fragaria vesca subsp. vesca]
maker-Fvb6-4-augustus-gene-341.87	471.984	739.371	204.597	0.276718	-1.85351	3.41974e-76	4.62189e-74	Fvb6-4	34189552	34193207	+	3655	maker-Fvb6-4-augustus-gene-341.87	GO:0004674;GO:0005524;GO:0006468	-	virNOG07743	T	sp|Q9LFP7|Y5158_ARATH Probable receptor-like protein kinase At5g15080 OS=Arabidopsis thaliana GN=At5g15080 PE=1 SV=1	gi|470132991|ref|XP_004302358.1| PREDICTED: probable receptor-like protein kinase At5g15080 [Fragaria vesca subsp. vesca]
maker-Fvb2-1-augustus-gene-18.48	893.82	1365.09	422.549	0.309539	-1.6918	4.02406e-76	5.42756e-74	Fvb2-1	1815145	1817063	-	1918	maker-Fvb2-1-augustus-gene-18.48	GO:0016021;GO:0003824;GO:0050662	-	virNOG07152	R	sp|Q6PQJ9|5BPOR_DIGLA 3-oxo-Delta(4,5)-steroid 5-beta-reductase OS=Digitalis lanata PE=1 SV=1	gi|470106773|ref|XP_004289734.1| PREDICTED: 3-oxo-Delta(4,5)-steroid 5-beta-reductase-like [Fragaria vesca subsp. vesca]
maker-Fvb6-2-snap-gene-199.41	423.682	671.841	175.523	0.261256	-1.93646	6.24029e-76	8.3996e-74	Fvb6-2	19984349	19987218	+	2869	maker-Fvb6-2-snap-gene-199.41	-	-	virNOG24249	S	-	gi|764600864|ref|XP_011466517.1| PREDICTED: uncharacterized protein LOC101305189 [Fragaria vesca subsp. vesca]
maker-Fvb4-1-snap-gene-189.74	5549.04	8344.62	2753.46	0.329968	-1.5996	6.90425e-76	9.27443e-74	Fvb4-1	18901405	18905139	-	3734	maker-Fvb4-1-snap-gene-189.74	-	-	virNOG09744	S	-	gi|764576509|ref|XP_011463198.1| PREDICTED: uncharacterized protein LOC101307297 isoform X2 [Fragaria vesca subsp. vesca]
maker-Fvb1-3-augustus-gene-28.42	29219.5	37534	20905	0.556962	-0.84435	7.97445e-76	1.06903e-73	Fvb1-3	2861484	2866985	+	5501	maker-Fvb1-3-augustus-gene-28.42	GO:0004471;GO:0046872;GO:0051287;GO:0055114;GO:0006108	K00029	virNOG00014	C	sp|P51615|MAOX_VITVI NADP-dependent malic enzyme OS=Vitis vinifera PE=2 SV=1	gi|764508858|ref|XP_004287468.2| PREDICTED: NADP-dependent malic enzyme [Fragaria vesca subsp. vesca]
maker-Fvb5-1-augustus-gene-31.49	1309.39	1946.77	672.006	0.34519	-1.53454	9.76091e-76	1.30587e-73	Fvb5-1	3083221	3086864	+	3643	maker-Fvb5-1-augustus-gene-31.49	-	K10352	virNOG13213;virNOG20426	S	-	gi|470129921|ref|XP_004300856.1| PREDICTED: myosin-4 isoform X2 [Fragaria vesca subsp. vesca] gi|764581205|ref|XP_011463968.1| PREDICTED: myosin-4 isoform X2 [Fragaria vesca subsp. vesca]
snap_masked-Fvb3-1-processed-gene-289.20	1428.37	2115.86	740.873	0.350152	-1.51395	9.95106e-76	1.32862e-73	Fvb3-1	28911718	28913547	-	1829	snap_masked-Fvb3-1-processed-gene-289.20	GO:0016702;GO:0055114	K09840	virNOG05544	Q	sp|Q9M6E8|NCED1_PHAVU 9-cis-epoxycarotenoid dioxygenase NCED1, chloroplastic OS=Phaseolus vulgaris GN=NCED1 PE=2 SV=1	gi|317016344|gb|ADU85829.1| 9-cis-epoxycarotenoid dioxygenase [Fragaria x ananassa]
maker-Fvb4-3-augustus-gene-60.40	175.478	33.9082	317.047	9.35015	3.22499	9.98169e-76	1.33002e-73	Fvb4-3	6040274	6044687	-	4413	maker-Fvb4-3-augustus-gene-60.40	-	-	virNOG16468	R	-	gi|764579160|ref|XP_011463588.1| PREDICTED: extensin-2-like, partial [Fragaria vesca subsp. vesca]
augustus_masked-Fvb1-1-processed-gene-163.1	1648.97	2571.33	726.619	0.282585	-1.82324	1.0216e-75	1.3585e-73	Fvb1-1	16291764	16293200	-	1436	augustus_masked-Fvb1-1-processed-gene-163.1	GO:0008152;GO:0016758;GO:0016021	-	virNOG05656	CG	sp|Q66PF2|URT1_FRAAN Putative UDP-rhamnose:rhamnosyltransferase 1 OS=Fragaria ananassa GN=GT4 PE=2 SV=1	gi|75288884|sp|Q66PF2.1|URT1_FRAAN RecName: Full=Putative UDP-rhamnose:rhamnosyltransferase 1; Short=FaRT1; AltName: Full=Glycosyltransferase 4; Short=FaGT4 [Fragaria x ananassa] gi|51705431|gb|AAU09445.1| putative UDP-rhamnose:rhamnosyltransferase [Fragaria x ananassa]
maker-Fvb6-2-augustus-gene-10.40	371.247	599.533	142.96	0.238453	-2.06822	1.71786e-75	2.27978e-73	Fvb6-2	1015377	1021260	-	5883	maker-Fvb6-2-augustus-gene-10.40	GO:0016866	K15813	virNOG11690	I	sp|Q2XPU7|LUPS_RICCO Lupeol synthase OS=Ricinus communis PE=1 SV=1	gi|470136001|ref|XP_004303791.1| PREDICTED: beta-amyrin synthase-like [Fragaria vesca subsp. vesca]
maker-Fvb5-4-augustus-gene-209.18	1996.56	1252.43	2740.7	2.1883	1.12981	2.12327e-75	2.81216e-73	Fvb5-4	20936867	20941976	+	5109	maker-Fvb5-4-augustus-gene-209.18	GO:0005524;GO:0006094;GO:0004612	K01610	COG1866;virNOG02962	C	sp|Q9T074|PCKA_ARATH Phosphoenolpyruvate carboxykinase [ATP] OS=Arabidopsis thaliana GN=PCKA PE=1 SV=1	gi|470127764|ref|XP_004299832.1| PREDICTED: phosphoenolpyruvate carboxykinase [ATP]-like [Fragaria vesca subsp. vesca]
maker-Fvb6-1-augustus-gene-74.44	763.995	395.697	1132.29	2.86151	1.51678	2.52437e-75	3.33671e-73	Fvb6-1	7445672	7448385	+	2713	maker-Fvb6-1-augustus-gene-74.44	GO:0005774;GO:0046658	-	virNOG14982	R	sp|Q9SU13|FLA2_ARATH Fasciclin-like arabinogalactan protein 2 OS=Arabidopsis thaliana GN=FLA2 PE=1 SV=1	gi|470135533|ref|XP_004303568.1| PREDICTED: fasciclin-like arabinogalactan protein 2 [Fragaria vesca subsp. vesca]
maker-Fvb5-3-augustus-gene-131.25	848.303	451.541	1245.06	2.75736	1.46329	2.66477e-75	3.51526e-73	Fvb5-3	13083921	13089827	+	5906	maker-Fvb5-3-augustus-gene-131.25	GO:0005768;GO:0008168;GO:0016021;GO:0032259;GO:0005802	-	virNOG01670	R	sp|Q9C6S7|PMTK_ARATH Probable methyltransferase PMT20 OS=Arabidopsis thaliana GN=At1g31850 PE=1 SV=1	gi|764589801|ref|XP_011465047.1| PREDICTED: probable methyltransferase PMT20 [Fragaria vesca subsp. vesca] gi|764589804|ref|XP_011465048.1| PREDICTED: probable methyltransferase PMT20 [Fragaria vesca subsp. vesca] gi|764589807|ref|XP_011465049.1| PREDICTED: probable methyltransferase PMT20 [Fragaria vesca subsp. vesca]
maker-Fvb1-4-augustus-gene-184.20	6713.83	4654.79	8772.87	1.8847	0.914332	7.53717e-75	9.92295e-73	Fvb1-4	18409344	18412093	+	2749	maker-Fvb1-4-augustus-gene-184.20	GO:0005524;GO:0004356;GO:0006542	K01915	virNOG00254	E	sp|P32289|GLNA_VIGAC Glutamine synthetase nodule isozyme OS=Vigna aconitifolia PE=2 SV=1	gi|470104403|ref|XP_004288594.1| PREDICTED: glutamine synthetase nodule isozyme [Fragaria vesca subsp. vesca]
maker-Fvb4-3-augustus-gene-13.44	255.295	433.429	77.1613	0.178025	-2.48985	8.20456e-75	1.07801e-72	Fvb4-3	1289649	1293586	+	3937	maker-Fvb4-3-augustus-gene-13.44	GO:0016787;GO:0008152	K14664	virNOG03368	E	sp|Q84XG9|ILL1_ORYSI IAA-amino acid hydrolase ILR1-like 1 OS=Oryza sativa subsp. indica GN=ILL1 PE=2 SV=1	gi|470123310|ref|XP_004297670.1| PREDICTED: IAA-amino acid hydrolase ILR1-like 1 [Fragaria vesca subsp. vesca]
maker-Fvb3-2-augustus-gene-291.61	349.841	568.363	131.319	0.231049	-2.11373	8.26156e-75	1.08335e-72	Fvb3-2	29105559	29108444	+	2885	maker-Fvb3-2-augustus-gene-291.61	-	K13448	virNOG14036	T	sp|Q52K82|CML21_ARATH Probable calcium-binding protein CML21 OS=Arabidopsis thaliana GN=CML21 PE=2 SV=1	gi|470117471|ref|XP_004294881.1| PREDICTED: probable calcium-binding protein CML21 [Fragaria vesca subsp. vesca] gi|764563110|ref|XP_011461556.1| PREDICTED: probable calcium-binding protein CML21 [Fragaria vesca subsp. vesca] gi|764563115|ref|XP_011461557.1| PREDICTED: probable calcium-binding protein CML21 [Fragaria vesca subsp. vesca] gi|764563119|ref|XP_011461558.1| PREDICTED: probable calcium…
maker-Fvb3-4-snap-gene-222.59	576.867	911.132	242.602	0.266264	-1.90907	8.65759e-75	1.13303e-72	Fvb3-4	22265640	22268187	+	2547	maker-Fvb3-4-snap-gene-222.59	-	K03094	virNOG39737;COG5201;virNOG17546	O	sp|Q9SL93|ASK3_ARATH SKP1-like protein 3 OS=Arabidopsis thaliana GN=ASK3 PE=1 SV=1	gi|764623179|ref|XP_011468849.1| PREDICTED: SKP1-like protein 14 [Fragaria vesca subsp. vesca]
maker-Fvb3-4-snap-gene-166.58	391.597	625.497	157.696	0.252113	-1.98786	1.2472e-74	1.629e-72	Fvb3-4	16636439	16642403	+	5964	maker-Fvb3-4-snap-gene-166.58	-	K11723	virNOG11066	R	sp|Q9ULD4|BRPF3_HUMAN Bromodomain and PHD finger-containing protein 3 OS=Homo sapiens GN=BRPF3 PE=1 SV=2	gi|764559513|ref|XP_011461046.1| PREDICTED: uncharacterized protein LOC101311740 [Fragaria vesca subsp. vesca]
snap_masked-Fvb1-4-processed-gene-62.23	208.259	51.0762	365.441	7.15482	2.83892	1.60636e-74	2.09398e-72	Fvb1-4	6218613	6220073	+	1460	snap_masked-Fvb1-4-processed-gene-62.23	-	K08900	virNOG03873	O	sp|Q9P6Q3|BCS1_SCHPO Probable mitochondrial chaperone bcs1 OS=Schizosaccharomyces pombe (strain 972 / ATCC 24843) GN=SPAC644.07 PE=2 SV=1	gi|764522226|ref|XP_011471007.1| PREDICTED: putative cell division cycle ATPase [Fragaria vesca subsp. vesca]
maker-Fvb5-2-snap-gene-23.103	571.1	871.505	270.695	0.310606	-1.68684	2.60679e-74	3.39139e-72	Fvb5-2	2280950	2288493	-	7543	maker-Fvb5-2-snap-gene-23.103	-	-	virNOG35483;virNOG23609	S	-	gi|764594452|ref|XP_011465626.1| PREDICTED: uncharacterized protein LOC105351806 [Fragaria vesca subsp. vesca]
maker-Fvb7-4-augustus-gene-33.55	3109.26	4567.11	1651.42	0.361591	-1.46757	4.9799e-74	6.46604e-72	Fvb7-4	3316036	3318544	-	2508	maker-Fvb7-4-augustus-gene-33.55	GO:0055085;GO:0016021;GO:0005215	K13783	virNOG00131	G	sp|Q9C5L3|GLPT1_ARATH Putative glycerol-3-phosphate transporter 1 OS=Arabidopsis thaliana GN=At3g47420 PE=2 SV=1	gi|764635238|ref|XP_011470080.1| PREDICTED: putative glycerol-3-phosphate transporter 1 isoform X1 [Fragaria vesca subsp. vesca]
maker-Fvb4-4-augustus-gene-90.45	179.782	320.604	38.9609	0.121523	-3.0407	5.90262e-74	7.6491e-72	Fvb4-4	9005630	9009027	-	3397	maker-Fvb4-4-augustus-gene-90.45	GO:0016020;GO:0052634;GO:0005506;GO:0045487;GO:0055114	K04125	virNOG06503	Q	sp|Q9XHM5|G2OX2_PEA Gibberellin 2-beta-dioxygenase 2 OS=Pisum sativum GN=GA2OX2 PE=2 SV=1	gi|764564373|ref|XP_011461717.1| PREDICTED: gibberellin 2-beta-dioxygenase 2-like [Fragaria vesca subsp. vesca]
snap_masked-Fvb3-4-processed-gene-85.13	282.017	471.543	92.4909	0.196145	-2.35001	6.21424e-74	8.03716e-72	Fvb3-4	8547340	8555591	-	8251	snap_masked-Fvb3-4-processed-gene-85.13	-	K08472	virNOG12204	S	sp|Q94KB9|MLO3_ARATH MLO-like protein 3 OS=Arabidopsis thaliana GN=MLO3 PE=2 SV=1	gi|470148654|ref|XP_004309869.1| PREDICTED: MLO-like protein 3 [Fragaria vesca subsp. vesca]
maker-Fvb6-2-augustus-gene-304.66	921.179	504.71	1337.65	2.65033	1.40617	6.28362e-74	8.11103e-72	Fvb6-2	30484326	30486438	-	2112	maker-Fvb6-2-augustus-gene-304.66	GO:0016021	K15015	virNOG00890;COG0814	E	sp|P47082|AVT1_YEAST Vacuolar amino acid transporter 1 OS=Saccharomyces cerevisiae (strain ATCC 204508 / S288c) GN=AVT1 PE=1 SV=1	gi|470137069|ref|XP_004304300.1| PREDICTED: vacuolar amino acid transporter 1 [Fragaria vesca subsp. vesca]
maker-Fvb2-2-augustus-gene-239.25	486.642	216.106	757.179	3.50373	1.80889	7.04618e-74	9.07762e-72	Fvb2-2	23946376	23949624	-	3248	maker-Fvb2-2-augustus-gene-239.25	-	-	virNOG12758	R	sp|P52578|IFRH_SOLTU Isoflavone reductase homolog OS=Solanum tuberosum PE=2 SV=1	gi|764523644|ref|XP_004289664.2| PREDICTED: isoflavone reductase homolog [Fragaria vesca subsp. vesca]
maker-Fvb2-2-augustus-gene-14.40	859.454	1253.82	465.091	0.37094	-1.43074	8.65737e-74	1.11316e-71	Fvb2-2	1426297	1428809	+	2512	maker-Fvb2-2-augustus-gene-14.40	GO:0005634;GO:0016799;GO:0005829;GO:0009691	K06966	virNOG13635	S	sp|Q84MC2|LOG8_ARATH Cytokinin riboside 5&apos;-monophosphate phosphoribohydrolase LOG8 OS=Arabidopsis thaliana GN=LOG8 PE=1 SV=1	gi|470109552|ref|XP_004291058.1| PREDICTED: cytokinin riboside 5&apos;-monophosphate phosphoribohydrolase LOG8 [Fragaria vesca subsp. vesca]
maker-Fvb7-2-augustus-gene-226.65	845.711	454.634	1236.79	2.7204	1.44382	1.05683e-73	1.35623e-71	Fvb7-2	22675142	22679480	-	4338	maker-Fvb7-2-augustus-gene-226.65	GO:0005524	K03283	virNOG03266	O	sp|P22953|MD37E_ARATH Probable mediator of RNA polymerase II transcription subunit 37e OS=Arabidopsis thaliana GN=MED37E PE=1 SV=3	gi|470143736|ref|XP_004307527.1| PREDICTED: heat shock cognate 70 kDa protein 2 [Fragaria vesca subsp. vesca]
maker-Fvb5-1-augustus-gene-12.46	2456.73	1591.93	3321.52	2.08647	1.06106	1.08184e-73	1.38564e-71	Fvb5-1	1190008	1195859	-	5851	maker-Fvb5-1-augustus-gene-12.46	-	K12235	virNOG04885;virNOG03868	IE	sp|Q9SMT7|4CLLA_ARATH 4-coumarate--CoA ligase-like 10 OS=Arabidopsis thaliana GN=4CLL10 PE=2 SV=1	gi|470125503|ref|XP_004298741.1| PREDICTED: oxalate--CoA ligase [Fragaria vesca subsp. vesca]
maker-Fvb7-2-snap-gene-10.38	4753.31	7693.75	1812.88	0.23563	-2.0854	1.64223e-73	2.09933e-71	Fvb7-2	997180	1003551	-	6371	maker-Fvb7-2-snap-gene-10.38	GO:0009058;GO:0016747	K00660	virNOG10548	H	sp|P48387|CHS2_CAMSI Chalcone synthase 2 OS=Camellia sinensis GN=CHS2 PE=2 SV=1	gi|470141650|ref|XP_004306543.1| PREDICTED: polyketide synthase 1 [Fragaria vesca subsp. vesca]
maker-Fvb6-4-augustus-gene-119.30	521.49	956.079	86.9007	0.0908928	-3.45969	2.07219e-73	2.64384e-71	Fvb6-4	11952207	11953479	+	1272	maker-Fvb6-4-augustus-gene-119.30	-	-	virNOG11766	R	sp|Q9FSG7|TP1A_MALDO Thaumatin-like protein 1a OS=Malus domestica GN=TL1 PE=1 SV=1	gi|302321437|gb|ADL16641.1| thaumatin-like protein [Fragaria chiloensis]
maker-Fvb5-3-augustus-gene-31.37	189.517	343.812	35.2217	0.102445	-3.28708	2.48013e-73	3.15823e-71	Fvb5-3	3175612	3177483	-	1871	maker-Fvb5-3-augustus-gene-31.37	-	-	virNOG21871;virNOG26323	S	-	gi|470127458|ref|XP_004299686.1| PREDICTED: uncharacterized protein LOC101306919 [Fragaria vesca subsp. vesca]
snap_masked-Fvb6-3-processed-gene-346.13	493.788	765.787	221.79	0.289624	-1.78775	2.87056e-73	3.64837e-71	Fvb6-3	34609929	34614043	+	4114	snap_masked-Fvb6-3-processed-gene-346.13	-	-	virNOG03659	R	sp|Q9S7R7|Y3903_ARATH BTB/POZ domain-containing protein At3g09030 OS=Arabidopsis thaliana GN=At3g09030 PE=2 SV=1	gi|470138801|ref|XP_004305142.1| PREDICTED: BTB/POZ domain-containing protein At3g09030 [Fragaria vesca subsp. vesca]
snap_masked-Fvb3-3-processed-gene-42.32	221.75	394.912	48.5882	0.123036	-3.02285	3.6726e-73	4.65877e-71	Fvb3-3	4277146	4279413	+	2267	snap_masked-Fvb3-3-processed-gene-42.32	GO:0016614;GO:0050660;GO:0055114	-	virNOG13105	R	sp|Q9SVG4|RETOL_ARATH Reticuline oxidase-like protein OS=Arabidopsis thaliana GN=At4g20830 PE=1 SV=2	gi|470118680|ref|XP_004295450.1| PREDICTED: reticuline oxidase-like protein [Fragaria vesca subsp. vesca]
maker-Fvb7-2-augustus-gene-254.54	556.477	262.033	850.922	3.24739	1.69928	3.83002e-73	4.84915e-71	Fvb7-2	25392119	25395082	+	2963	maker-Fvb7-2-augustus-gene-254.54	GO:0006520;GO:0016639;GO:0055114	K00261	virNOG05449	E	sp|Q38946|DHE2_ARATH Glutamate dehydrogenase 2 OS=Arabidopsis thaliana GN=GDH2 PE=1 SV=1	gi|470144237|ref|XP_004307767.1| PREDICTED: glutamate dehydrogenase 2 [Fragaria vesca subsp. vesca]
maker-Fvb6-3-snap-gene-101.46	776.118	1142.74	409.493	0.358342	-1.48059	5.34263e-73	6.75133e-71	Fvb6-3	10116332	10122474	-	6142	maker-Fvb6-3-snap-gene-101.46	GO:0016866	K15813	virNOG11690	I	sp|Q8W3Z1|BAMS_BETPL Beta-amyrin synthase OS=Betula platyphylla GN=OSCBPY PE=1 SV=1	gi|470136001|ref|XP_004303791.1| PREDICTED: beta-amyrin synthase-like [Fragaria vesca subsp. vesca]
augustus_masked-Fvb2-2-processed-gene-195.7	4280.6	5645.64	2915.56	0.516428	-0.953362	5.79447e-73	7.30833e-71	Fvb2-2	19561480	19562886	+	1406	augustus_masked-Fvb2-2-processed-gene-195.7	-	-	virNOG07165	CG	sp|Q2V6J9|UFOG7_FRAAN UDP-glucose flavonoid 3-O-glucosyltransferase 7 OS=Fragaria ananassa GN=GT7 PE=1 SV=1	gi|764612926|ref|XP_004304025.2| PREDICTED: UDP-glucose flavonoid 3-O-glucosyltransferase 7-like [Fragaria vesca subsp. vesca]
maker-Fvb5-2-augustus-gene-66.42	2284.37	1473.72	3095.01	2.10013	1.07048	1.05552e-72	1.32875e-70	Fvb5-2	6655547	6660188	-	4641	maker-Fvb5-2-augustus-gene-66.42	GO:0016760;GO:0016021;GO:0030244;GO:0071555	-	virNOG10711	G	sp|Q0WVN5|CSLG3_ARATH Cellulose synthase-like protein G3 OS=Arabidopsis thaliana GN=CSLG3 PE=2 SV=2	gi|470129172|ref|XP_004300499.1| PREDICTED: cellulose synthase-like protein G3 [Fragaria vesca subsp. vesca]
maker-Fvb6-4-augustus-gene-113.28	937.51	1496.92	378.102	0.252587	-1.98515	1.22847e-72	1.54352e-70	Fvb6-4	11331124	11334816	+	3692	maker-Fvb6-4-augustus-gene-113.28	GO:0045548;GO:0009800;GO:0005737;GO:0006559	K10775	virNOG03421	Q	sp|O64963|PAL1_PRUAV Phenylalanine ammonia-lyase 1 OS=Prunus avium GN=PAL1 PE=2 SV=1	gi|470137372|ref|XP_004304440.1| PREDICTED: phenylalanine ammonia-lyase 1 [Fragaria vesca subsp. vesca]
maker-Fvb6-2-augustus-gene-307.68	269.486	85.6957	453.277	5.28937	2.4031	1.31764e-72	1.65242e-70	Fvb6-2	30760146	30764901	+	4755	maker-Fvb6-2-augustus-gene-307.68	-	-	virNOG00407	S	-	gi|470137002|ref|XP_004304269.1| PREDICTED: protein ENHANCED DISEASE RESISTANCE 2 [Fragaria vesca subsp. vesca] gi|764615065|ref|XP_011467925.1| PREDICTED: protein ENHANCED DISEASE RESISTANCE 2 [Fragaria vesca subsp. vesca]
maker-Fvb2-3-augustus-gene-67.37	526.164	243.522	808.807	3.32129	1.73175	1.45732e-72	1.82414e-70	Fvb2-3	6686349	6690742	-	4393	maker-Fvb2-3-augustus-gene-67.37	GO:0016021	-	virNOG10855	R	sp|Q9ZQB9|CSLCC_ARATH Probable xyloglucan glycosyltransferase 12 OS=Arabidopsis thaliana GN=CSLC12 PE=1 SV=1	gi|470109425|ref|XP_004290998.1| PREDICTED: probable xyloglucan glycosyltransferase 12 [Fragaria vesca subsp. vesca]
snap_masked-Fvb2-4-processed-gene-64.9	103.256	2.0667	204.445	98.9234	6.62824	1.65603e-72	2.06894e-70	Fvb2-4	6399574	6401819	+	2245	snap_masked-Fvb2-4-processed-gene-64.9	-	-	virNOG12758	R	sp|P52578|IFRH_SOLTU Isoflavone reductase homolog OS=Solanum tuberosum PE=2 SV=1	gi|764523644|ref|XP_004289664.2| PREDICTED: isoflavone reductase homolog [Fragaria vesca subsp. vesca]
maker-Fvb3-4-augustus-gene-159.41	1781.5	2444.28	1118.71	0.457687	-1.12757	2.81527e-72	3.51058e-70	Fvb3-4	15894237	15897209	-	2972	maker-Fvb3-4-augustus-gene-159.41	-	-	virNOG02972	R	-	gi|470116573|ref|XP_004294454.1| PREDICTED: uncharacterized protein LOC101306022 [Fragaria vesca subsp. vesca] gi|470116575|ref|XP_004294455.1| PREDICTED: uncharacterized protein LOC101306022 [Fragaria vesca subsp. vesca]
maker-Fvb3-2-augustus-gene-10.43	363.41	583.692	143.128	0.245212	-2.0279	2.8674e-72	3.56886e-70	Fvb3-2	1049461	1055290	-	5829	maker-Fvb3-2-augustus-gene-10.43	-	-	virNOG07987;virNOG12085	S	sp|Q84WQ5|CBSX5_ARATH CBS domain-containing protein CBSX5 OS=Arabidopsis thaliana GN=CBSX5 PE=2 SV=2	gi|470114660|ref|XP_004293529.1| PREDICTED: uncharacterized protein LOC101314920 [Fragaria vesca subsp. vesca]
maker-Fvb2-3-augustus-gene-139.41	469.626	729.079	210.174	0.288273	-1.79449	3.21898e-72	3.99891e-70	Fvb2-3	13976367	13980939	-	4572	maker-Fvb2-3-augustus-gene-139.41	GO:0016021;GO:0016846	-	virNOG01177	R	sp|Q93Z38|TAR4_ARATH Tryptophan aminotransferase-related protein 4 OS=Arabidopsis thaliana GN=TAR4 PE=2 SV=2	gi|470108345|ref|XP_004290481.1| PREDICTED: tryptophan aminotransferase-related protein 4 [Fragaria vesca subsp. vesca]
maker-Fvb5-2-augustus-gene-37.56	780.629	1147.98	413.282	0.36001	-1.47389	3.49509e-72	4.33378e-70	Fvb5-2	3718534	3720686	+	2152	maker-Fvb5-2-augustus-gene-37.56	-	-	virNOG22960;virNOG17584	S	-	gi|470126324|ref|XP_004299138.1| PREDICTED: uncharacterized protein LOC101311572 [Fragaria vesca subsp. vesca]
maker-Fvb1-4-augustus-gene-76.39	115.784	219.06	12.5078	0.0570976	-4.13043	3.66135e-72	4.53144e-70	Fvb1-4	7669696	7674990	+	5294	maker-Fvb1-4-augustus-gene-76.39	-	K04421	KOG0198;virNOG02636	T	sp|Q9CAD5|YODA_ARATH Mitogen-activated protein kinase kinase kinase YODA OS=Arabidopsis thaliana GN=YDA PE=1 SV=1	gi|470105731|ref|XP_004289235.1| PREDICTED: mitogen-activated protein kinase kinase kinase YODA-like [Fragaria vesca subsp. vesca] gi|764514440|ref|XP_011464361.1| PREDICTED: mitogen-activated protein kinase kinase kinase YODA-like [Fragaria vesca subsp. vesca]
maker-Fvb6-2-augustus-gene-209.38	20894.3	30114	11674.7	0.387683	-1.36705	4.70335e-72	5.81017e-70	Fvb6-2	20979262	20982310	+	3048	maker-Fvb6-2-augustus-gene-209.38	GO:0000287;GO:0016831;GO:0030976	K01568	virNOG06014	HE	sp|Q9FFT4|PDC2_ARATH Pyruvate decarboxylase 2 OS=Arabidopsis thaliana GN=PDC2 PE=2 SV=1	gi|10121330|gb|AAG13131.1|AF193791_1 pyruvate decarboxylase [Fragaria x ananassa]
augustus_masked-Fvb2-4-processed-gene-133.4	980.227	1524.02	436.429	0.286366	-1.80407	6.09226e-72	7.51189e-70	Fvb2-4	13328713	13330503	+	1790	augustus_masked-Fvb2-4-processed-gene-133.4	GO:0016126;GO:0015936;GO:0055114;GO:0050661;GO:0016021;GO:0004420;GO:0016104;GO:0005789	K00021	virNOG07933;COG1257	I	sp|O64967|HMDH2_GOSHI 3-hydroxy-3-methylglutaryl-coenzyme A reductase 2 OS=Gossypium hirsutum GN=HMG2 PE=3 SV=1	gi|764528345|ref|XP_011458111.1| PREDICTED: 3-hydroxy-3-methylglutaryl-coenzyme A reductase 1-like [Fragaria vesca subsp. vesca]
maker-Fvb6-1-augustus-gene-74.45	691.18	353.484	1028.88	2.91067	1.54135	6.20944e-72	7.64213e-70	Fvb6-1	7469822	7475279	+	5457	maker-Fvb6-1-augustus-gene-74.45	-	K13457	virNOG06255	R	sp|P73627|Y1770_SYNY3 Uncharacterized protein sll1770 OS=Synechocystis sp. (strain PCC 6803 / Kazusa) GN=sll1770 PE=3 SV=1	gi|470135541|ref|XP_004303572.1| PREDICTED: uncharacterized aarF domain-containing protein kinase At1g79600, chloroplastic [Fragaria vesca subsp. vesca]
maker-Fvb2-3-augustus-gene-90.50	335.635	545.165	126.106	0.231317	-2.11206	6.63206e-72	8.14708e-70	Fvb2-3	9054966	9058412	-	3446	maker-Fvb2-3-augustus-gene-90.50	-	-	virNOG06732	R	-	gi|470108797|ref|XP_004290695.1| PREDICTED: uncharacterized protein LOC101302029 [Fragaria vesca subsp. vesca]
maker-Fvb5-1-augustus-gene-36.71	1905.41	2720.18	1090.63	0.400941	-1.31854	1.1487e-71	1.40849e-69	Fvb5-1	3653956	3658025	-	4069	maker-Fvb5-1-augustus-gene-36.71	GO:0005524;GO:0004672;GO:0006468	-	virNOG04923	T	sp|Q2MHE4|HT1_ARATH Serine/threonine-protein kinase HT1 OS=Arabidopsis thaliana GN=HT1 PE=1 SV=1	gi|470125897|ref|XP_004298934.1| PREDICTED: serine/threonine-protein kinase HT1-like [Fragaria vesca subsp. vesca]
snap_masked-Fvb7-2-processed-gene-240.37	129.699	241.596	17.8005	0.0736788	-3.76261	1.16496e-71	1.42578e-69	Fvb7-2	24067010	24070693	+	3683	snap_masked-Fvb7-2-processed-gene-240.37	GO:0000162;GO:0004049	K01657	virNOG05880	E	sp|P32068|TRPE_ARATH Anthranilate synthase component I-1, chloroplastic OS=Arabidopsis thaliana GN=ASA1 PE=2 SV=1	gi|470146634|ref|XP_004308927.1| PREDICTED: anthranilate synthase alpha subunit 1, chloroplastic [Fragaria vesca subsp. vesca]
snap_masked-Fvb1-3-processed-gene-11.52	627.416	940.132	314.7	0.334741	-1.57888	1.23558e-71	1.50941e-69	Fvb1-3	1185858	1189114	-	3256	snap_masked-Fvb1-3-processed-gene-11.52	-	-	virNOG08227	Q	sp|Q39224|SRG1_ARATH Protein SRG1 OS=Arabidopsis thaliana GN=SRG1 PE=2 SV=1	gi|764507132|ref|XP_011457663.1| PREDICTED: protein SRG1-like isoform X2 [Fragaria vesca subsp. vesca]
maker-Fvb6-4-snap-gene-288.44	1001.87	1435.17	568.583	0.396179	-1.33578	1.24909e-71	1.52311e-69	Fvb6-4	28825279	28828311	+	3032	maker-Fvb6-4-snap-gene-288.44	GO:0016765;GO:0009058;GO:0009536	K02291	virNOG01008	I	sp|Q9SSU8|PSY_DAUCA Phytoene synthase, chloroplastic OS=Daucus carota GN=PSY PE=2 SV=1	gi|238836224|gb|ACR61392.1| phytoene synthase protein [Fragaria x ananassa]
maker-Fvb1-1-snap-gene-230.53	11623.4	16237.8	7008.97	0.431646	-1.21208	1.39764e-71	1.7011e-69	Fvb1-1	23019549	23027765	-	8216	maker-Fvb1-1-snap-gene-230.53	GO:0016021;GO:0055114;GO:0016491	K14157	virNOG08630	E	sp|Q9SMZ4|AASS_ARATH Alpha-aminoadipic semialdehyde synthase OS=Arabidopsis thaliana GN=LKR/SDH PE=1 SV=1	gi|470102485|ref|XP_004287684.1| PREDICTED: alpha-aminoadipic semialdehyde synthase [Fragaria vesca subsp. vesca]
maker-Fvb2-2-snap-gene-63.53	565.612	911.226	219.998	0.24143	-2.05032	1.49617e-71	1.81768e-69	Fvb2-2	6326620	6328923	-	2303	maker-Fvb2-2-snap-gene-63.53	GO:0003677;GO:0005634;GO:0046982;GO:0000786	K11251	virNOG08032;COG5262;virNOG20208	B	sp|O23628|H2AV1_ARATH Histone H2A variant 1 OS=Arabidopsis thaliana GN=H2AV PE=1 SV=1	gi|470108692|ref|XP_004290644.1| PREDICTED: histone H2A variant 1 [Fragaria vesca subsp. vesca]
maker-Fvb3-1-augustus-gene-62.19	419.034	659.628	178.44	0.270516	-1.88621	1.9282e-71	2.33825e-69	Fvb3-1	6257562	6258663	-	1101	maker-Fvb3-1-augustus-gene-62.19	GO:0003677;GO:0005634;GO:0046982;GO:0000786	K11251	virNOG20625	B	sp|Q2HU68|H2A1_MEDTR Probable histone H2A.1 OS=Medicago truncatula GN=MtrDRAFT_AC149210g1v1 PE=1 SV=1	gi|470116850|ref|XP_004294587.1| PREDICTED: histone H2A-like [Fragaria vesca subsp. vesca]
maker-Fvb5-2-snap-gene-218.27	136.502	263.955	9.04844	0.0342802	-4.86648	2.15016e-71	2.60264e-69	Fvb5-2	21832162	21834451	+	2289	maker-Fvb5-2-snap-gene-218.27	GO:0045490;GO:0045330;GO:0005618;GO:0043086;GO:0004857;GO:0030599;GO:0042545	K01051	COG4677;virNOG03299	G	sp|Q9SRX4|PME7_ARATH Probable pectinesterase/pectinesterase inhibitor 7 OS=Arabidopsis thaliana GN=PME7 PE=2 SV=1	gi|764586431|ref|XP_004299718.2| PREDICTED: pectinesterase-like [Fragaria vesca subsp. vesca]
augustus_masked-Fvb6-1-processed-gene-322.3	475.245	213.379	737.111	3.45447	1.78847	3.35464e-71	4.05317e-69	Fvb6-1	32245351	32248219	+	2868	augustus_masked-Fvb6-1-processed-gene-322.3	GO:0005524;GO:0016592	K09490	virNOG31674;virNOG09258;NOG01021	O	sp|Q03684|BIP4_TOBAC Luminal-binding protein 4 OS=Nicotiana tabacum GN=BIP4 PE=1 SV=1	gi|470133072|ref|XP_004302398.1| PREDICTED: luminal-binding protein 4 [Fragaria vesca subsp. vesca]
augustus_masked-Fvb3-1-processed-gene-296.7	224.626	437.262	11.989	0.0274184	-5.18871	3.46148e-71	4.17462e-69	Fvb3-1	29671950	29673815	+	1865	augustus_masked-Fvb3-1-processed-gene-296.7	GO:0046148;GO:0046872;GO:0055114;GO:0004097	K00422	virNOG08373	S	sp|P43309|PPO_MALDO Polyphenol oxidase, chloroplastic OS=Malus domestica PE=2 SV=1	gi|470114654|ref|XP_004293526.1| PREDICTED: polyphenol oxidase, chloroplastic-like [Fragaria vesca subsp. vesca]
maker-Fvb2-3-snap-gene-182.42	1096.22	633.278	1559.15	2.46203	1.29985	3.66025e-71	4.4063e-69	Fvb2-3	18229468	18238699	+	9231	maker-Fvb2-3-snap-gene-182.42	GO:0005506;GO:0055114;GO:0016491	-	virNOG08920	Q	sp|Q39110|GAOX1_ARATH Gibberellin 20 oxidase 1 OS=Arabidopsis thaliana GN=GA20OX1 PE=2 SV=2	gi|470108023|ref|XP_004290335.1| PREDICTED: 1-aminocyclopropane-1-carboxylate oxidase 5-like [Fragaria vesca subsp. vesca]
maker-Fvb6-2-augustus-gene-245.61	2326.79	3847.74	805.844	0.209433	-2.25544	3.84695e-71	4.62263e-69	Fvb6-2	24502660	24508476	-	5816	maker-Fvb6-2-augustus-gene-245.61	-	-	virNOG14782;virNOG31970	S	-	gi|764516481|ref|XP_011465884.1| PREDICTED: coiled-coil domain-containing protein SCD2-like isoform X2 [Fragaria vesca subsp. vesca]
maker-Fvb3-2-augustus-gene-14.57	3339.75	4847.89	1831.61	0.377816	-1.40424	4.15329e-71	4.98168e-69	Fvb3-2	1439809	1440891	-	1082	maker-Fvb3-2-augustus-gene-14.57	GO:0046983	-	virNOG23031	K	sp|Q9CA64|BH135_ARATH Transcription factor bHLH135 OS=Arabidopsis thaliana GN=BHLH135 PE=1 SV=1	gi|764552464|ref|XP_011460275.1| PREDICTED: transcription factor PRE6-like [Fragaria vesca subsp. vesca]
maker-Fvb6-4-augustus-gene-295.44	3552.18	2400.13	4704.24	1.96	0.970851	4.60104e-71	5.50874e-69	Fvb6-4	29488701	29497496	+	8795	maker-Fvb6-4-augustus-gene-295.44	-	-	NOG76897	G	sp|Q9ZWJ3|U85A2_ARATH UDP-glycosyltransferase 85A2 OS=Arabidopsis thaliana GN=UGT85A2 PE=2 SV=1	gi|1035948618|gb|OAY72350.1| 7-deoxyloganetin glucosyltransferase, partial [Ananas comosus]
maker-Fvb2-4-snap-gene-140.52	2044.92	1308.82	2781.02	2.12483	1.08735	6.02504e-71	7.20063e-69	Fvb2-4	14018465	14022985	-	4520	maker-Fvb2-4-snap-gene-140.52	GO:0006457;GO:0016853	K09571	virNOG00512	O	sp|Q38931|FKB62_ARATH Peptidyl-prolyl cis-trans isomerase FKBP62 OS=Arabidopsis thaliana GN=FKBP62 PE=1 SV=2	gi|470107656|ref|XP_004290160.1| PREDICTED: peptidyl-prolyl cis-trans isomerase FKBP62 [Fragaria vesca subsp. vesca]
maker-Fvb5-3-augustus-gene-204.49	775.505	1136.79	414.223	0.364381	-1.45648	9.72131e-71	1.15971e-68	Fvb5-3	20412853	20416858	-	4005	maker-Fvb5-3-augustus-gene-204.49	GO:0008889;GO:0006629	K01126	virNOG03028	C	sp|Q10Q08|RFA1B_ORYSJ Replication protein A 70 kDa DNA-binding subunit B OS=Oryza sativa subsp. japonica GN=RPA1B PE=1 SV=1	gi|470126654|ref|XP_004299298.1| PREDICTED: glycerophosphodiester phosphodiesterase GDPD6 isoform X1 [Fragaria vesca subsp. vesca]
maker-Fvb2-2-augustus-gene-206.24	1151.22	1626.87	675.577	0.415261	-1.26791	1.21865e-70	1.45119e-68	Fvb2-2	20610722	20612942	+	2220	maker-Fvb2-2-augustus-gene-206.24	GO:0016021;GO:0003824;GO:0050662	-	virNOG07152	R	sp|Q6PQJ9|5BPOR_DIGLA 3-oxo-Delta(4,5)-steroid 5-beta-reductase OS=Digitalis lanata PE=1 SV=1	gi|470106773|ref|XP_004289734.1| PREDICTED: 3-oxo-Delta(4,5)-steroid 5-beta-reductase-like [Fragaria vesca subsp. vesca]
augustus_masked-Fvb7-2-processed-gene-153.12	523.929	246.184	801.673	3.2564	1.70328	1.91168e-70	2.27236e-68	Fvb7-2	15365997	15367139	-	1142	augustus_masked-Fvb7-2-processed-gene-153.12	GO:0008270;GO:0055114;GO:0016491	K18857	virNOG12359	Q	sp|P48977|ADH_MALDO Alcohol dehydrogenase OS=Malus domestica GN=ADH PE=2 SV=1	gi|470108526|ref|XP_004290567.1| PREDICTED: alcohol dehydrogenase-like [Fragaria vesca subsp. vesca]
maker-Fvb3-1-augustus-gene-246.33	141.782	22.5605	261.003	11.569	3.5322	3.38984e-70	4.02217e-68	Fvb3-1	24673626	24676861	-	3235	maker-Fvb3-1-augustus-gene-246.33	GO:0016021	-	virNOG04739	S	-	gi|470115221|ref|XP_004293801.1| PREDICTED: uncharacterized protein LOC101301656 [Fragaria vesca subsp. vesca]
snap_masked-Fvb2-4-processed-gene-177.17	126.141	235.139	17.1426	0.0729039	-3.77786	3.51777e-70	4.16647e-68	Fvb2-4	17692939	17696997	-	4058	snap_masked-Fvb2-4-processed-gene-177.17	GO:0016020	-	virNOG10440	S	sp|Q55909|Y305_SYNY3 TVP38/TMEM64 family membrane protein slr0305 OS=Synechocystis sp. (strain PCC 6803 / Kazusa) GN=slr0305 PE=3 SV=1	gi|470112755|ref|XP_004292596.1| PREDICTED: Golgi apparatus membrane protein TVP38 [Fragaria vesca subsp. vesca]
maker-Fvb3-3-augustus-gene-17.65	171.97	305.839	38.1009	0.124578	-3.00488	3.76008e-70	4.44551e-68	Fvb3-3	1770846	1773352	-	2506	maker-Fvb3-3-augustus-gene-17.65	-	-	virNOG05388;virNOG19037	K	sp|Q93WV4|WRK71_ARATH Probable WRKY transcription factor 71 OS=Arabidopsis thaliana GN=WRKY71 PE=2 SV=1	gi|470114952|ref|XP_004293668.1| PREDICTED: probable WRKY transcription factor 71 [Fragaria vesca subsp. vesca]
maker-Fvb7-3-augustus-gene-32.66	3587.24	2435.53	4738.95	1.94575	0.96033	3.89605e-70	4.59804e-68	Fvb7-3	3204789	3207755	-	2966	maker-Fvb7-3-augustus-gene-32.66	-	-	virNOG26979;virNOG20724	TR	sp|Q04980|LTI65_ARATH Low-temperature-induced 65 kDa protein OS=Arabidopsis thaliana GN=LTI65 PE=2 SV=2	gi|764637623|ref|XP_011470371.1| PREDICTED: low-temperature-induced 65 kDa protein isoform X6 [Fragaria vesca subsp. vesca]
snap_masked-Fvb7-1-processed-gene-5.16	1097.23	1555.2	639.255	0.411045	-1.28263	3.95729e-70	4.66199e-68	Fvb7-1	543555	552224	+	8669	snap_masked-Fvb7-1-processed-gene-5.16	-	-	virNOG05747	R	sp|Q9SFB0|FRD3_ARATH MATE efflux family protein FRD3 OS=Arabidopsis thaliana GN=FRD3 PE=1 SV=1	gi|764622898|ref|XP_011468824.1| PREDICTED: MATE efflux family protein 1 [Fragaria vesca subsp. vesca] gi|764622902|ref|XP_011468825.1| PREDICTED: MATE efflux family protein 1 [Fragaria vesca subsp. vesca]
maker-Fvb7-3-snap-gene-12.62	100.07	199.208	0.932411	0.0046806	-7.73909	4.51952e-70	5.31486e-68	Fvb7-3	1285191	1287706	-	2515	maker-Fvb7-3-snap-gene-12.62	-	K00121	COG1062;virNOG15532	QC	sp|Q9SK86|ADHL1_ARATH Alcohol dehydrogenase-like 1 OS=Arabidopsis thaliana GN=At1g22430 PE=2 SV=1	gi|470144396|ref|XP_004307843.1| PREDICTED: alcohol dehydrogenase-like 1 [Fragaria vesca subsp. vesca] gi|764635568|ref|XP_011470122.1| PREDICTED: alcohol dehydrogenase-like 1 [Fragaria vesca subsp. vesca]
maker-Fvb5-4-augustus-gene-140.14	974.049	552.379	1395.72	2.52674	1.33728	4.67404e-70	5.48681e-68	Fvb5-4	14074791	14079126	+	4335	maker-Fvb5-4-augustus-gene-140.14	GO:0006979;GO:0020037;GO:0046872;GO:0004096;GO:0098869;GO:0042744;GO:0055114	K03781	virNOG08201	P	sp|P17598|CATA1_GOSHI Catalase isozyme 1 OS=Gossypium hirsutum GN=CAT1 PE=2 SV=2	gi|470129560|ref|XP_004300681.1| PREDICTED: catalase isozyme 1 [Fragaria vesca subsp. vesca]
augustus_masked-Fvb7-4-processed-gene-71.15	2582.02	1705.28	3458.75	2.02826	1.02025	4.99598e-70	5.85434e-68	Fvb7-4	7120983	7123530	-	2547	augustus_masked-Fvb7-4-processed-gene-71.15	GO:0003746;GO:0006414;GO:0005525;GO:0005737;GO:0003924	K03231	virNOG10116	J	sp|O49169|EF1A_MANES Elongation factor 1-alpha OS=Manihot esculenta GN=EF1 PE=3 SV=1	gi|470143497|ref|XP_004307410.1| PREDICTED: elongation factor 1-alpha [Fragaria vesca subsp. vesca]
maker-Fvb5-4-augustus-gene-114.27	81.8868	161.226	2.54743	0.0158004	-5.9839	8.79765e-70	1.02909e-67	Fvb5-4	11421241	11425773	+	4532	maker-Fvb5-4-augustus-gene-114.27	-	K11855	virNOG06013	O	sp|Q9FIQ1|UBP21_ARATH Ubiquitin carboxyl-terminal hydrolase 21 OS=Arabidopsis thaliana GN=UBP21 PE=2 SV=1	gi|470131604|ref|XP_004301683.1| PREDICTED: ubiquitin carboxyl-terminal hydrolase 21 [Fragaria vesca subsp. vesca]
maker-Fvb7-2-snap-gene-232.75	336.361	128.589	544.134	4.23157	2.08119	1.18028e-69	1.37818e-67	Fvb7-2	23232402	23239176	-	6774	maker-Fvb7-2-snap-gene-232.75	GO:0006561;GO:0016310;GO:0004350;GO:0004349;GO:0055114;GO:0005737	K12657	virNOG08000	E	sp|O04015|P5CS_ACTDE Delta-1-pyrroline-5-carboxylate synthase OS=Actinidia deliciosa PE=2 SV=1	gi|470143846|ref|XP_004307578.1| PREDICTED: delta-1-pyrroline-5-carboxylate synthase [Fragaria vesca subsp. vesca]
maker-Fvb4-3-augustus-gene-31.51	852.846	455.8	1249.89	2.7422	1.45533	2.68598e-69	3.1308e-67	Fvb4-3	3173792	3181350	-	7558	maker-Fvb4-3-augustus-gene-31.51	GO:0008168;GO:0016021;GO:0032259	-	virNOG04772	R	sp|B9DFI7|PMT2_ARATH Probable methyltransferase PMT2 OS=Arabidopsis thaliana GN=At1g26850 PE=1 SV=2	gi|470122553|ref|XP_004297305.1| PREDICTED: probable methyltransferase PMT2 [Fragaria vesca subsp. vesca]
maker-Fvb6-4-augustus-gene-298.47	1061.43	615.166	1507.69	2.45087	1.29329	3.41366e-69	3.97198e-67	Fvb6-4	29873704	29879112	-	5408	maker-Fvb6-4-augustus-gene-298.47	-	K13457	virNOG06255	R	sp|P73627|Y1770_SYNY3 Uncharacterized protein sll1770 OS=Synechocystis sp. (strain PCC 6803 / Kazusa) GN=sll1770 PE=3 SV=1	gi|470135541|ref|XP_004303572.1| PREDICTED: uncharacterized aarF domain-containing protein kinase At1g79600, chloroplastic [Fragaria vesca subsp. vesca]
augustus_masked-Fvb2-2-processed-gene-66.1	147.067	267.108	27.0265	0.101182	-3.30498	4.25251e-69	4.93933e-67	Fvb2-2	6597099	6598610	+	1511	augustus_masked-Fvb2-2-processed-gene-66.1	GO:0016705;GO:0020037;GO:0005506;GO:0004497;GO:0055114	K13407	virNOG12432	Q	sp|O81117|C94A1_VICSA Cytochrome P450 94A1 OS=Vicia sativa GN=CYP94A1 PE=2 SV=2	gi|470107153|ref|XP_004289914.1| PREDICTED: cytochrome P450 94A1-like [Fragaria vesca subsp. vesca]
maker-Fvb6-1-augustus-gene-116.43	405.287	637.508	173.065	0.271472	-1.88113	4.76385e-69	5.52355e-67	Fvb6-1	11646116	11647701	-	1585	maker-Fvb6-1-augustus-gene-116.43	-	K13464	virNOG20754;virNOG28790;virNOG10152	SK	sp|Q9S7M2|TI10B_ARATH Protein TIFY 10B OS=Arabidopsis thaliana GN=TIFY10B PE=1 SV=1	gi|470135832|ref|XP_004303711.1| PREDICTED: protein TIFY 11A-like [Fragaria vesca subsp. vesca]
augustus_masked-Fvb5-3-processed-gene-146.1	897.661	1292.81	502.514	0.3887	-1.36327	5.42629e-69	6.28063e-67	Fvb5-3	14623554	14624222	+	668	augustus_masked-Fvb5-3-processed-gene-146.1	-	-	virNOG21232	S	-	gi|764590509|ref|XP_011465154.1| PREDICTED: uncharacterized protein LOC105351684 [Fragaria vesca subsp. vesca]
maker-Fvb7-1-snap-gene-245.80	200.281	347.966	52.5963	0.151153	-2.72591	8.34722e-69	9.64454e-67	Fvb7-1	24567400	24568580	-	1180	maker-Fvb7-1-snap-gene-245.80	GO:0005634;GO:0003677;GO:0046982;GO:0006334;GO:0000786	K11254	COG2036	B	sp|P0CG89|H4_SOYBN Histone H4 OS=Glycine max PE=3 SV=1	gi|641854208|gb|KDO73016.1| hypothetical protein CISIN_1g047769mg, partial [Citrus sinensis]
snap_masked-Fvb4-3-processed-gene-112.17	589.2	885.835	292.565	0.33027	-1.59828	9.20195e-69	1.06136e-66	Fvb4-3	11203454	11212802	+	9348	snap_masked-Fvb4-3-processed-gene-112.17	GO:0010082;GO:0003677;GO:0005524;GO:0042127;GO:0006270;GO:0032508;GO:0000347;GO:0005829;GO:0042555;GO:0003678;GO:0009793	K02540	virNOG08637	L	sp|P55861|MCM2_XENLA DNA replication licensing factor mcm2 OS=Xenopus laevis GN=mcm2 PE=1 SV=2	gi|470126453|ref|XP_004299199.1| PREDICTED: DNA replication licensing factor MCM2 [Fragaria vesca subsp. vesca]
maker-Fvb7-3-augustus-gene-89.50	14593.7	19784.6	9402.87	0.475263	-1.0732	1.11063e-68	1.27878e-66	Fvb7-3	8949717	8953385	-	3668	maker-Fvb7-3-augustus-gene-89.50	GO:0006508;GO:0004185;GO:0005829;GO:0016021;GO:0005773	K16298	virNOG03124	O	sp|P32826|SCP49_ARATH Serine carboxypeptidase-like 49 OS=Arabidopsis thaliana GN=SCPL49 PE=2 SV=2	gi|470143376|ref|XP_004307353.1| PREDICTED: serine carboxypeptidase-like [Fragaria vesca subsp. vesca]
maker-Fvb7-4-augustus-gene-215.18	909.76	511.072	1308.45	2.56021	1.35626	1.30465e-68	1.49956e-66	Fvb7-4	21493923	21501213	+	7290	maker-Fvb7-4-augustus-gene-215.18	GO:0016760;GO:0046872;GO:0016021;GO:0030244;GO:0071555;GO:0005886	K10999	virNOG03844	O	sp|Q941L0|CESA3_ARATH Cellulose synthase A catalytic subunit 3 [UDP-forming] OS=Arabidopsis thaliana GN=CESA3 PE=1 SV=2	gi|470141636|ref|XP_004306536.1| PREDICTED: cellulose synthase A catalytic subunit 3 [UDP-forming] [Fragaria vesca subsp. vesca]
augustus_masked-Fvb4-3-processed-gene-83.4	138.995	254.153	23.8374	0.0937914	-3.4144	1.62679e-68	1.86658e-66	Fvb4-3	8285928	8299256	-	13328	augustus_masked-Fvb4-3-processed-gene-83.4	-	-	virNOG29944;virNOG04204;virNOG15629	T	sp|Q3ECH2|Y1670_ARATH Probable receptor-like protein kinase At1g67000 OS=Arabidopsis thaliana GN=At1g67000 PE=2 SV=2	gi|764582134|ref|XP_011464087.1| PREDICTED: probable receptor-like protein kinase At1g67000 [Fragaria vesca subsp. vesca]
maker-Fvb4-3-augustus-gene-278.13	28777.2	37259.7	20294.7	0.544683	-0.876511	1.946e-68	2.22896e-66	Fvb4-3	27873081	27877668	+	4587	maker-Fvb4-3-augustus-gene-278.13	-	K01728	virNOG05110	R	sp|Q944R1|PLY15_ARATH Probable pectate lyase 15 OS=Arabidopsis thaliana GN=At4g13710 PE=2 SV=1	gi|470106762|ref|XP_004289729.1| PREDICTED: probable pectate lyase 8 [Fragaria vesca subsp. vesca]
maker-Fvb5-4-augustus-gene-90.37	4754.62	6207.63	3301.61	0.531863	-0.910873	2.22667e-68	2.54603e-66	Fvb5-4	9084145	9088837	-	4692	maker-Fvb5-4-augustus-gene-90.37	GO:0006635;GO:0003997;GO:0050660;GO:0003995;GO:0005777	K00232	virNOG03213	I	sp|O65202|ACOX1_ARATH Peroxisomal acyl-coenzyme A oxidase 1 OS=Arabidopsis thaliana GN=ACX1 PE=1 SV=1	gi|470126884|ref|XP_004299412.1| PREDICTED: peroxisomal acyl-coenzyme A oxidase 1 [Fragaria vesca subsp. vesca]
augustus_masked-Fvb3-3-processed-gene-83.3	1046.5	471.018	1621.98	3.44357	1.7839	2.23091e-68	2.54647e-66	Fvb3-3	8367917	8368600	+	683	augustus_masked-Fvb3-3-processed-gene-83.3	-	-	virNOG19496	S	sp|Q9C615|SYP24_ARATH Putative syntaxin-24 OS=Arabidopsis thaliana GN=SYP24 PE=3 SV=1	gi|764595691|ref|XP_011465917.1| PREDICTED: protein YLS9-like [Fragaria vesca subsp. vesca]
maker-Fvb1-1-augustus-gene-166.21	265.245	88.6585	441.831	4.98351	2.31716	4.76115e-68	5.42525e-66	Fvb1-1	16627117	16629982	+	2865	maker-Fvb1-1-augustus-gene-166.21	GO:0045551;GO:0008270;GO:0052747;GO:0055114	K00083	virNOG02079	Q	sp|Q9ZRF1|MTDH_FRAAN Probable mannitol dehydrogenase OS=Fragaria ananassa GN=CAD PE=1 SV=1	gi|470104195|ref|XP_004288495.1| PREDICTED: probable mannitol dehydrogenase [Fragaria vesca subsp. vesca]
snap_masked-Fvb1-2-processed-gene-47.28	150.819	272.157	29.4811	0.108324	-3.20658	5.469e-68	6.2211e-66	Fvb1-2	4690133	4697285	-	7152	snap_masked-Fvb1-2-processed-gene-47.28	-	K01183	virNOG13115;virNOG15637	G	sp|Q9LDS6|CRK32_ARATH Putative cysteine-rich receptor-like protein kinase 32 OS=Arabidopsis thaliana GN=CRK32 PE=3 SV=1	gi|470101512|ref|XP_004287215.1| PREDICTED: chitotriosidase-1-like [Fragaria vesca subsp. vesca]
augustus_masked-Fvb1-1-processed-gene-29.6	1308.37	1820.44	796.302	0.437423	-1.1929	5.54607e-68	6.29793e-66	Fvb1-1	2944080	2945933	-	1853	augustus_masked-Fvb1-1-processed-gene-29.6	GO:0005634;GO:0006355;GO:0003700	K14514	virNOG06060	K	sp|O24606|EIN3_ARATH Protein ETHYLENE INSENSITIVE 3 OS=Arabidopsis thaliana GN=EIN3 PE=1 SV=1	gi|470103938|ref|XP_004288382.1| PREDICTED: protein ETHYLENE INSENSITIVE 3 [Fragaria vesca subsp. vesca]
maker-Fvb6-3-augustus-gene-435.62	316.404	93.124	539.683	5.79532	2.53489	6.0114e-68	6.81464e-66	Fvb6-3	43572697	43574932	+	2235	maker-Fvb6-3-augustus-gene-435.62	GO:0006879;GO:0006826;GO:0004322;GO:0005623;GO:0008199;GO:0055114	K00522	virNOG04154	P	sp|O65100|FRI3_VIGUN Ferritin-3, chloroplastic OS=Vigna unguiculata PE=2 SV=1	gi|470133449|ref|XP_004302578.1| PREDICTED: ferritin-3, chloroplastic [Fragaria vesca subsp. vesca]
maker-Fvb5-2-augustus-gene-66.35	177.889	41.0118	314.767	7.67503	2.94017	6.76129e-68	7.6516e-66	Fvb5-2	6618429	6621135	+	2706	maker-Fvb5-2-augustus-gene-66.35	GO:0008643;GO:0016021	K15382	virNOG03988	R	sp|Q6K4V2|SWET4_ORYSJ Bidirectional sugar transporter SWEET4 OS=Oryza sativa subsp. japonica GN=SWEET4 PE=2 SV=1	gi|470129162|ref|XP_004300494.1| PREDICTED: bidirectional sugar transporter SWEET4 [Fragaria vesca subsp. vesca] gi|764592461|ref|XP_011465368.1| PREDICTED: bidirectional sugar transporter SWEET4 [Fragaria vesca subsp. vesca]
maker-Fvb6-3-augustus-gene-378.33	4172.58	2881.82	5463.33	1.89579	0.922798	7.84971e-68	8.86816e-66	Fvb6-3	37812867	37814473	+	1606	maker-Fvb6-3-augustus-gene-378.33	-	-	virNOG16525	S	sp|Q9MA63|Y3550_ARATH REF/SRPP-like protein At3g05500 OS=Arabidopsis thaliana GN=At3g05500 PE=2 SV=1	gi|470133064|ref|XP_004302394.1| PREDICTED: stress-related protein [Fragaria vesca subsp. vesca]
augustus_masked-Fvb6-2-processed-gene-308.6	189.642	330.777	48.5077	0.146648	-2.76957	8.03937e-68	9.06693e-66	Fvb6-2	30811343	30812128	+	785	augustus_masked-Fvb6-2-processed-gene-308.6	GO:0008152;GO:0016758	-	virNOG02375	CG	sp|Q9LK73|U88A1_ARATH UDP-glycosyltransferase 88A1 OS=Arabidopsis thaliana GN=UGT88A1 PE=2 SV=1	gi|764614994|ref|XP_011467919.1| PREDICTED: anthocyanidin 3-O-glucosyltransferase 2-like [Fragaria vesca subsp. vesca]
maker-Fvb3-1-augustus-gene-25.36	587.317	292.829	881.806	3.01133	1.5904	9.25504e-68	1.04088e-65	Fvb3-1	2479826	2484048	+	4222	maker-Fvb3-1-augustus-gene-25.36	GO:0003824	K06617	virNOG03519	R	sp|Q84VX0|RFS1_ARATH Probable galactinol--sucrose galactosyltransferase 1 OS=Arabidopsis thaliana GN=RFS1 PE=2 SV=1	gi|470117503|ref|XP_004294897.1| PREDICTED: probable galactinol--sucrose galactosyltransferase 1 [Fragaria vesca subsp. vesca]
maker-Fvb7-3-augustus-gene-157.35	239.837	74.1126	405.561	5.47223	2.45213	9.26063e-68	1.04088e-65	Fvb7-3	15723370	15726619	+	3249	maker-Fvb7-3-augustus-gene-157.35	GO:0005524	K03283	virNOG03266	O	sp|Q9LHA8|MD37C_ARATH Probable mediator of RNA polymerase II transcription subunit 37c OS=Arabidopsis thaliana GN=MED37C PE=1 SV=1	gi|470143179|ref|XP_004307259.1| PREDICTED: probable mediator of RNA polymerase II transcription subunit 37c [Fragaria vesca subsp. vesca]
maker-Fvb1-3-augustus-gene-64.31	672.946	994.61	351.281	0.353185	-1.5015	1.15964e-67	1.30119e-65	Fvb1-3	6421986	6424104	+	2118	maker-Fvb1-3-augustus-gene-64.31	GO:0046872;GO:0055114;GO:0045486	K00475	virNOG10006	Q	sp|Q06942|FL3H_MALDO Naringenin,2-oxoglutarate 3-dioxygenase OS=Malus domestica PE=2 SV=1	gi|51493451|gb|AAU04792.1| flavanone 3-hydroxylase [Fragaria x ananassa] gi|71979912|dbj|BAE17126.1| flavanone 3-hydroxylase [Fragaria x ananassa]
maker-Fvb4-3-snap-gene-291.36	108.462	206.23	10.6935	0.0518524	-4.26944	1.22044e-67	1.3671e-65	Fvb4-3	29130464	29134829	-	4365	maker-Fvb4-3-snap-gene-291.36	-	-	NOG127886;virNOG13812	PU	sp|O65717|CNGC1_ARATH Cyclic nucleotide-gated ion channel 1 OS=Arabidopsis thaliana GN=CNGC1 PE=1 SV=1	gi|470123656|ref|XP_004297838.1| PREDICTED: cyclic nucleotide-gated ion channel 1-like [Fragaria vesca subsp. vesca]
maker-Fvb4-4-augustus-gene-17.35	4342.64	6053.12	2632.16	0.434844	-1.20143	1.41514e-67	1.58252e-65	Fvb4-4	1688649	1691828	+	3179	maker-Fvb4-4-augustus-gene-17.35	-	-	virNOG09744	S	-	gi|764576514|ref|XP_011463199.1| PREDICTED: uncharacterized protein LOC101307297 isoform X3 [Fragaria vesca subsp. vesca]
maker-Fvb2-1-snap-gene-119.16	2328.77	1534.22	3123.31	2.03576	1.02557	1.70646e-67	1.90506e-65	Fvb2-1	11911022	11915206	+	4184	maker-Fvb2-1-snap-gene-119.16	GO:0006457;GO:0016853	K09571	virNOG00512	O	sp|Q38931|FKB62_ARATH Peptidyl-prolyl cis-trans isomerase FKBP62 OS=Arabidopsis thaliana GN=FKBP62 PE=1 SV=2	gi|470107656|ref|XP_004290160.1| PREDICTED: peptidyl-prolyl cis-trans isomerase FKBP62 [Fragaria vesca subsp. vesca]
maker-Fvb5-3-augustus-gene-202.45	635.432	325.918	944.946	2.89934	1.53572	2.5409e-67	2.83184e-65	Fvb5-3	20236244	20240385	+	4141	maker-Fvb5-3-augustus-gene-202.45	GO:0005524;GO:0045727;GO:0009941;GO:0009408;GO:0009570;GO:0043335	K03695	virNOG04497	O	sp|P42730|CLPB1_ARATH Chaperone protein ClpB1 OS=Arabidopsis thaliana GN=CLPB1 PE=1 SV=2	gi|470126676|ref|XP_004299309.1| PREDICTED: chaperone protein ClpB1 [Fragaria vesca subsp. vesca]
snap_masked-Fvb5-1-processed-gene-41.53	337.339	132.223	542.456	4.10259	2.03654	2.65881e-67	2.95826e-65	Fvb5-1	4148080	4150516	-	2436	snap_masked-Fvb5-1-processed-gene-41.53	-	-	virNOG19363	R	-	gi|470126320|ref|XP_004299136.1| PREDICTED: U-box domain-containing protein 52-like isoform X1 [Fragaria vesca subsp. vesca]
maker-Fvb2-4-augustus-gene-27.34	119.28	222.503	16.0559	0.0721603	-3.79265	3.60903e-67	4.00875e-65	Fvb2-4	2770497	2771641	+	1144	maker-Fvb2-4-augustus-gene-27.34	-	-	virNOG12093	R	-	gi|470136563|ref|XP_004304056.1| PREDICTED: uncharacterized protein LOC101291846 [Fragaria vesca subsp. vesca]
maker-Fvb1-1-augustus-gene-233.68	6799.27	11342.2	2256.34	0.198933	-2.32965	5.83456e-67	6.4699e-65	Fvb1-1	23365055	23375138	-	10083	maker-Fvb1-1-augustus-gene-233.68	-	K07052	virNOG05948	R	sp|Q40863|EMB8_PICGL Embryogenesis-associated protein EMB8 OS=Picea glauca GN=EMB8 PE=2 SV=1	gi|764510750|ref|XP_011461041.1| PREDICTED: uncharacterized protein LOC101295567 isoform X2 [Fragaria vesca subsp. vesca]
maker-Fvb6-1-augustus-gene-144.38	3454.57	2363.62	4545.53	1.92313	0.943453	7.07125e-67	7.82812e-65	Fvb6-1	14441810	14446567	+	4757	maker-Fvb6-1-augustus-gene-144.38	GO:0005524	K09489	virNOG08149	O	sp|F4HQD4|HSP7P_ARATH Heat shock 70 kDa protein 15 OS=Arabidopsis thaliana GN=HSP70-15 PE=2 SV=1	gi|470134139|ref|XP_004302913.1| PREDICTED: heat shock 70 kDa protein 15-like [Fragaria vesca subsp. vesca]
maker-Fvb3-4-augustus-gene-179.35	422.707	186.363	659.052	3.53639	1.82228	7.75891e-67	8.57502e-65	Fvb3-4	17973319	17975216	-	1897	maker-Fvb3-4-augustus-gene-179.35	-	-	virNOG06944	S	-	gi|764560102|ref|XP_011461141.1| PREDICTED: uncharacterized protein LOC101312706 [Fragaria vesca subsp. vesca]
snap_masked-Fvb3-1-processed-gene-312.32	4945.56	6426.79	3464.33	0.539045	-0.891523	9.43989e-67	1.04154e-64	Fvb3-1	31241702	31250073	-	8371	snap_masked-Fvb3-1-processed-gene-312.32	-	K01578	virNOG01011	G	sp|A8R7E6|CERK1_ARATH Chitin elicitor receptor kinase 1 OS=Arabidopsis thaliana GN=CERK1 PE=1 SV=1	gi|470114232|ref|XP_004293320.1| PREDICTED: malonyl-CoA decarboxylase, mitochondrial [Fragaria vesca subsp. vesca]
maker-Fvb3-1-augustus-gene-289.38	449.254	693.116	205.391	0.29633	-1.75472	1.97664e-66	2.17727e-64	Fvb3-1	28888977	28894076	-	5099	maker-Fvb3-1-augustus-gene-289.38	GO:0005634;GO:0003677;GO:0005524;GO:0042555;GO:0006270;GO:0032508;GO:0003678	K02541	virNOG10054	L	sp|Q9FL33|MCM3_ARATH DNA replication licensing factor MCM3 homolog OS=Arabidopsis thaliana GN=MCM3 PE=2 SV=1	gi|764551560|ref|XP_011460181.1| PREDICTED: DNA replication licensing factor MCM3 [Fragaria vesca subsp. vesca]
maker-Fvb6-2-augustus-gene-267.55	179.174	331.723	26.6238	0.0802592	-3.63919	3.74804e-66	4.1216e-64	Fvb6-2	26776300	26778660	-	2360	maker-Fvb6-2-augustus-gene-267.55	GO:0050616;GO:0016705;GO:0020037;GO:0005506;GO:0016021;GO:0004497;GO:0055114	-	virNOG10128	Q	sp|Q2QYH7|C14C2_ORYSJ Cytochrome P450 714C2 OS=Oryza sativa subsp. japonica GN=CYP714C2 PE=2 SV=1	gi|470132536|ref|XP_004302136.1| PREDICTED: cytochrome P450 714C2-like [Fragaria vesca subsp. vesca]
maker-Fvb3-3-augustus-gene-254.28	30183.7	39736.3	20631.2	0.519204	-0.945628	4.02097e-66	4.41439e-64	Fvb3-3	25388582	25391166	+	2584	maker-Fvb3-3-augustus-gene-254.28	GO:0016747	K19861	virNOG31260	S	sp|Q8GT20|BEBT_TOBAC Benzyl alcohol O-benzoyltransferase OS=Nicotiana tabacum GN=HSR201 PE=1 SV=1	gi|343478090|gb|AEM43830.1| alcohol acyl transferase [Fragaria x ananassa]
maker-Fvb4-2-augustus-gene-39.53	572.875	275.904	869.847	3.15272	1.6566	5.77689e-66	6.33159e-64	Fvb4-2	3966757	3973002	+	6245	maker-Fvb4-2-augustus-gene-39.53	GO:0006457;GO:0005524;GO:0051082;GO:0006950	K09487	virNOG01891	O	sp|Q9STX5|ENPL_ARATH Endoplasmin homolog OS=Arabidopsis thaliana GN=SHD PE=1 SV=1	gi|470122313|ref|XP_004297188.1| PREDICTED: heat shock protein 83 [Fragaria vesca subsp. vesca]
maker-Fvb6-3-augustus-gene-35.59	445.203	201.914	688.493	3.40984	1.7697	5.90055e-66	6.45641e-64	Fvb6-3	3513276	3519173	-	5897	maker-Fvb6-3-augustus-gene-35.59	GO:0005524;GO:0016485;GO:0009408;GO:0005737	K03695	virNOG02371	O	sp|Q9LF37|CLPB3_ARATH Chaperone protein ClpB3, chloroplastic OS=Arabidopsis thaliana GN=CLPB3 PE=2 SV=1	gi|470136963|ref|XP_004304250.1| PREDICTED: chaperone protein ClpB3, chloroplastic isoform X1 [Fragaria vesca subsp. vesca]
maker-Fvb4-2-snap-gene-75.53	1254.74	707.042	1802.44	2.54926	1.35008	6.25077e-66	6.82832e-64	Fvb4-2	7555375	7557756	+	2381	maker-Fvb4-2-snap-gene-75.53	GO:0005634;GO:0003677;GO:0006355	-	virNOG00444	K	sp|A0SPJ6|NAMB2_TRIDB NAC transcription factor NAM-B2 OS=Triticum durum GN=NAM-B2 PE=2 SV=1	gi|470149172|ref|XP_004310115.1| PREDICTED: NAC transcription factor 29 [Fragaria vesca subsp. vesca]
augustus_masked-Fvb2-2-processed-gene-10.13	2127.28	2857.26	1397.3	0.489036	-1.03199	8.49944e-66	9.26944e-64	Fvb2-2	1021137	1025649	-	4512	augustus_masked-Fvb2-2-processed-gene-10.13	GO:0005634;GO:0006355;GO:0043565	-	virNOG10517	K	sp|O04135|KNAP2_MALDO Homeobox protein knotted-1-like 2 OS=Malus domestica PE=2 SV=1	gi|764523014|ref|XP_011457674.1| PREDICTED: homeobox protein knotted-1-like 2-like isoform X1 [Fragaria vesca subsp. vesca]
maker-Fvb5-4-snap-gene-24.68	578.411	863.234	293.589	0.340103	-1.55596	3.61037e-65	3.93096e-63	Fvb5-4	2475787	2487241	+	11454	maker-Fvb5-4-snap-gene-24.68	GO:0003824;GO:0050662	-	virNOG06769	YU	sp|Q9SEV0|BAN_ARATH Anthocyanidin reductase OS=Arabidopsis thaliana GN=BAN PE=1 SV=2	gi|470129936|ref|XP_004300863.1| PREDICTED: anthocyanidin reductase-like isoform X1 [Fragaria vesca subsp. vesca]
maker-Fvb4-4-augustus-gene-141.25	168.931	297.676	40.1854	0.134997	-2.889	3.66058e-65	3.97907e-63	Fvb4-4	14149733	14152449	-	2716	maker-Fvb4-4-augustus-gene-141.25	GO:0005634;GO:0006260	K10735	virNOG18082	L	sp|Q9BRT9|SLD5_HUMAN DNA replication complex GINS protein SLD5 OS=Homo sapiens GN=GINS4 PE=1 SV=1	gi|470124389|ref|XP_004298197.1| PREDICTED: DNA replication complex GINS protein SLD5 [Fragaria vesca subsp. vesca]
maker-Fvb6-1-augustus-gene-152.49	241.833	78.1426	405.523	5.18952	2.3756	4.39981e-65	4.77477e-63	Fvb6-1	15273069	15274644	-	1575	maker-Fvb6-1-augustus-gene-152.49	-	-	virNOG17881	S	-	gi|470134255|ref|XP_004302970.1| PREDICTED: uncharacterized protein LOC101313430 [Fragaria vesca subsp. vesca]
maker-Fvb1-4-snap-gene-25.57	15622.6	11416.5	19828.7	1.73685	0.796469	4.6491e-65	5.03703e-63	Fvb1-4	2523482	2528287	+	4805	maker-Fvb1-4-snap-gene-25.57	GO:0004471;GO:0046872;GO:0051287;GO:0055114;GO:0006108	K00029	virNOG00014	C	sp|P51615|MAOX_VITVI NADP-dependent malic enzyme OS=Vitis vinifera PE=2 SV=1	gi|764508858|ref|XP_004287468.2| PREDICTED: NADP-dependent malic enzyme [Fragaria vesca subsp. vesca]
maker-Fvb1-3-augustus-gene-24.33	154.401	301.601	7.20135	0.0238771	-5.38823	4.70482e-65	5.08906e-63	Fvb1-3	2419830	2423436	+	3606	maker-Fvb1-3-augustus-gene-24.33	-	K12355	virNOG03113	C	sp|Q56YU0|AL2C4_ARATH Aldehyde dehydrogenase family 2 member C4 OS=Arabidopsis thaliana GN=ALDH2C4 PE=1 SV=2	gi|470101247|ref|XP_004287088.1| PREDICTED: aldehyde dehydrogenase family 2 member C4-like [Fragaria vesca subsp. vesca]
augustus_masked-Fvb1-3-processed-gene-240.1	1302.63	1800.88	804.386	0.446664	-1.16274	4.75138e-65	5.13102e-63	Fvb1-3	23999379	24001229	+	1850	augustus_masked-Fvb1-3-processed-gene-240.1	GO:0005634;GO:0006355;GO:0003700	K14514	virNOG06060	K	sp|O24606|EIN3_ARATH Protein ETHYLENE INSENSITIVE 3 OS=Arabidopsis thaliana GN=EIN3 PE=1 SV=1	gi|470103938|ref|XP_004288382.1| PREDICTED: protein ETHYLENE INSENSITIVE 3 [Fragaria vesca subsp. vesca]
maker-Fvb6-4-augustus-gene-23.33	262.543	433.222	91.8642	0.212049	-2.23753	5.0055e-65	5.39663e-63	Fvb6-4	2379178	2385635	-	6457	maker-Fvb6-4-augustus-gene-23.33	GO:0009555;GO:0006334;GO:0033186;GO:0008283;GO:0010026;GO:0031507;GO:0009934;GO:0000724;GO:0045787;GO:0048366	K10750	virNOG06211	B	sp|Q9SXY0|FAS1_ARATH Chromatin assembly factor 1 subunit FAS1 OS=Arabidopsis thaliana GN=FAS1 PE=1 SV=1	gi|470132619|ref|XP_004302176.1| PREDICTED: chromatin assembly factor 1 subunit FAS1 [Fragaria vesca subsp. vesca]
maker-Fvb3-2-augustus-gene-306.28	1063.48	1655.82	471.14	0.284536	-1.81332	5.82385e-65	6.2687e-63	Fvb3-2	30642304	30643405	+	1101	maker-Fvb3-2-augustus-gene-306.28	-	-	virNOG17996;virNOG20489	R	sp|Q8VYI9|NLTL5_ARATH Non-specific lipid-transfer protein-like protein At5g64080 OS=Arabidopsis thaliana GN=At5g64080 PE=1 SV=1	gi|470117675|ref|XP_004294978.1| PREDICTED: protein YLS3 [Fragaria vesca subsp. vesca]
maker-Fvb6-1-augustus-gene-319.55	1126.87	676.159	1577.58	2.33314	1.22228	7.29966e-65	7.84446e-63	Fvb6-1	31964177	31968818	+	4641	maker-Fvb6-1-augustus-gene-319.55	GO:0005634;GO:0008565;GO:0006606;GO:0005737	-	virNOG09834	U	sp|Q96321|IMA1_ARATH Importin subunit alpha-1 OS=Arabidopsis thaliana GN=KAP1 PE=1 SV=2	gi|470132784|ref|XP_004302255.1| PREDICTED: importin subunit alpha-1 [Fragaria vesca subsp. vesca]
maker-Fvb6-3-augustus-gene-17.41	249.362	415.013	83.7114	0.201708	-2.30966	8.31661e-65	8.92281e-63	Fvb6-3	1712745	1715863	+	3118	maker-Fvb6-3-augustus-gene-17.41	GO:0003824	K06617	virNOG00128	R	sp|Q9FND9|RFS5_ARATH Probable galactinol--sucrose galactosyltransferase 5 OS=Arabidopsis thaliana GN=RFS5 PE=1 SV=1	gi|470137803|ref|XP_004304652.1| PREDICTED: probable galactinol--sucrose galactosyltransferase 5 [Fragaria vesca subsp. vesca]
maker-Fvb3-3-snap-gene-58.54	220.536	372.735	68.3368	0.183339	-2.44742	1.68621e-64	1.80619e-62	Fvb3-3	5835811	5837459	-	1648	maker-Fvb3-3-snap-gene-58.54	GO:0008168;GO:0032259	K08241	virNOG05337;virNOG29083	R	sp|A4GE69|XMT1_COFCA 7-methylxanthosine synthase 1 OS=Coffea canephora GN=XMT1 PE=1 SV=1	gi|764523603|ref|XP_004292025.2| PREDICTED: LOW QUALITY PROTEIN: 7-methylxanthosine synthase 1-like [Fragaria vesca subsp. vesca]
augustus_masked-Fvb4-1-processed-gene-142.5	186.933	324.05	49.8167	0.153732	-2.70151	1.80257e-64	1.9277e-62	Fvb4-1	14258342	14260379	+	2037	augustus_masked-Fvb4-1-processed-gene-142.5	-	-	-	-	-	gi|596193860|ref|XP_007223550.1| hypothetical protein PRUPE_ppa013719mg [Prunus persica] gi|462420486|gb|EMJ24749.1| hypothetical protein PRUPE_ppa013719mg [Prunus persica]
snap_masked-Fvb6-1-processed-gene-279.27	3438.98	4505.41	2372.56	0.526603	-0.925212	1.97092e-64	2.10433e-62	Fvb6-1	27974453	27980603	+	6150	snap_masked-Fvb6-1-processed-gene-279.27	GO:0003989;GO:0009317;GO:0006633	K01962	virNOG02719	I	sp|Q9LD43|ACCA_ARATH Acetyl-coenzyme A carboxylase carboxyl transferase subunit alpha, chloroplastic OS=Arabidopsis thaliana GN=CAC3 PE=1 SV=1	gi|470133575|ref|XP_004302641.1| PREDICTED: acetyl-coenzyme A carboxylase carboxyl transferase subunit alpha, chloroplastic [Fragaria vesca subsp. vesca]
maker-Fvb7-2-augustus-gene-45.44	589.979	301.682	878.276	2.91126	1.54164	2.0913e-64	2.22925e-62	Fvb7-2	4511825	4523452	-	11627	maker-Fvb7-2-augustus-gene-45.44	-	-	virNOG00426	R	sp|Q94BZ1|ZIFL1_ARATH Protein ZINC INDUCED FACILITATOR-LIKE 1 OS=Arabidopsis thaliana GN=ZIFL1 PE=2 SV=1	gi|764638400|ref|XP_011470456.1| PREDICTED: LOW QUALITY PROTEIN: protein ZINC INDUCED FACILITATOR-LIKE 1-like [Fragaria vesca subsp. vesca]
maker-Fvb7-4-augustus-gene-8.53	372.37	157.42	587.321	3.73092	1.89953	2.10176e-64	2.2368e-62	Fvb7-4	795918	800535	-	4617	maker-Fvb7-4-augustus-gene-8.53	GO:0055085;GO:0046872;GO:0020037;GO:0016021;GO:0055114;GO:0016491	-	virNOG12909	P	sp|Q2EF88|YSL3_ARATH Metal-nicotianamine transporter YSL3 OS=Arabidopsis thaliana GN=YSL3 PE=2 SV=1	gi|764636074|ref|XP_011470188.1| PREDICTED: metal-nicotianamine transporter YSL3 isoform X2 [Fragaria vesca subsp. vesca]
augustus_masked-Fvb1-1-processed-gene-271.7	2283.71	1519.66	3047.77	2.00557	1.00401	2.17803e-64	2.31424e-62	Fvb1-1	27176124	27178085	+	1961	augustus_masked-Fvb1-1-processed-gene-271.7	GO:0005524	K03283	virNOG03266;virNOG14834	O	sp|P26413|HSP70_SOYBN Heat shock 70 kDa protein OS=Glycine max GN=HSP70 PE=1 SV=1	gi|470101369|ref|XP_004287145.1| PREDICTED: heat shock 70 kDa protein [Fragaria vesca subsp. vesca]
augustus_masked-Fvb7-3-processed-gene-13.17	259.075	428.361	89.7892	0.209611	-2.25421	2.24042e-64	2.37672e-62	Fvb7-3	1350235	1352658	-	2423	augustus_masked-Fvb7-3-processed-gene-13.17	GO:0006952;GO:0009607	-	virNOG19839;virNOG18535	S	sp|Q67A25|NCS_THLFG S-norcoclaurine synthase OS=Thalictrum flavum subsp. glaucum PE=1 SV=1	gi|470144414|ref|XP_004307852.1| PREDICTED: S-norcoclaurine synthase-like isoform X1 [Fragaria vesca subsp. vesca]
augustus_masked-Fvb1-2-processed-gene-30.7	190.436	50.4202	330.453	6.55398	2.71237	2.52403e-64	2.67329e-62	Fvb1-2	3078178	3078627	+	449	augustus_masked-Fvb1-2-processed-gene-30.7	-	-	-	-	-	-
maker-Fvb1-1-augustus-gene-226.59	440.121	676.9	203.342	0.300402	-1.73503	3.90631e-64	4.13069e-62	Fvb1-1	22632462	22634049	-	1587	maker-Fvb1-1-augustus-gene-226.59	-	K11296	virNOG20791	R	sp|P93047|HMGB3_ARATH High mobility group B protein 3 OS=Arabidopsis thaliana GN=HMGB3 PE=1 SV=1	gi|470102574|ref|XP_004287727.1| PREDICTED: HMG1/2-like protein [Fragaria vesca subsp. vesca]
maker-Fvb1-2-augustus-gene-69.58	299.082	484.49	113.674	0.234627	-2.09156	4.34949e-64	4.59198e-62	Fvb1-2	6947308	6953704	-	6396	maker-Fvb1-2-augustus-gene-69.58	GO:0006952;GO:0016021;GO:0005516;GO:0009607	K08472	virNOG06831	S	sp|O22757|MLO8_ARATH MLO-like protein 8 OS=Arabidopsis thaliana GN=MLO8 PE=2 SV=2	gi|470102542|ref|XP_004287711.1| PREDICTED: MLO-like protein 10 [Fragaria vesca subsp. vesca]
snap_masked-Fvb1-2-processed-gene-59.37	380.509	710.556	50.4612	0.0710165	-3.8157	4.42778e-64	4.66718e-62	Fvb1-2	5966370	5968507	+	2137	snap_masked-Fvb1-2-processed-gene-59.37	-	K05894	COG1902;virNOG14216	C	sp|Q9FEW9|OPR3_SOLLC 12-oxophytodienoate reductase 3 OS=Solanum lycopersicum GN=OPR3 PE=1 SV=1	gi|470102363|ref|XP_004287624.1| PREDICTED: 12-oxophytodienoate reductase 3-like [Fragaria vesca subsp. vesca]
maker-Fvb2-4-augustus-gene-151.44	14225.3	20640.2	7810.31	0.378402	-1.40201	5.77922e-64	6.08199e-62	Fvb2-4	15122685	15127423	+	4738	maker-Fvb2-4-augustus-gene-151.44	GO:0046872;GO:0045490;GO:0030570	K01728	virNOG05110;COG3866	RG	sp|Q9M8Z8|PLY8_ARATH Probable pectate lyase 8 OS=Arabidopsis thaliana GN=At3g07010 PE=2 SV=1	gi|470107808|ref|XP_004290232.1| PREDICTED: probable pectate lyase 20 [Fragaria vesca subsp. vesca]
snap_masked-Fvb6-1-processed-gene-107.19	1021.3	604.721	1437.87	2.37774	1.24959	6.83175e-64	7.17822e-62	Fvb6-1	10725862	10727841	+	1979	snap_masked-Fvb6-1-processed-gene-107.19	GO:0005886	-	virNOG12610	R	sp|Q9SJ81|FLA7_ARATH Fasciclin-like arabinogalactan protein 7 OS=Arabidopsis thaliana GN=FLA7 PE=1 SV=1	gi|470114471|ref|XP_004293438.1| PREDICTED: fasciclin-like arabinogalactan protein 7 [Fragaria vesca subsp. vesca] gi|470114473|ref|XP_004293439.1| PREDICTED: fasciclin-like arabinogalactan protein 7 [Fragaria vesca subsp. vesca]
maker-Fvb4-4-augustus-gene-23.44	659.202	315.156	1003.25	3.18334	1.67054	6.85806e-64	7.19443e-62	Fvb4-4	2324456	2327402	+	2946	maker-Fvb4-4-augustus-gene-23.44	GO:0048046;GO:0004553;GO:0016762;GO:0005618;GO:0010411;GO:0042546;GO:0071555	K08235	virNOG08694	R	sp|Q38909|XTH28_ARATH Probable xyloglucan endotransglucosylase/hydrolase protein 28 OS=Arabidopsis thaliana GN=XTH28 PE=2 SV=1	gi|470122750|ref|XP_004297402.1| PREDICTED: probable xyloglucan endotransglucosylase/hydrolase protein 28 [Fragaria vesca subsp. vesca]
augustus_masked-Fvb7-1-processed-gene-178.10	3940.15	5270.57	2609.72	0.495151	-1.01406	7.10611e-64	7.44283e-62	Fvb7-1	17832324	17836470	-	4146	augustus_masked-Fvb7-1-processed-gene-178.10	GO:0016787	K05605	virNOG09861	I	sp|Q9LKJ1|HIBC1_ARATH 3-hydroxyisobutyryl-CoA hydrolase 1 OS=Arabidopsis thaliana GN=CHY1 PE=1 SV=1	gi|470145443|ref|XP_004308348.1| PREDICTED: 3-hydroxyisobutyryl-CoA hydrolase 1-like [Fragaria vesca subsp. vesca]
augustus_masked-Fvb5-1-processed-gene-66.6	414.807	186.697	642.917	3.44364	1.78394	7.48397e-64	7.8262e-62	Fvb5-1	6661776	6662429	+	653	augustus_masked-Fvb5-1-processed-gene-66.6	GO:0016020;GO:0046872	K19040	virNOG23576	O	sp|Q9FGJ6|ATL79_ARATH RING-H2 finger protein ATL79 OS=Arabidopsis thaliana GN=ATL79 PE=2 SV=1	gi|470147998|ref|XP_004309562.1| PREDICTED: RING-H2 finger protein ATL79-like [Fragaria vesca subsp. vesca]
maker-Fvb2-2-augustus-gene-151.38	2168.5	1439.61	2897.39	2.01263	1.00908	1.05545e-63	1.10173e-61	Fvb2-2	15159450	15163040	+	3590	maker-Fvb2-2-augustus-gene-151.38	GO:0006457;GO:0005524;GO:0051082	-	virNOG10482	O	sp|Q01899|HSP7M_PHAVU Heat shock 70 kDa protein, mitochondrial OS=Phaseolus vulgaris PE=1 SV=1	gi|470106955|ref|XP_004289819.1| PREDICTED: heat shock 70 kDa protein, mitochondrial [Fragaria vesca subsp. vesca]
maker-Fvb6-4-augustus-gene-156.24	242.401	79.8897	404.912	5.06839	2.34153	1.05689e-63	1.10173e-61	Fvb6-4	15612421	15616663	+	4242	maker-Fvb6-4-augustus-gene-156.24	-	-	virNOG16268	R	sp|Q9LMR5|FK126_ARATH F-box/kelch-repeat protein At1g15670 OS=Arabidopsis thaliana GN=At1g15670 PE=2 SV=1	gi|470135114|ref|XP_004303369.1| PREDICTED: F-box/kelch-repeat protein At1g15670-like [Fragaria vesca subsp. vesca]
maker-Fvb7-4-augustus-gene-4.47	7625.85	10325	4926.69	0.477161	-1.06745	1.11653e-63	1.16207e-61	Fvb7-4	400945	403951	+	3006	maker-Fvb7-4-augustus-gene-4.47	-	-	virNOG25660	S	-	gi|470144580|ref|XP_004307932.1| PREDICTED: uncharacterized protein LOC101293238 [Fragaria vesca subsp. vesca]
maker-Fvb1-2-augustus-gene-64.52	482.32	231.398	733.243	3.16876	1.66392	1.20757e-63	1.25484e-61	Fvb1-2	6482181	6486679	-	4498	maker-Fvb1-2-augustus-gene-64.52	GO:0016157;GO:0005985	K00695	virNOG07773	M	sp|P13708|SUSY_SOYBN Sucrose synthase OS=Glycine max GN=SS PE=1 SV=2	gi|470102455|ref|XP_004287669.1| PREDICTED: sucrose synthase [Fragaria vesca subsp. vesca] gi|764510759|ref|XP_011461050.1| PREDICTED: sucrose synthase [Fragaria vesca subsp. vesca]
maker-Fvb2-2-augustus-gene-160.35	1807.41	2438.28	1176.53	0.482525	-1.05132	2.86787e-63	2.97547e-61	Fvb2-2	16017736	16030417	-	12681	maker-Fvb2-2-augustus-gene-160.35	-	K00801	virNOG04952	I	sp|P53800|FDFT_NICBE Squalene synthase OS=Nicotiana benthamiana PE=2 SV=1	gi|470107953|ref|XP_004290300.1| PREDICTED: uncharacterized protein LOC101298761 isoform X1 [Fragaria vesca subsp. vesca]
maker-Fvb7-2-augustus-gene-55.45	1269.56	1754.13	784.991	0.44751	-1.16001	4.04668e-63	4.19193e-61	Fvb7-2	5513090	5516101	+	3011	maker-Fvb7-2-augustus-gene-55.45	-	K18342	virNOG01126	OT	sp|Q8LBZ4|OTU_ARATH OTU domain-containing protein At3g57810 OS=Arabidopsis thaliana GN=At3g57810 PE=2 SV=1	gi|470142682|ref|XP_004307032.1| PREDICTED: OTU domain-containing protein At3g57810-like [Fragaria vesca subsp. vesca]
snap_masked-Fvb1-3-processed-gene-6.28	262.314	438.334	86.2945	0.196869	-2.34469	4.34987e-63	4.49895e-61	Fvb1-3	619152	625362	+	6210	snap_masked-Fvb1-3-processed-gene-6.28	GO:0008168;GO:0032259	K00558	virNOG10393	B	sp|Q94F88|CMT3_ARATH DNA (cytosine-5)-methyltransferase CMT3 OS=Arabidopsis thaliana GN=CMT3 PE=1 SV=2	gi|764505920|ref|XP_011462220.1| PREDICTED: DNA (cytosine-5)-methyltransferase CMT3-like isoform X2 [Fragaria vesca subsp. vesca]
snap_masked-Fvb4-4-processed-gene-54.36	5579.39	7188.28	3970.5	0.552358	-0.856324	5.57003e-63	5.75193e-61	Fvb4-4	5461108	5464689	+	3581	snap_masked-Fvb4-4-processed-gene-54.36	-	K02133	virNOG09296	C	sp|P29685|ATPBM_HEVBR ATP synthase subunit beta, mitochondrial OS=Hevea brasiliensis GN=ATPB PE=2 SV=1	gi|470126069|ref|XP_004299016.1| PREDICTED: ATP synthase subunit beta, mitochondrial [Fragaria vesca subsp. vesca]
maker-Fvb2-4-augustus-gene-190.63	1314.64	700.551	1928.73	2.75316	1.46109	5.81405e-63	5.99455e-61	Fvb2-4	19039155	19044769	-	5614	maker-Fvb2-4-augustus-gene-190.63	GO:0005982;GO:0016157;GO:0005985;GO:0010431	K00695	virNOG07773	M	sp|O24301|SUS2_PEA Sucrose synthase 2 OS=Pisum sativum GN=SUS2 PE=2 SV=1	gi|470109046|ref|XP_004290813.1| PREDICTED: sucrose synthase 2 [Fragaria vesca subsp. vesca]
maker-Fvb3-4-augustus-gene-25.41	1088.2	654.683	1521.73	2.32437	1.21684	6.1362e-63	6.31685e-61	Fvb3-4	2562001	2565241	-	3240	maker-Fvb3-4-augustus-gene-25.41	GO:0006457;GO:0005524;GO:0051082;GO:0006950	K04079	virNOG09511	O	sp|P36181|HSP80_SOLLC Heat shock cognate protein 80 OS=Solanum lycopersicum GN=HSC80 PE=2 SV=1	gi|470117509|ref|XP_004294900.1| PREDICTED: heat shock protein 90-2 [Fragaria vesca subsp. vesca]
augustus_masked-Fvb4-3-processed-gene-91.14	740.693	1082.86	398.523	0.368028	-1.44211	7.81184e-63	8.02931e-61	Fvb4-3	9134532	9135491	-	959	augustus_masked-Fvb4-3-processed-gene-91.14	-	-	virNOG08158	S	-	gi|764594671|ref|XP_011465680.1| PREDICTED: uncharacterized protein LOC105351839 [Fragaria vesca subsp. vesca]
maker-Fvb2-3-snap-gene-22.59	2671.77	3523.85	1819.69	0.516392	-0.95346	1.43682e-62	1.47453e-60	Fvb2-3	2281247	2287480	+	6233	maker-Fvb2-3-snap-gene-22.59	GO:0046872;GO:0006470;GO:0004722	K17499	virNOG05960	T	sp|Q9SZ53|P2C60_ARATH Probable protein phosphatase 2C 60 OS=Arabidopsis thaliana GN=At4g31860 PE=2 SV=1	gi|470111465|ref|XP_004291968.1| PREDICTED: probable protein phosphatase 2C 60 isoform X1 [Fragaria vesca subsp. vesca] gi|764547013|ref|XP_011459620.1| PREDICTED: probable protein phosphatase 2C 60 isoform X1 [Fragaria vesca subsp. vesca]
maker-Fvb3-4-augustus-gene-195.52	358.762	152.274	565.25	3.71205	1.89221	1.47202e-62	1.50831e-60	Fvb3-4	19538891	19540972	+	2081	maker-Fvb3-4-augustus-gene-195.52	-	-	virNOG22434;virNOG17143	S	-	gi|470115926|ref|XP_004294142.1| PREDICTED: uncharacterized protein LOC101306310 [Fragaria vesca subsp. vesca]
maker-Fvb1-3-augustus-gene-151.31	657.613	962.529	352.697	0.366427	-1.4484	1.56707e-62	1.60321e-60	Fvb1-3	15077533	15091806	-	14273	maker-Fvb1-3-augustus-gene-151.31	GO:0003677;GO:0006270;GO:0001882;GO:0003887;GO:0008408;GO:0071897;GO:0000166;GO:0090305	K02320	virNOG04482	L	sp|O48653|DPOLA_ORYSJ DNA polymerase alpha catalytic subunit OS=Oryza sativa subsp. japonica GN=Os01g0868300 PE=2 SV=2	gi|470106397|ref|XP_004289559.1| PREDICTED: DNA polymerase alpha catalytic subunit [Fragaria vesca subsp. vesca]
augustus_masked-Fvb3-4-processed-gene-264.5	1954.68	2681.87	1227.49	0.4577	-1.12752	1.86695e-62	1.90706e-60	Fvb3-4	26461791	26463620	+	1829	augustus_masked-Fvb3-4-processed-gene-264.5	GO:0016702;GO:0055114	K09840	virNOG05544	Q	sp|Q9M6E8|NCED1_PHAVU 9-cis-epoxycarotenoid dioxygenase NCED1, chloroplastic OS=Phaseolus vulgaris GN=NCED1 PE=2 SV=1	gi|470114662|ref|XP_004293530.1| PREDICTED: 9-cis-epoxycarotenoid dioxygenase NCED1, chloroplastic [Fragaria vesca subsp. vesca] gi|408384458|gb|AFU61914.1| 9-cis-epoxycarotenoid dioxygenase 1 [Fragaria x ananassa]
snap_masked-Fvb6-2-processed-gene-184.23	284.576	86.5151	482.637	5.57864	2.47991	1.95103e-62	1.98987e-60	Fvb6-2	18410648	18412742	+	2094	snap_masked-Fvb6-2-processed-gene-184.23	-	K00799	virNOG10970	O	sp|Q9LZ06|GSTL3_ARATH Glutathione S-transferase L3 OS=Arabidopsis thaliana GN=GSTL3 PE=2 SV=1	gi|470133961|ref|XP_004302827.1| PREDICTED: glutathione S-transferase L3-like isoform X1 [Fragaria vesca subsp. vesca]
maker-Fvb1-4-augustus-gene-47.33	6382.62	8182.35	4582.89	0.560095	-0.836257	3.25607e-62	3.31577e-60	Fvb1-4	4686461	4691574	+	5113	maker-Fvb1-4-augustus-gene-47.33	-	K07088	virNOG08620	S	sp|P38355|YB8B_YEAST Uncharacterized transporter YBR287W OS=Saccharomyces cerevisiae (strain ATCC 204508 / S288c) GN=YBR287W PE=1 SV=1	gi|470102546|ref|XP_004287713.1| PREDICTED: uncharacterized transporter YBR287W isoform X2 [Fragaria vesca subsp. vesca]
maker-Fvb6-4-augustus-gene-78.32	24708	32050.2	17365.8	0.541832	-0.884083	4.45677e-62	4.5315e-60	Fvb6-4	7825486	7828686	-	3200	maker-Fvb6-4-augustus-gene-78.32	GO:0000287;GO:0016831;GO:0030976	K01568	virNOG06014	HE	sp|Q9FFT4|PDC2_ARATH Pyruvate decarboxylase 2 OS=Arabidopsis thaliana GN=PDC2 PE=2 SV=1	gi|10121330|gb|AAG13131.1|AF193791_1 pyruvate decarboxylase [Fragaria x ananassa]
maker-Fvb7-4-snap-gene-59.59	1550.71	2363.97	737.454	0.311956	-1.68059	5.79201e-62	5.8801e-60	Fvb7-4	5954894	5961576	+	6682	maker-Fvb7-4-snap-gene-59.59	-	-	KOG4658;COG4886;virNOG39184	ST	sp|Q7XA40|RGA3_SOLBU Putative disease resistance protein RGA3 OS=Solanum bulbocastanum GN=RGA3 PE=2 SV=2	gi|764632757|ref|XP_011469797.1| PREDICTED: putative disease resistance protein RGA3 [Fragaria vesca subsp. vesca] gi|764632761|ref|XP_011469798.1| PREDICTED: putative disease resistance protein RGA3 [Fragaria vesca subsp. vesca] gi|764632765|ref|XP_011469799.1| PREDICTED: putative disease resistance protein RGA3 [Fragaria vesca subsp. vesca] gi|764632768|ref|XP_011469800.1| PREDICTED: putative d…
augustus_masked-Fvb5-1-processed-gene-41.20	1602.27	2205.83	998.698	0.452753	-1.1432	6.14352e-62	6.22738e-60	Fvb5-1	4173963	4175372	-	1409	augustus_masked-Fvb5-1-processed-gene-41.20	-	K13065	virNOG15672	S	sp|Q70PR7|VINSY_RAUSE Vinorine synthase OS=Rauvolfia serpentina GN=ACT PE=1 SV=2	gi|764582659|ref|XP_011464154.1| PREDICTED: vinorine synthase-like [Fragaria vesca subsp. vesca]
augustus_masked-Fvb6-1-processed-gene-303.5	378.111	589.544	166.678	0.282723	-1.82254	6.47353e-62	6.55185e-60	Fvb6-1	30336038	30337477	-	1439	augustus_masked-Fvb6-1-processed-gene-303.5	-	K07192	virNOG04237	ZU	sp|D2XNQ8|FLOT1_MEDTR Flotillin-like protein 1 OS=Medicago truncatula GN=FLOT1 PE=2 SV=1	gi|470138694|ref|XP_004305090.1| PREDICTED: flotillin-like protein 4 [Fragaria vesca subsp. vesca]
augustus_masked-Fvb3-4-processed-gene-49.2	146.949	30.5246	263.373	8.62825	3.10907	8.00961e-62	8.09411e-60	Fvb3-4	4925164	4925640	+	476	augustus_masked-Fvb3-4-processed-gene-49.2	-	K13993	virNOG04152;virNOG20594	O	sp|P27880|HSP12_MEDSA 18.2 kDa class I heat shock protein OS=Medicago sativa GN=HSP18.2 PE=2 SV=1	gi|764558839|ref|XP_011460952.1| PREDICTED: 18.1 kDa class I heat shock protein-like [Fragaria vesca subsp. vesca]
augustus_masked-Fvb6-4-processed-gene-285.0	254.078	417.873	90.2822	0.216052	-2.21055	8.07073e-62	8.14343e-60	Fvb6-4	28482633	28492814	+	10181	augustus_masked-Fvb6-4-processed-gene-285.0	GO:0016021	-	virNOG11019	S	-	gi|470136139|ref|XP_004303855.1| PREDICTED: uncharacterized protein LOC101302959 [Fragaria vesca subsp. vesca]
maker-Fvb2-3-augustus-gene-115.53	87.626	5.88766	169.364	28.766	4.84629	1.03882e-61	1.04658e-59	Fvb2-3	11490848	11492785	-	1937	maker-Fvb2-3-augustus-gene-115.53	GO:0019953;GO:0005576	-	virNOG11171	R	sp|Q9SVE5|EXLA2_ARATH Expansin-like A2 OS=Arabidopsis thaliana GN=EXLA2 PE=2 SV=1	gi|470107411|ref|XP_004290040.1| PREDICTED: expansin-like A2 [Fragaria vesca subsp. vesca]
maker-Fvb1-1-snap-gene-134.35	1753.87	2362.34	1145.4	0.484858	-1.04437	1.52547e-61	1.53452e-59	Fvb1-1	13461728	13467592	-	5864	maker-Fvb1-1-snap-gene-134.35	GO:0009098;GO:0003852	K01649	virNOG02105	E	sp|Q9C550|LEU12_ARATH 2-isopropylmalate synthase 2, chloroplastic OS=Arabidopsis thaliana GN=IPMS2 PE=1 SV=1	gi|470105799|ref|XP_004289267.1| PREDICTED: 2-isopropylmalate synthase 2, chloroplastic-like [Fragaria vesca subsp. vesca]
augustus_masked-Fvb5-3-processed-gene-255.33	271.965	446.783	97.1462	0.217435	-2.20134	1.68187e-61	1.68928e-59	Fvb5-3	25579615	25580166	-	551	augustus_masked-Fvb5-3-processed-gene-255.33	GO:0016020	-	virNOG35483;virNOG23609	S	-	gi|470129860|ref|XP_004300826.1| PREDICTED: uncharacterized protein LOC101295050 [Fragaria vesca subsp. vesca]
snap_masked-Fvb6-2-processed-gene-317.39	2865.89	1790.2	3941.59	2.20176	1.13866	1.86907e-61	1.87446e-59	Fvb6-2	31765109	31765760	-	651	snap_masked-Fvb6-2-processed-gene-317.39	-	-	virNOG25933	S	-	gi|694407106|ref|XP_009378315.1| PREDICTED: late embryogenesis abundant protein 2-like [Pyrus x bretschneideri]
augustus_masked-Fvb3-2-processed-gene-59.10	200.055	357.726	42.3835	0.118481	-3.07728	1.96812e-61	1.9708e-59	Fvb3-2	5953563	5955206	+	1643	augustus_masked-Fvb3-2-processed-gene-59.10	GO:0016614;GO:0050660;GO:0055114	-	virNOG13105	R	sp|Q9SVG4|RETOL_ARATH Reticuline oxidase-like protein OS=Arabidopsis thaliana GN=At4g20830 PE=1 SV=2	gi|470118682|ref|XP_004295451.1| PREDICTED: reticuline oxidase-like protein [Fragaria vesca subsp. vesca]
maker-Fvb2-3-augustus-gene-13.38	240.557	398.478	82.6371	0.207382	-2.26964	2.01638e-61	2.01607e-59	Fvb2-3	1326489	1328964	+	2475	maker-Fvb2-3-augustus-gene-13.38	-	-	virNOG29085;virNOG20566;NOG143490;virNOG26337;KOG0800	O	sp|Q9LZJ6|ATL5_ARATH RING-H2 finger protein ATL5 OS=Arabidopsis thaliana GN=ATL5 PE=2 SV=1	gi|470112895|ref|XP_004292665.1| PREDICTED: RING-H2 finger protein ATL5-like [Fragaria vesca subsp. vesca]
maker-Fvb3-4-augustus-gene-272.60	1538.96	2088.64	989.285	0.47365	-1.07811	2.07591e-61	2.07246e-59	Fvb3-4	27224195	27226078	-	1883	maker-Fvb3-4-augustus-gene-272.60	GO:0005634;GO:0016799;GO:0005829;GO:0009691	K06966	virNOG01121;virNOG07475	S	sp|Q8LBB7|LOG5_ARATH Cytokinin riboside 5&apos;-monophosphate phosphoribohydrolase LOG5 OS=Arabidopsis thaliana GN=LOG5 PE=1 SV=1	gi|764552487|ref|XP_004293586.2| PREDICTED: cytokinin riboside 5&apos;-monophosphate phosphoribohydrolase LOG3-like isoform X1 [Fragaria vesca subsp. vesca]
maker-Fvb3-2-augustus-gene-188.26	523.229	916.805	129.654	0.14142	-2.82195	2.16775e-61	2.16089e-59	Fvb3-2	18832368	18834185	+	1817	maker-Fvb3-2-augustus-gene-188.26	GO:0004553;GO:0005975	-	virNOG04186	R	sp|A7PQW3|E13B_VITVI Glucan endo-1,3-beta-glucosidase OS=Vitis vinifera GN=VIT_06s0061g00120 PE=1 SV=2	gi|62362438|gb|AAX81590.1| beta-1,3-glucanase [Fragaria x ananassa]
maker-Fvb5-1-augustus-gene-255.31	7703.59	10990	4417.14	0.401923	-1.31501	2.3143e-61	2.3035e-59	Fvb5-1	25530289	25532539	-	2250	maker-Fvb5-1-augustus-gene-255.31	GO:0005874;GO:0007017;GO:0005525;GO:0005200;GO:0005737;GO:0003924	K07374	virNOG06165	Z	sp|P33629|TBA_PRUDU Tubulin alpha chain OS=Prunus dulcis GN=TUBA PE=2 SV=1	gi|470127791|ref|XP_004299843.1| PREDICTED: tubulin alpha chain-like [Fragaria vesca subsp. vesca] gi|15029368|gb|AAK81858.1|AF394915_1 alpha tubulin subunit [Rosa hybrid cultivar]
maker-Fvb3-1-augustus-gene-240.19	126.454	230.566	22.3426	0.0969031	-3.36731	2.33834e-61	2.32392e-59	Fvb3-1	24019385	24022661	-	3276	maker-Fvb3-1-augustus-gene-240.19	GO:0016020	-	virNOG06621	T	sp|Q8VZG8|Y4885_ARATH Probable LRR receptor-like serine/threonine-protein kinase At4g08850 OS=Arabidopsis thaliana GN=At4g08850 PE=1 SV=3	gi|764555167|ref|XP_011460571.1| PREDICTED: probable LRR receptor-like serine/threonine-protein kinase At4g08850 [Fragaria vesca subsp. vesca]
maker-Fvb1-1-augustus-gene-107.19	300.619	482.138	119.1	0.247024	-2.01728	2.41984e-61	2.40131e-59	Fvb1-1	10691922	10693740	+	1818	maker-Fvb1-1-augustus-gene-107.19	GO:0016705;GO:0020037;GO:0005506;GO:0016021;GO:0004497;GO:0055114	-	virNOG10453;virNOG01377	Q	sp|P93147|C81E1_GLYEC Isoflavone 2&apos;-hydroxylase OS=Glycyrrhiza echinata GN=CYP81E1 PE=1 SV=2	gi|470103807|ref|XP_004288320.1| PREDICTED: cytochrome P450 81E8-like [Fragaria vesca subsp. vesca]
snap_masked-Fvb1-2-processed-gene-159.28	345.195	145.116	545.274	3.75752	1.90978	2.80694e-61	2.78127e-59	Fvb1-2	15975190	15980377	-	5187	snap_masked-Fvb1-2-processed-gene-159.28	-	K05391	virNOG13812	P	sp|O65717|CNGC1_ARATH Cyclic nucleotide-gated ion channel 1 OS=Arabidopsis thaliana GN=CNGC1 PE=1 SV=1	gi|764597002|ref|XP_011466129.1| PREDICTED: cyclic nucleotide-gated ion channel 1-like [Fragaria vesca subsp. vesca] gi|764597007|ref|XP_011466130.1| PREDICTED: cyclic nucleotide-gated ion channel 1-like [Fragaria vesca subsp. vesca] gi|764597011|ref|XP_011466131.1| PREDICTED: cyclic nucleotide-gated ion channel 1-like [Fragaria vesca subsp. vesca]
maker-Fvb7-4-augustus-gene-23.60	23946.1	30120.4	17771.8	0.590026	-0.76115	2.8996e-61	2.86878e-59	Fvb7-4	2321479	2324097	-	2618	maker-Fvb7-4-augustus-gene-23.60	-	-	virNOG26979;virNOG20724	TR	sp|Q04980|LTI65_ARATH Low-temperature-induced 65 kDa protein OS=Arabidopsis thaliana GN=LTI65 PE=2 SV=2	gi|764637618|ref|XP_011470370.1| PREDICTED: low-temperature-induced 65 kDa protein isoform X5 [Fragaria vesca subsp. vesca]
maker-Fvb6-3-snap-gene-407.86	172.93	301.091	44.7697	0.148692	-2.7496	3.18279e-61	3.14425e-59	Fvb6-3	40739540	40744978	-	5438	maker-Fvb6-3-snap-gene-407.86	-	-	virNOG19029;virNOG19888	SR	-	gi|470132331|ref|XP_004302037.1| PREDICTED: uncharacterized protein LOC101300067 [Fragaria vesca subsp. vesca]
maker-Fvb7-4-augustus-gene-11.35	953.622	453.315	1453.93	3.20732	1.68137	3.34663e-61	3.30118e-59	Fvb7-4	1126813	1137351	-	10538	maker-Fvb7-4-augustus-gene-11.35	GO:0016040;GO:0010181;GO:0005506;GO:0050660;GO:0006537;GO:0055114;GO:0051536	K00264	virNOG06466	E	sp|Q03460|GLSN_MEDSA Glutamate synthase [NADH], amyloplastic OS=Medicago sativa PE=1 SV=1	gi|470144677|ref|XP_004307975.1| PREDICTED: glutamate synthase 1 [NADH], chloroplastic isoform X1 [Fragaria vesca subsp. vesca]
maker-Fvb5-3-augustus-gene-271.53	977.461	581.835	1373.09	2.35993	1.23874	3.36064e-61	3.31005e-59	Fvb5-3	27143792	27154305	-	10513	maker-Fvb5-3-augustus-gene-271.53	GO:0003746;GO:0005525;GO:0006414;GO:0009507;GO:0003924	K17872	virNOG04493	J	sp|P34811|EFGC_SOYBN Elongation factor G, chloroplastic OS=Glycine max GN=FUSA PE=1 SV=1	gi|470129630|ref|XP_004300712.1| PREDICTED: alternative NAD(P)H-ubiquinone oxidoreductase C1, chloroplastic/mitochondrial [Fragaria vesca subsp. vesca]
maker-Fvb4-3-snap-gene-132.57	189.229	340.538	37.9206	0.111355	-3.16676	4.21657e-61	4.14692e-59	Fvb4-3	13253216	13258938	+	5722	maker-Fvb4-3-snap-gene-132.57	GO:0006952;GO:0009607	-	virNOG26803;virNOG05080	S	sp|O50001|PRU1_PRUAR Major allergen Pru ar 1 OS=Prunus armeniaca PE=1 SV=1	gi|470121666|ref|XP_004296883.1| PREDICTED: major allergen Pru ar 1-like [Fragaria vesca subsp. vesca]
maker-Fvb4-3-augustus-gene-9.37	251.363	413.173	89.5531	0.216745	-2.20593	4.25162e-61	4.17518e-59	Fvb4-3	897435	898413	+	978	maker-Fvb4-3-augustus-gene-9.37	GO:0006662;GO:0015035;GO:0005623;GO:0055114;GO:0045454	K03671	virNOG22871;virNOG21190	O	sp|Q38879|TRXH2_ARATH Thioredoxin H2 OS=Arabidopsis thaliana GN=TRX2 PE=2 SV=2	gi|470123608|ref|XP_004297814.1| PREDICTED: thioredoxin H2-like [Fragaria vesca subsp. vesca]
maker-Fvb6-1-snap-gene-79.64	1158.46	1603.66	713.255	0.444766	-1.16888	4.29971e-61	4.21614e-59	Fvb6-1	7894450	7914083	-	19633	maker-Fvb6-1-snap-gene-79.64	-	-	KOG4658;virNOG04327;COG4886;virNOG06083	ST	sp|Q9LRR4|R13L1_ARATH Putative disease resistance RPP13-like protein 1 OS=Arabidopsis thaliana GN=RPPL1 PE=3 SV=1	gi|764612079|ref|XP_011467658.1| PREDICTED: 7-deoxyloganetin glucosyltransferase-like [Fragaria vesca subsp. vesca]
maker-Fvb4-3-augustus-gene-133.54	1402.92	691.039	2114.81	3.06033	1.61369	4.96529e-61	4.86157e-59	Fvb4-3	13354915	13356694	-	1779	maker-Fvb4-3-augustus-gene-133.54	GO:0005634;GO:0003677;GO:0006355;GO:0003700	K09286	virNOG20857	K	sp|P42736|RAP23_ARATH Ethylene-responsive transcription factor RAP2-3 OS=Arabidopsis thaliana GN=RAP2-3 PE=1 SV=2	gi|764572143|ref|XP_011462742.1| PREDICTED: ethylene-responsive transcription factor RAP2-3 [Fragaria vesca subsp. vesca]
snap_masked-Fvb6-4-processed-gene-341.56	72.1045	141.677	2.53241	0.0178746	-5.80595	9.1464e-61	8.94209e-59	Fvb6-4	34272030	34274034	+	2004	snap_masked-Fvb6-4-processed-gene-341.56	GO:0012501;GO:0007275;GO:0006260;GO:0009186;GO:0051726;GO:0055114;GO:0016491	K10808	virNOG04833	F	sp|P49730|RIR2_TOBAC Ribonucleoside-diphosphate reductase small chain OS=Nicotiana tabacum PE=2 SV=1	gi|470136373|ref|XP_004303968.1| PREDICTED: ribonucleoside-diphosphate reductase small chain [Fragaria vesca subsp. vesca]
maker-Fvb5-3-augustus-gene-155.48	303.503	120.51	486.496	4.03698	2.01328	1.24459e-60	1.21499e-58	Fvb5-3	15516734	15522989	-	6255	maker-Fvb5-3-augustus-gene-155.48	GO:0008168;GO:0016021;GO:0032259	-	virNOG05462	R	sp|Q94EJ6|PMTE_ARATH Probable methyltransferase PMT14 OS=Arabidopsis thaliana GN=At4g18030 PE=1 SV=1	gi|470128703|ref|XP_004300275.1| PREDICTED: probable methyltransferase PMT14 [Fragaria vesca subsp. vesca]
augustus_masked-Fvb2-4-processed-gene-30.15	713.833	396.351	1031.31	2.60202	1.37963	1.28444e-60	1.25205e-58	Fvb2-4	3086290	3087459	-	1169	augustus_masked-Fvb2-4-processed-gene-30.15	-	-	virNOG12018	R	sp|Q00874|DR100_ARATH DNA-damage-repair/toleration protein DRT100 OS=Arabidopsis thaliana GN=DRT100 PE=2 SV=2	gi|470136519|ref|XP_004304038.1| PREDICTED: leucine-rich repeat receptor-like serine/threonine-protein kinase BAM1 [Fragaria vesca subsp. vesca]
maker-Fvb5-2-snap-gene-223.61	1104.05	1613.34	594.759	0.368651	-1.43967	1.29601e-60	1.26147e-58	Fvb5-2	22375477	22378819	+	3342	maker-Fvb5-2-snap-gene-223.61	GO:0016021;GO:0015238;GO:0015297;GO:0006855	K03327	virNOG11537;virNOG09799	S	sp|Q9LYT3|TT12_ARATH Protein TRANSPARENT TESTA 12 OS=Arabidopsis thaliana GN=TT12 PE=2 SV=1	gi|470127462|ref|XP_004299688.1| PREDICTED: protein TRANSPARENT TESTA 12-like [Fragaria vesca subsp. vesca]
augustus_masked-Fvb6-4-processed-gene-4.2	173.121	300.701	45.5398	0.151445	-2.72313	1.44869e-60	1.408e-58	Fvb6-4	401914	402207	+	293	augustus_masked-Fvb6-4-processed-gene-4.2	-	-	-	-	-	-
maker-Fvb7-2-augustus-gene-131.33	132.739	24.572	240.907	9.8041	3.29339	1.48174e-60	1.43801e-58	Fvb7-2	13148590	13151994	-	3404	maker-Fvb7-2-augustus-gene-131.33	GO:0016021	-	virNOG17168	S	-	gi|470141877|ref|XP_004306652.1| PREDICTED: uncharacterized protein LOC101307620 [Fragaria vesca subsp. vesca]
maker-Fvb5-3-augustus-gene-136.32	1172.72	1619.55	725.884	0.448202	-1.15778	1.49363e-60	1.44742e-58	Fvb5-3	13671970	13678836	-	6866	maker-Fvb5-3-augustus-gene-136.32	GO:0016310;GO:0005524;GO:0004631	K00938	virNOG11461	I	sp|P24521|ERG8_YEAST Phosphomevalonate kinase OS=Saccharomyces cerevisiae (strain ATCC 204508 / S288c) GN=ERG8 PE=1 SV=2	gi|470128515|ref|XP_004300184.1| PREDICTED: probable phosphomevalonate kinase [Fragaria vesca subsp. vesca]
maker-Fvb2-3-augustus-gene-46.61	365.376	570.33	160.421	0.281277	-1.82993	2.15287e-60	2.08321e-58	Fvb2-3	4641095	4644285	-	3190	maker-Fvb2-3-augustus-gene-46.61	GO:0005634;GO:0003677;GO:0006281;GO:0016458;GO:0006260;GO:0006310	K10739	virNOG14172	L	sp|Q9ZQ19|RFA2A_ARATH Replication protein A 32 kDa subunit A OS=Arabidopsis thaliana GN=RPA2A PE=1 SV=2	gi|470109964|ref|XP_004291257.1| PREDICTED: replication protein A 32 kDa subunit A-like [Fragaria vesca subsp. vesca]
maker-Fvb4-2-augustus-gene-158.32	737.121	413.271	1060.97	2.56725	1.36023	2.34224e-60	2.26314e-58	Fvb4-2	15790973	15792958	+	1985	maker-Fvb4-2-augustus-gene-158.32	GO:0005622;GO:0008270	-	virNOG04397	S	sp|Q96288|STO_ARATH Salt tolerance protein OS=Arabidopsis thaliana GN=STO PE=1 SV=1	gi|470148525|ref|XP_004309809.1| PREDICTED: B-box zinc finger protein 24 [Fragaria vesca subsp. vesca]
maker-Fvb6-4-augustus-gene-336.46	987.842	591.108	1384.58	2.34234	1.22795	2.70764e-60	2.61238e-58	Fvb6-4	33606660	33610203	-	3543	maker-Fvb6-4-augustus-gene-336.46	GO:0001887;GO:0030170;GO:0009570;GO:0009086;GO:0003962	K01739	virNOG06019	E	sp|P55217|METB_ARATH Cystathionine gamma-synthase, chloroplastic OS=Arabidopsis thaliana GN=CGS1 PE=2 SV=3	gi|525344619|ref|NP_001266947.1| cystathionine gamma-synthase, chloroplastic-like [Fragaria vesca] gi|5804835|emb|CAA04772.2| cystathionine gamma synthase [Fragaria vesca] gi|6012969|emb|CAB57356.1| cystathionine gamma synthase [Fragaria vesca]
maker-Fvb1-3-snap-gene-152.43	580.709	303.504	857.914	2.8267	1.49912	2.84877e-60	2.74454e-58	Fvb1-3	15233969	15245218	-	11249	maker-Fvb1-3-snap-gene-152.43	-	K14521	virNOG05155	R	sp|Q9XIK4|U202A_ARATH UPF0202 protein At1g10490 OS=Arabidopsis thaliana GN=At1g10490 PE=2 SV=2	gi|470103330|ref|XP_004288093.1| PREDICTED: UPF0202 protein At1g10490 [Fragaria vesca subsp. vesca]
maker-Fvb4-3-augustus-gene-43.38	940.13	548.833	1331.43	2.42593	1.27854	3.25266e-60	3.12909e-58	Fvb4-3	4290178	4296867	+	6689	maker-Fvb4-3-augustus-gene-43.38	GO:0010157;GO:0006457;GO:0005524;GO:0009414;GO:0045037;GO:0005774;GO:0051082;GO:0009651;GO:0005739;GO:0009941;GO:0009704;GO:0009570	K09487	virNOG01891	O	sp|Q04619|HS90B_CHICK Heat shock cognate protein HSP 90-beta OS=Gallus gallus GN=HSP90AB1 PE=2 SV=1	gi|470122313|ref|XP_004297188.1| PREDICTED: heat shock protein 83 [Fragaria vesca subsp. vesca]
augustus_masked-Fvb7-1-processed-gene-290.4	8389.05	11578.4	5199.72	0.449089	-1.15493	3.34197e-60	3.21033e-58	Fvb7-1	29025036	29027057	+	2021	augustus_masked-Fvb7-1-processed-gene-290.4	GO:0006351	-	virNOG08485	S	sp|Q9FYR7|SCL8_ARATH Scarecrow-like protein 8 OS=Arabidopsis thaliana GN=SCL8 PE=2 SV=1	gi|764637283|ref|XP_011470326.1| PREDICTED: scarecrow-like protein 8 [Fragaria vesca subsp. vesca]
maker-Fvb6-3-snap-gene-171.24	1014.79	611.484	1418.1	2.31912	1.21358	3.49867e-60	3.35598e-58	Fvb6-3	17086293	17092823	-	6530	maker-Fvb6-3-snap-gene-171.24	GO:0048046;GO:0009097;GO:0004455;GO:0055114;GO:0009099;GO:0005618;GO:0005507;GO:0005739;GO:0009941;GO:0009570	K00053	virNOG01181	E	sp|O82043|ILV5_PEA Ketol-acid reductoisomerase, chloroplastic OS=Pisum sativum GN=PGAAIR PE=1 SV=1	gi|470134690|ref|XP_004303172.1| PREDICTED: ketol-acid reductoisomerase, chloroplastic [Fragaria vesca subsp. vesca]
maker-Fvb5-4-snap-gene-62.84	101.59	190.936	12.2443	0.0641277	-3.96291	3.67637e-60	3.52132e-58	Fvb5-4	6211058	6222879	-	11821	maker-Fvb5-4-snap-gene-62.84	-	K05236	virNOG04039	U	sp|Q94A40|COPA1_ARATH Coatomer subunit alpha-1 OS=Arabidopsis thaliana GN=At1g62020 PE=1 SV=2	gi|764583202|ref|XP_004299223.2| PREDICTED: cytochrome P450 CYP736A12-like [Fragaria vesca subsp. vesca]
maker-Fvb5-3-augustus-gene-42.27	4273.08	5517.22	3028.95	0.549	-0.865122	4.06588e-60	3.88877e-58	Fvb5-3	4206943	4209225	+	2282	maker-Fvb5-3-augustus-gene-42.27	GO:0005783;GO:0005634;GO:0009555;GO:0010025;GO:0016747;GO:0042761	-	virNOG03018	S	sp|Q70PR7|VINSY_RAUSE Vinorine synthase OS=Rauvolfia serpentina GN=ACT PE=1 SV=2	gi|470127570|ref|XP_004299741.1| PREDICTED: protein ECERIFERUM 1-like [Fragaria vesca subsp. vesca]
maker-Fvb5-2-snap-gene-31.71	113.198	209.101	17.2955	0.0827135	-3.59573	4.59292e-60	4.3865e-58	Fvb5-2	3143439	3146499	+	3060	maker-Fvb5-2-snap-gene-31.71	GO:0008171;GO:0032259	-	-	-	-	gi|1035916937|gb|OAY46528.1| hypothetical protein MANES_06G006900 [Manihot esculenta]
maker-Fvb3-3-augustus-gene-87.38	361.489	158.028	564.95	3.57501	1.83795	7.64401e-60	7.28994e-58	Fvb3-3	8739147	8743896	+	4749	maker-Fvb3-3-augustus-gene-87.38	-	-	virNOG00868	S	-	gi|764557586|ref|XP_011460799.1| PREDICTED: uncharacterized protein LOC101295897 [Fragaria vesca subsp. vesca] gi|764557590|ref|XP_011460800.1| PREDICTED: uncharacterized protein LOC101295897 [Fragaria vesca subsp. vesca]
snap_masked-Fvb2-1-processed-gene-183.21	1251.45	783.849	1719.04	2.19308	1.13296	8.33155e-60	7.93418e-58	Fvb2-1	18314371	18321488	+	7117	snap_masked-Fvb2-1-processed-gene-183.21	GO:0005982;GO:0016157;GO:0005985;GO:0010431	K00695	virNOG07773	M	sp|O24301|SUS2_PEA Sucrose synthase 2 OS=Pisum sativum GN=SUS2 PE=2 SV=1	gi|470109046|ref|XP_004290813.1| PREDICTED: sucrose synthase 2 [Fragaria vesca subsp. vesca]
maker-Fvb4-3-snap-gene-199.63	263.548	461.007	66.0883	0.143356	-2.80232	1.11318e-59	1.05856e-57	Fvb4-3	19966603	19970062	+	3459	maker-Fvb4-3-snap-gene-199.63	GO:0006952;GO:0009607	-	virNOG26803;virNOG22362	S	sp|O24248|PRU1_PRUAV Major allergen Pru av 1 OS=Prunus avium GN=PRUA1 PE=1 SV=1	gi|470121687|ref|XP_004296893.1| PREDICTED: major allergen Pru av 1-like [Fragaria vesca subsp. vesca]
snap_masked-Fvb1-1-processed-gene-0.6	53177.5	70899.3	35455.6	0.500085	-0.999756	1.35637e-59	1.28797e-57	Fvb1-1	9361	9658	+	297	snap_masked-Fvb1-1-processed-gene-0.6	-	-	-	-	-	-
augustus_masked-Fvb2-1-processed-gene-209.10	493.322	206.119	780.524	3.78676	1.92096	1.92674e-59	1.82695e-57	Fvb2-1	20952372	20955018	-	2646	augustus_masked-Fvb2-1-processed-gene-209.10	GO:0005634;GO:0010286;GO:0034620;GO:0044212;GO:0045893;GO:0001666;GO:0043565;GO:0003700	K09419	virNOG12884	K	sp|P41152|HSF30_SOLPE Heat shock factor protein HSF30 OS=Solanum peruvianum GN=HSF30 PE=2 SV=1	gi|470109538|ref|XP_004291051.1| PREDICTED: heat shock factor protein HSF30 isoform X1 [Fragaria vesca subsp. vesca]
augustus_masked-Fvb3-2-processed-gene-47.2	347.786	544.312	151.261	0.277893	-1.8474	1.99143e-59	1.88559e-57	Fvb3-2	4713631	4714392	+	761	augustus_masked-Fvb3-2-processed-gene-47.2	-	-	virNOG22551	K	-	gi|470115311|ref|XP_004293846.1| PREDICTED: ethylene-responsive transcription factor 4 [Fragaria vesca subsp. vesca]
maker-Fvb4-2-snap-gene-79.57	4382.88	3122.65	5643.1	1.80715	0.853717	2.16982e-59	2.05155e-57	Fvb4-2	7889141	7897618	+	8477	maker-Fvb4-2-snap-gene-79.57	GO:0006098;GO:0033587;GO:0004801;GO:0009809;GO:0005975;GO:0005739;GO:0009570	K00616	virNOG12759	G	sp|P93596|CP51_WHEAT Obtusifoliol 14-alpha demethylase (Fragment) OS=Triticum aestivum GN=CYP51 PE=2 SV=1	gi|470149237|ref|XP_004310146.1| PREDICTED: uncharacterized protein LOC101305036 [Fragaria vesca subsp. vesca]
maker-Fvb4-1-augustus-gene-124.30	1291.95	1765.62	818.287	0.463456	-1.1095	2.35741e-59	2.22573e-57	Fvb4-1	12387528	12394374	-	6846	maker-Fvb4-1-augustus-gene-124.30	-	-	virNOG11099	F	sp|P83851|IUNH_LEIMA Inosine-uridine preferring nucleoside hydrolase OS=Leishmania major GN=NSNH PE=1 SV=3	gi|470121435|ref|XP_004296774.1| PREDICTED: uncharacterized protein LOC101313205 isoform X1 [Fragaria vesca subsp. vesca] gi|764571481|ref|XP_011462675.1| PREDICTED: uncharacterized protein LOC101313205 isoform X1 [Fragaria vesca subsp. vesca] gi|764571485|ref|XP_011462676.1| PREDICTED: uncharacterized protein LOC101313205 isoform X1 [Fragaria vesca subsp. vesca]
augustus_masked-Fvb1-4-processed-gene-213.3	964.253	1348.64	579.865	0.429962	-1.21772	4.50954e-59	4.25158e-57	Fvb1-4	21380952	21382808	+	1856	augustus_masked-Fvb1-4-processed-gene-213.3	GO:0005634;GO:0006355;GO:0003700	K14514	virNOG06060	K	sp|O24606|EIN3_ARATH Protein ETHYLENE INSENSITIVE 3 OS=Arabidopsis thaliana GN=EIN3 PE=1 SV=1	gi|470103938|ref|XP_004288382.1| PREDICTED: protein ETHYLENE INSENSITIVE 3 [Fragaria vesca subsp. vesca]
augustus_masked-Fvb6-1-processed-gene-25.2	163.571	285	42.1432	0.147871	-2.75759	5.15302e-59	4.85132e-57	Fvb6-1	2491441	2491734	-	293	augustus_masked-Fvb6-1-processed-gene-25.2	-	-	-	-	-	-
maker-Fvb4-3-augustus-gene-277.23	310.19	66.3722	554.008	8.34699	3.06126	5.81667e-59	5.46833e-57	Fvb4-3	27706040	27716328	+	10288	maker-Fvb4-3-augustus-gene-277.23	GO:0016866	K01853	virNOG16316	I	sp|Q9SXV6|CAS1_GLYGL Cycloartenol synthase OS=Glycyrrhiza glabra GN=GgCAS1 PE=1 SV=1	gi|470127601|ref|XP_004299756.1| PREDICTED: cycloartenol synthase 2 [Fragaria vesca subsp. vesca]
augustus_masked-Fvb7-1-processed-gene-266.8	110.78	211.79	9.76923	0.0461269	-4.43825	8.99072e-59	8.4403e-57	Fvb7-1	26680100	26680852	+	752	augustus_masked-Fvb7-1-processed-gene-266.8	-	-	virNOG21512;virNOG24197	S	-	gi|470144170|ref|XP_004307735.1| PREDICTED: uncharacterized protein LOC101305600 [Fragaria vesca subsp. vesca]
maker-Fvb2-1-snap-gene-201.47	332.321	140.463	524.179	3.7318	1.89987	9.1448e-59	8.57277e-57	Fvb2-1	20112827	20117437	+	4610	maker-Fvb2-1-snap-gene-201.47	GO:0008270	K10144	virNOG02215	O	sp|Q9CR50|ZN363_MOUSE RING finger and CHY zinc finger domain-containing protein 1 OS=Mus musculus GN=Rchy1 PE=1 SV=1	gi|470110273|ref|XP_004291409.1| PREDICTED: RING finger and CHY zinc finger domain-containing protein 1 [Fragaria vesca subsp. vesca] gi|764541566|ref|XP_011459138.1| PREDICTED: RING finger and CHY zinc finger domain-containing protein 1 [Fragaria vesca subsp. vesca] gi|764541571|ref|XP_011459139.1| PREDICTED: RING finger and CHY zinc finger domain-containing protein 1 [Fragaria vesca subsp. vesc…
snap_masked-Fvb4-3-processed-gene-126.30	5150.74	6597.32	3704.16	0.561465	-0.832733	1.06782e-58	9.9961e-57	Fvb4-3	12665762	12671115	-	5353	snap_masked-Fvb4-3-processed-gene-126.30	GO:0008152;GO:0046912	K01648	virNOG04001	C	sp|Q93VT8|ACLB1_ORYSJ ATP-citrate synthase beta chain protein 1 OS=Oryza sativa subsp. japonica GN=ACLB-1 PE=2 SV=1	gi|470117887|ref|XP_004295078.1| PREDICTED: ATP-citrate synthase beta chain protein 2 [Fragaria vesca subsp. vesca]
augustus_masked-Fvb2-4-processed-gene-190.7	69.8763	137.238	2.51467	0.0183234	-5.77017	1.10423e-58	1.03223e-56	Fvb2-4	19012164	19012760	+	596	augustus_masked-Fvb2-4-processed-gene-190.7	-	-	virNOG26028;NOG169343	SR	sp|Q8GT41|PLA1_PLAAC Putative invertase inhibitor OS=Platanus acerifolia PE=1 SV=1	gi|470112897|ref|XP_004292666.1| PREDICTED: putative invertase inhibitor [Fragaria vesca subsp. vesca]
maker-Fvb5-2-augustus-gene-125.24	363.279	160.637	565.921	3.52297	1.81679	1.42679e-58	1.33187e-56	Fvb5-2	12493471	12501413	+	7942	maker-Fvb5-2-augustus-gene-125.24	GO:0008168;GO:0016021;GO:0032259	-	virNOG05462	R	sp|Q94EJ6|PMTE_ARATH Probable methyltransferase PMT14 OS=Arabidopsis thaliana GN=At4g18030 PE=1 SV=1	gi|470128703|ref|XP_004300275.1| PREDICTED: probable methyltransferase PMT14 [Fragaria vesca subsp. vesca]
maker-Fvb3-2-augustus-gene-64.46	107.41	199.155	15.6655	0.0786598	-3.66823	1.44959e-58	1.35125e-56	Fvb3-2	6468790	6470428	+	1638	maker-Fvb3-2-augustus-gene-64.46	-	-	-	-	-	gi|470115118|ref|XP_004293750.1| PREDICTED: cysteine-rich and transmembrane domain-containing protein A-like [Fragaria vesca subsp. vesca]
maker-Fvb7-4-augustus-gene-211.14	222.778	74.163	371.393	5.00779	2.32418	1.48067e-58	1.37828e-56	Fvb7-4	21109643	21115999	-	6356	maker-Fvb7-4-augustus-gene-211.14	GO:0006598;GO:0046592;GO:0050660;GO:0055114	K13366	virNOG08408	Q	sp|Q9FNA2|PAO1_ARATH Polyamine oxidase 1 OS=Arabidopsis thaliana GN=PAO1 PE=1 SV=1	gi|470143105|ref|XP_004307225.1| PREDICTED: polyamine oxidase 1 isoform X1 [Fragaria vesca subsp. vesca]
maker-Fvb7-1-augustus-gene-306.53	140.721	29.9021	251.54	8.41211	3.07247	1.72378e-58	1.60232e-56	Fvb7-1	30662238	30666925	+	4687	maker-Fvb7-1-augustus-gene-306.53	GO:0006457;GO:0005524;GO:0051082;GO:0006950	K04079	virNOG09511	O	sp|P27323|HS901_ARATH Heat shock protein 90-1 OS=Arabidopsis thaliana GN=HSP90-1 PE=1 SV=3	gi|470144829|ref|XP_004308050.1| PREDICTED: heat shock protein 83-like [Fragaria vesca subsp. vesca]
maker-Fvb3-4-snap-gene-273.57	2734.18	1892.25	3576.1	1.88987	0.918287	1.87734e-58	1.7426e-56	Fvb3-4	27368150	27373183	+	5033	maker-Fvb3-4-snap-gene-273.57	GO:0005509;GO:0055114;GO:0016491	K17871	virNOG02695	C	sp|Q94BV7|NDB2_ARATH External alternative NAD(P)H-ubiquinone oxidoreductase B2, mitochondrial OS=Arabidopsis thaliana GN=NDB2 PE=1 SV=1	gi|764552664|ref|XP_004293504.2| PREDICTED: external alternative NAD(P)H-ubiquinone oxidoreductase B2, mitochondrial [Fragaria vesca subsp. vesca]
augustus_masked-Fvb3-2-processed-gene-261.4	257.496	95.0583	419.934	4.41764	2.14328	1.88493e-58	1.7472e-56	Fvb3-2	26126697	26129575	+	2878	augustus_masked-Fvb3-2-processed-gene-261.4	-	-	virNOG24249;virNOG26102	S	-	gi|764542688|ref|XP_011459249.1| PREDICTED: uncharacterized protein LOC101306489 isoform X2 [Fragaria vesca subsp. vesca]
maker-Fvb2-1-augustus-gene-88.39	4241.03	3025.35	5456.7	1.80366	0.850924	2.04457e-58	1.89251e-56	Fvb2-1	8881960	8885537	+	3577	maker-Fvb2-1-augustus-gene-88.39	GO:0008270;GO:0055114;GO:0016491	K18857	virNOG12359	Q	sp|P13603|ADH1_TRIRP Alcohol dehydrogenase 1 OS=Trifolium repens GN=ADH1 PE=2 SV=1	gi|470108526|ref|XP_004290567.1| PREDICTED: alcohol dehydrogenase-like [Fragaria vesca subsp. vesca]
maker-Fvb7-2-augustus-gene-289.58	380.196	172.55	587.843	3.4068	1.76842	2.40959e-58	2.22727e-56	Fvb7-2	28913527	28916823	-	3296	maker-Fvb7-2-augustus-gene-289.58	GO:0016021;GO:0015098;GO:0015689	-	virNOG08855	G	sp|Q6N075|MFSD5_HUMAN Major facilitator superfamily domain-containing protein 5 OS=Homo sapiens GN=MFSD5 PE=2 SV=2	gi|470144609|ref|XP_004307944.1| PREDICTED: molybdate-anion transporter [Fragaria vesca subsp. vesca]
augustus_masked-Fvb2-2-processed-gene-195.0	565.574	298.539	832.609	2.78895	1.47972	2.7401e-58	2.52924e-56	Fvb2-2	19495818	19497251	+	1433	augustus_masked-Fvb2-2-processed-gene-195.0	GO:0008152;GO:0016758	K14595	virNOG28102;KOG1192	CG	sp|Q8W3P8|AOG_PHAAN Abscisate beta-glucosyltransferase OS=Phaseolus angularis GN=AOG PE=1 SV=1	gi|470136480|ref|XP_004304020.1| PREDICTED: abscisate beta-glucosyltransferase-like [Fragaria vesca subsp. vesca]
maker-Fvb1-3-augustus-gene-55.42	744.143	1063.28	425.004	0.399709	-1.32298	3.50847e-58	3.23396e-56	Fvb1-3	5527508	5540789	+	13281	maker-Fvb1-3-augustus-gene-55.42	GO:0003682;GO:0003886;GO:0090116	K00558	virNOG11278	K	sp|P34881|DNMT1_ARATH DNA (cytosine-5)-methyltransferase 1 OS=Arabidopsis thaliana GN=DMT1 PE=1 SV=1	gi|233770212|gb|ACQ91179.1| Met1-type cytosine DNA-methyltransferase [Fragaria x ananassa]
augustus_masked-Fvb6-3-processed-gene-53.18	226.191	76.8738	375.508	4.88473	2.28828	5.67463e-58	5.22335e-56	Fvb6-3	5336352	5336723	-	371	augustus_masked-Fvb6-3-processed-gene-53.18	-	-	virNOG27189	R	-	gi|764551375|ref|XP_011460154.1| PREDICTED: uncharacterized protein LOC105350228 [Fragaria vesca subsp. vesca]
maker-Fvb2-4-augustus-gene-169.38	373.293	611.255	135.332	0.2214	-2.17527	6.81472e-58	6.26404e-56	Fvb2-4	16932344	16934625	+	2281	maker-Fvb2-4-augustus-gene-169.38	GO:0003677;GO:0005634;GO:0046982;GO:0000786	K11251	virNOG08032;COG5262;virNOG20208	B	sp|O23628|H2AV1_ARATH Histone H2A variant 1 OS=Arabidopsis thaliana GN=H2AV PE=1 SV=1	gi|470108692|ref|XP_004290644.1| PREDICTED: histone H2A variant 1 [Fragaria vesca subsp. vesca]
maker-Fvb2-2-augustus-gene-25.38	21756	31099.6	12412.5	0.39912	-1.3251	8.6514e-58	7.94127e-56	Fvb2-2	2515032	2518502	+	3470	maker-Fvb2-2-augustus-gene-25.38	-	-	virNOG02911	R	-	gi|470110423|ref|XP_004291483.1| PREDICTED: uncharacterized protein LOC101294330 [Fragaria vesca subsp. vesca]
maker-Fvb2-2-augustus-gene-51.44	1792.38	2520.08	1064.69	0.422481	-1.24304	9.79981e-58	8.98294e-56	Fvb2-2	5097256	5100831	-	3575	maker-Fvb2-2-augustus-gene-51.44	GO:0010011;GO:0010311;GO:0048443;GO:0009734;GO:0010152;GO:0019005;GO:0000822;GO:0038198	K14485	virNOG01111	T	sp|Q570C0|TIR1_ARATH Protein TRANSPORT INHIBITOR RESPONSE 1 OS=Arabidopsis thaliana GN=TIR1 PE=1 SV=2	gi|470148271|ref|XP_004309692.1| PREDICTED: protein TRANSPORT INHIBITOR RESPONSE 1-like [Fragaria vesca subsp. vesca]
maker-Fvb2-1-augustus-gene-230.60	70.0187	137.132	2.90511	0.0211847	-5.56083	1.00252e-57	9.17677e-56	Fvb2-1	23047882	23051763	-	3881	maker-Fvb2-1-augustus-gene-230.60	GO:0004674;GO:0005524;GO:0016021;GO:0006468;GO:0005886	-	virNOG07516	T	sp|Q9SGP2|HSL1_ARATH Receptor-like protein kinase HSL1 OS=Arabidopsis thaliana GN=HSL1 PE=2 SV=1	gi|470109758|ref|XP_004291157.1| PREDICTED: receptor-like protein kinase 5 [Fragaria vesca subsp. vesca]
snap_masked-Fvb2-2-processed-gene-178.12	2191.48	1492.21	2890.74	1.93722	0.953988	1.04362e-57	9.53979e-56	Fvb2-2	17852078	17852353	+	275	snap_masked-Fvb2-2-processed-gene-178.12	-	-	virNOG26550	S	-	gi|764531388|ref|XP_011458375.1| PREDICTED: uncharacterized protein LOC105349697 [Fragaria vesca subsp. vesca]
snap_masked-Fvb1-1-processed-gene-266.26	183.803	313.491	54.1157	0.172623	-2.5343	2.23854e-57	2.04344e-55	Fvb1-1	26593898	26595469	-	1571	snap_masked-Fvb1-1-processed-gene-266.26	GO:0008152;GO:0016740	-	virNOG06851	R	sp|Q0WPT7|Y2104_ARATH Uncharacterized methyltransferase At2g41040, chloroplastic OS=Arabidopsis thaliana GN=At2g41040 PE=1 SV=1	gi|470101562|ref|XP_004287239.1| PREDICTED: uncharacterized methyltransferase At2g41040, chloroplastic-like [Fragaria vesca subsp. vesca]
maker-Fvb2-4-augustus-gene-226.60	700.747	1006.09	395.405	0.393013	-1.34735	2.26772e-57	2.06722e-55	Fvb2-4	22676620	22684643	+	8023	maker-Fvb2-4-augustus-gene-226.60	-	K00826	virNOG03879	E	sp|Q9M439|BCAT2_ARATH Branched-chain-amino-acid aminotransferase 2, chloroplastic OS=Arabidopsis thaliana GN=BCAT2 PE=1 SV=1	gi|470109439|ref|XP_004291005.1| PREDICTED: branched-chain-amino-acid aminotransferase 5, chloroplastic-like [Fragaria vesca subsp. vesca] gi|764537944|ref|XP_011458885.1| PREDICTED: branched-chain-amino-acid aminotransferase 5, chloroplastic-like [Fragaria vesca subsp. vesca] gi|764537955|ref|XP_011458886.1| PREDICTED: branched-chain-amino-acid aminotransferase 5, chloroplastic-like [Fragaria ve…
augustus_masked-Fvb1-2-processed-gene-95.4	84.6291	161.613	7.645	0.0473043	-4.40188	2.78302e-57	2.53346e-55	Fvb1-2	9533433	9533759	+	326	augustus_masked-Fvb1-2-processed-gene-95.4	-	-	virNOG39677;virNOG14268	R	sp|Q9SE93|PNAE_RAUSE Polyneuridine-aldehyde esterase OS=Rauvolfia serpentina GN=PNAE PE=1 SV=1	gi|470129292|ref|XP_004300557.1| PREDICTED: salicylic acid-binding protein 2-like isoform X1 [Fragaria vesca subsp. vesca]
augustus_masked-Fvb7-4-processed-gene-35.13	319.471	532.473	106.468	0.199949	-2.32229	3.52146e-57	3.20129e-55	Fvb7-4	3546528	3547355	-	827	augustus_masked-Fvb7-4-processed-gene-35.13	-	K09286	virNOG18409	K	sp|Q40479|ERF2_TOBAC Ethylene-responsive transcription factor 2 OS=Nicotiana tabacum GN=ERF2 PE=2 SV=1	gi|470144261|ref|XP_004307778.1| PREDICTED: ethylene-responsive transcription factor 2-like [Fragaria vesca subsp. vesca]
augustus_masked-Fvb3-4-processed-gene-253.11	2469.89	3534.51	1405.28	0.397588	-1.33065	4.10265e-57	3.72451e-55	Fvb3-4	25317238	25317747	-	509	augustus_masked-Fvb3-4-processed-gene-253.11	-	-	virNOG17330	S	-	gi|470115522|ref|XP_004293948.1| PREDICTED: uncharacterized protein LOC101296184 [Fragaria vesca subsp. vesca]
maker-Fvb5-1-augustus-gene-293.44	239.575	391.227	87.9217	0.224733	-2.15372	6.26371e-57	5.67858e-55	Fvb5-1	29380267	29385997	+	5730	maker-Fvb5-1-augustus-gene-293.44	GO:0003677;GO:0005524;GO:0006270;GO:0005737;GO:0032508;GO:0000347;GO:0042555;GO:0003678	K02210	virNOG06938	L	sp|P43299|PROL_ARATH Protein PROLIFERA OS=Arabidopsis thaliana GN=PRL PE=1 SV=2	gi|470129075|ref|XP_004300454.1| PREDICTED: DNA replication licensing factor MCM7 [Fragaria vesca subsp. vesca]
maker-Fvb3-3-augustus-gene-247.23	230.78	80.6225	380.937	4.72495	2.2403	6.45294e-57	5.84212e-55	Fvb3-3	24750657	24754189	+	3532	maker-Fvb3-3-augustus-gene-247.23	-	-	KOG4661;virNOG14960	K	sp|Q10422|YDC1_SCHPO Uncharacterized RNA-binding protein C25G10.01 OS=Schizosaccharomyces pombe (strain 972 / ATCC 24843) GN=SPAC25G10.01 PE=1 SV=1	gi|470116165|ref|XP_004294256.1| PREDICTED: serine/arginine-rich splicing factor SR45a isoform X1 [Fragaria vesca subsp. vesca]
maker-Fvb5-3-snap-gene-255.115	211.437	352.734	70.1402	0.198847	-2.33027	9.91461e-57	8.96383e-55	Fvb5-3	25580176	25582569	-	2393	maker-Fvb5-3-snap-gene-255.115	GO:0016021	-	virNOG08865;virNOG35483;virNOG23609	S	-	gi|470129858|ref|XP_004300825.1| PREDICTED: uncharacterized protein LOC101294764 [Fragaria vesca subsp. vesca]
maker-Fvb1-1-augustus-gene-149.41	940.649	568.701	1312.6	2.30806	1.20668	1.22015e-56	1.10163e-54	Fvb1-1	14962620	14965956	-	3336	maker-Fvb1-1-augustus-gene-149.41	GO:0005544;GO:0005509	-	virNOG08442	U	sp|Q9XEE2|ANXD2_ARATH Annexin D2 OS=Arabidopsis thaliana GN=ANN2 PE=2 SV=1	gi|470103568|ref|XP_004288207.1| PREDICTED: annexin D2-like [Fragaria vesca subsp. vesca]
maker-Fvb4-3-augustus-gene-166.21	2366.74	3104.63	1628.85	0.524651	-0.93057	1.42964e-56	1.28901e-54	Fvb4-3	16620987	16623216	+	2229	maker-Fvb4-3-augustus-gene-166.21	GO:0016787;GO:0008152	K07025	virNOG13661	R	sp|Q09893|YAI5_SCHPO Uncharacterized protein C24B11.05 OS=Schizosaccharomyces pombe (strain 972 / ATCC 24843) GN=SPAC24B11.05 PE=3 SV=1	gi|470121692|ref|XP_004296895.1| PREDICTED: uncharacterized protein LOC101301381 [Fragaria vesca subsp. vesca]
snap_masked-Fvb3-4-processed-gene-80.23	209.558	47.4283	371.688	7.83685	2.97027	1.67558e-56	1.50871e-54	Fvb3-4	8016627	8024298	-	7671	snap_masked-Fvb3-4-processed-gene-80.23	-	-	virNOG03257	Q	sp|Q84K47|AB2A_ARATH ABC transporter A family member 2 OS=Arabidopsis thaliana GN=ABCA2 PE=2 SV=1	gi|470117041|ref|XP_004294675.1| PREDICTED: ABC transporter A family member 2-like [Fragaria vesca subsp. vesca]
maker-Fvb5-3-augustus-gene-241.51	1650.27	2207.02	1093.52	0.495475	-1.01312	1.88659e-56	1.69639e-54	Fvb5-3	24122115	24124904	-	2789	maker-Fvb5-3-augustus-gene-241.51	-	-	virNOG22960;virNOG17584	S	-	gi|470126324|ref|XP_004299138.1| PREDICTED: uncharacterized protein LOC101311572 [Fragaria vesca subsp. vesca]
snap_masked-Fvb1-2-processed-gene-51.20	552.567	888.373	216.761	0.243997	-2.03506	2.70373e-56	2.42785e-54	Fvb1-2	5093382	5095625	-	2243	snap_masked-Fvb1-2-processed-gene-51.20	GO:0008270;GO:0055114;GO:0016491	K07119	virNOG06682	R	sp|Q9SLN8|DBR_TOBAC 2-alkenal reductase (NADP(+)-dependent) OS=Nicotiana tabacum GN=DBR PE=1 SV=1	gi|470101415|ref|XP_004287168.1| PREDICTED: 2-alkenal reductase (NADP(+)-dependent)-like isoform X3 [Fragaria vesca subsp. vesca]
maker-Fvb6-3-augustus-gene-86.43	3861.09	5101.61	2620.57	0.513676	-0.961069	3.13561e-56	2.81184e-54	Fvb6-3	8601862	8606023	+	4161	maker-Fvb6-3-augustus-gene-86.43	GO:0035335;GO:0004725	K18045	virNOG13617	V	sp|Q9ZVN4|Y1500_ARATH Probable tyrosine-protein phosphatase At1g05000 OS=Arabidopsis thaliana GN=At1g05000 PE=1 SV=1	gi|525345055|ref|NP_001266990.1| probable tyrosine-protein phosphatase At1g05000-like [Fragaria vesca] gi|334724823|gb|AEH02866.1| tyrosine-protein phosphatase [Fragaria vesca]
maker-Fvb6-4-augustus-gene-334.48	522.957	273.304	772.61	2.82693	1.49924	4.84621e-56	4.33992e-54	Fvb6-4	33389755	33395955	+	6200	maker-Fvb6-4-augustus-gene-334.48	-	K03695	virNOG02371	O	sp|Q9LF37|CLPB3_ARATH Chaperone protein ClpB3, chloroplastic OS=Arabidopsis thaliana GN=CLPB3 PE=2 SV=1	gi|470136963|ref|XP_004304250.1| PREDICTED: chaperone protein ClpB3, chloroplastic isoform X1 [Fragaria vesca subsp. vesca]
maker-Fvb5-1-augustus-gene-141.25	70.2608	137.027	3.49486	0.025505	-5.29308	6.45518e-56	5.77297e-54	Fvb5-1	14136145	14140442	+	4297	maker-Fvb5-1-augustus-gene-141.25	-	K11855	virNOG06013	O	sp|Q9FIQ1|UBP21_ARATH Ubiquitin carboxyl-terminal hydrolase 21 OS=Arabidopsis thaliana GN=UBP21 PE=2 SV=1	gi|470131604|ref|XP_004301683.1| PREDICTED: ubiquitin carboxyl-terminal hydrolase 21 [Fragaria vesca subsp. vesca]
maker-Fvb6-2-augustus-gene-190.25	10564.9	7866.45	13263.4	1.68607	0.753661	6.6789e-56	5.96498e-54	Fvb6-2	19054782	19057804	+	3022	maker-Fvb6-2-augustus-gene-190.25	GO:0005524	K03283	virNOG03266	O	sp|P22953|MD37E_ARATH Probable mediator of RNA polymerase II transcription subunit 37e OS=Arabidopsis thaliana GN=MED37E PE=1 SV=3	gi|470133735|ref|XP_004302715.1| PREDICTED: probable mediator of RNA polymerase II transcription subunit 37e [Fragaria vesca subsp. vesca]
augustus_masked-Fvb1-1-processed-gene-224.10	384.984	588.849	181.12	0.307583	-1.70095	7.5041e-56	6.69293e-54	Fvb1-1	22461927	22465005	-	3078	augustus_masked-Fvb1-1-processed-gene-224.10	-	K20547	virNOG01205	G	sp|P36907|CHIX_PEA Endochitinase OS=Pisum sativum PE=2 SV=1	gi|1021047624|gb|KZN05404.1| hypothetical protein DCAR_006241 [Daucus carota subsp. sativus]
snap_masked-Fvb4-2-processed-gene-90.28	1421.33	927.173	1915.48	2.06594	1.0468	8.88063e-56	7.90999e-54	Fvb4-2	9037116	9038782	-	1666	snap_masked-Fvb4-2-processed-gene-90.28	GO:0005634;GO:0003677;GO:0006355;GO:0003700	K09286	virNOG20857	K	sp|P42736|RAP23_ARATH Ethylene-responsive transcription factor RAP2-3 OS=Arabidopsis thaliana GN=RAP2-3 PE=1 SV=2	gi|822476985|gb|AKH66776.1| EREBP [Fragaria x ananassa]
maker-Fvb6-2-snap-gene-252.92	2460.74	3938.47	983.002	0.24959	-2.00237	9.0617e-56	8.0604e-54	Fvb6-2	25219042	25234693	-	15651	maker-Fvb6-2-snap-gene-252.92	-	-	virNOG14782;virNOG31970	S	sp|Q07796|SODC_IPOBA Superoxide dismutase [Cu-Zn] OS=Ipomoea batatas GN=SODCC PE=2 SV=2	gi|764516481|ref|XP_011465884.1| PREDICTED: coiled-coil domain-containing protein SCD2-like isoform X2 [Fragaria vesca subsp. vesca]
snap_masked-Fvb6-3-processed-gene-44.39	668.847	355.093	982.601	2.76716	1.46841	9.94731e-56	8.83626e-54	Fvb6-3	4471317	4474643	+	3326	snap_masked-Fvb6-3-processed-gene-44.39	GO:0052861	K01180	virNOG09840;COG5498	MG	sp|P53753|ENG1_YEAST Endo-1,3(4)-beta-glucanase 1 OS=Saccharomyces cerevisiae (strain ATCC 204508 / S288c) GN=DSE4 PE=1 SV=1	gi|731417986|ref|XP_010660514.1| PREDICTED: LOW QUALITY PROTEIN: putative endo-1,3(4)-beta-glucanase 2 [Vitis vinifera]
maker-Fvb2-4-augustus-gene-4.40	482.107	741.988	222.227	0.299502	-1.73936	1.33164e-55	1.18132e-53	Fvb2-4	465235	468387	+	3152	maker-Fvb2-4-augustus-gene-4.40	GO:0016021	-	virNOG08963	S	-	gi|470107035|ref|XP_004289856.1| PREDICTED: protein NUCLEAR FUSION DEFECTIVE 4-like [Fragaria vesca subsp. vesca]
maker-Fvb5-4-augustus-gene-205.11	580.675	845.237	316.114	0.373995	-1.41891	1.44143e-55	1.277e-53	Fvb5-4	20556450	20560112	-	3662	maker-Fvb5-4-augustus-gene-205.11	-	-	virNOG00491	T	sp|Q9LJM4|IKU2_ARATH Receptor-like protein kinase HAIKU2 OS=Arabidopsis thaliana GN=IKU2 PE=1 SV=1	gi|764587375|ref|XP_004299841.2| PREDICTED: receptor-like protein kinase HAIKU2 [Fragaria vesca subsp. vesca]
maker-Fvb7-1-augustus-gene-86.38	161.182	27.7465	294.618	10.6182	3.40847	1.61736e-55	1.43094e-53	Fvb7-1	8621994	8625103	-	3109	maker-Fvb7-1-augustus-gene-86.38	GO:0005524	K03283	virNOG03266	O	sp|P09189|HSP7C_PETHY Heat shock cognate 70 kDa protein OS=Petunia hybrida GN=HSP70 PE=2 SV=1	gi|470143179|ref|XP_004307259.1| PREDICTED: probable mediator of RNA polymerase II transcription subunit 37c [Fragaria vesca subsp. vesca]
snap_masked-Fvb5-3-processed-gene-204.23	96.0083	179.211	12.8054	0.0714541	-3.80684	1.66767e-55	1.47348e-53	Fvb5-3	20410282	20414510	+	4228	snap_masked-Fvb5-3-processed-gene-204.23	GO:0005634;GO:0003677;GO:0006281;GO:0006260;GO:0006310	K07466	virNOG07298	L	sp|Q9SD82|RFA1B_ARATH Replication protein A 70 kDa DNA-binding subunit B OS=Arabidopsis thaliana GN=RPA1B PE=3 SV=1	gi|470130442|ref|XP_004301112.1| PREDICTED: replication protein A 70 kDa DNA-binding subunit B [Fragaria vesca subsp. vesca]
snap_masked-Fvb4-2-processed-gene-222.20	177.784	302.934	52.6332	0.173745	-2.52496	1.6867e-55	1.48831e-53	Fvb4-2	22236212	22238738	+	2526	snap_masked-Fvb4-2-processed-gene-222.20	-	-	virNOG09373	R	sp|Q6NM73|CRR3_ARATH Cysteine-rich repeat secretory protein 3 OS=Arabidopsis thaliana GN=CRRSP3 PE=2 SV=1	gi|470120908|ref|XP_004296529.1| PREDICTED: cysteine-rich repeat secretory protein 3 isoform X1 [Fragaria vesca subsp. vesca] gi|764569150|ref|XP_011462406.1| PREDICTED: cysteine-rich repeat secretory protein 3 isoform X1 [Fragaria vesca subsp. vesca]
augustus_masked-Fvb7-3-processed-gene-87.2	282.079	113.709	450.448	3.96142	1.98602	2.09438e-55	1.84557e-53	Fvb7-3	8701661	8702365	+	704	augustus_masked-Fvb7-3-processed-gene-87.2	GO:0008080	-	virNOG07009	E	sp|Q9SMB8|THT11_TOBAC Tyramine N-feruloyltransferase 4/11 OS=Nicotiana tabacum GN=THT4 PE=2 SV=1	gi|470143419|ref|XP_004307374.1| PREDICTED: probable acetyltransferase NATA1-like [Fragaria vesca subsp. vesca]
maker-Fvb5-2-snap-gene-11.63	70.8144	137.728	3.90033	0.028319	-5.14209	2.10135e-55	1.84924e-53	Fvb5-2	1105512	1116689	-	11177	maker-Fvb5-2-snap-gene-11.63	-	K18999	virNOG20524;virNOG25843;virNOG24756	R	sp|Q9LMR4|FBK4_ARATH Putative F-box/kelch-repeat protein At1g15680 OS=Arabidopsis thaliana GN=At1g15680 PE=4 SV=1	gi|645244434|ref|XP_008228428.1| PREDICTED: uncharacterized protein LOC103327838 [Prunus mume] gi|1027100646|ref|XP_016649123.1| PREDICTED: uncharacterized protein LOC103327838 [Prunus mume]
maker-Fvb5-2-augustus-gene-22.44	2008.63	1367.18	2650.07	1.93834	0.954823	2.65065e-55	2.32954e-53	Fvb5-2	2222808	2224429	-	1621	maker-Fvb5-2-augustus-gene-22.44	GO:0030246;GO:0030245;GO:0008810	-	virNOG07472	G	sp|Q42059|GUN6_ARATH Endoglucanase 6 OS=Arabidopsis thaliana GN=At1g64390 PE=2 SV=2	gi|12484392|gb|AAC78298.2| cellulase [Fragaria x ananassa]
maker-Fvb1-2-augustus-gene-233.16	4110.95	2961.51	5260.4	1.77626	0.828842	3.06884e-55	2.69349e-53	Fvb1-2	23348698	23351454	+	2756	maker-Fvb1-2-augustus-gene-233.16	GO:0005524;GO:0004356;GO:0006542	K01915	virNOG00254	E	sp|P32289|GLNA_VIGAC Glutamine synthetase nodule isozyme OS=Vigna aconitifolia PE=2 SV=1	gi|470104403|ref|XP_004288594.1| PREDICTED: glutamine synthetase nodule isozyme [Fragaria vesca subsp. vesca]
maker-Fvb2-2-augustus-gene-133.40	149.497	288.275	10.7194	0.0371845	-4.74915	3.14096e-55	2.75313e-53	Fvb2-2	13338891	13342516	-	3625	maker-Fvb2-2-augustus-gene-133.40	GO:0016021;GO:0016846	-	virNOG01177	R	sp|Q93Z38|TAR4_ARATH Tryptophan aminotransferase-related protein 4 OS=Arabidopsis thaliana GN=TAR4 PE=2 SV=2	gi|470108345|ref|XP_004290481.1| PREDICTED: tryptophan aminotransferase-related protein 4 [Fragaria vesca subsp. vesca]
augustus_masked-Fvb5-1-processed-gene-279.2	290.17	511.431	68.9075	0.134735	-2.89181	4.19849e-55	3.67521e-53	Fvb5-1	27863400	27864323	-	923	augustus_masked-Fvb5-1-processed-gene-279.2	-	-	virNOG00164	R	-	gi|470127400|ref|XP_004299657.1| PREDICTED: protein EXORDIUM-like 2 [Fragaria vesca subsp. vesca]
maker-Fvb5-2-snap-gene-111.70	1004.45	1385.91	622.996	0.449521	-1.15354	4.78858e-55	4.1862e-53	Fvb5-2	11107225	11111706	+	4481	maker-Fvb5-2-snap-gene-111.70	-	-	virNOG13071	R	-	gi|470126916|ref|XP_004299426.1| PREDICTED: uncharacterized protein LOC101300624 [Fragaria vesca subsp. vesca]
maker-Fvb2-1-augustus-gene-239.52	6011.1	7616.84	4405.36	0.578371	-0.789932	4.86338e-55	4.24598e-53	Fvb2-1	23972424	23980005	-	7581	maker-Fvb2-1-augustus-gene-239.52	GO:0046872;GO:0016787;GO:0005524;GO:0016021	K01535	virNOG04331	P	sp|Q03194|PMA4_NICPL Plasma membrane ATPase 4 OS=Nicotiana plumbaginifolia GN=PMA4 PE=1 SV=1	gi|728840163|gb|KHG19606.1| ATPase 5, plasma membrane-type -like protein [Gossypium arboreum]
augustus_masked-Fvb3-1-processed-gene-196.8	2449.29	1699.94	3198.65	1.88163	0.911982	4.95996e-55	4.32459e-53	Fvb3-1	19622671	19625148	-	2477	augustus_masked-Fvb3-1-processed-gene-196.8	GO:0004674;GO:0005524;GO:0009506;GO:0016021;GO:0005886;GO:0046777	-	virNOG00647	T	sp|Q9LK35|THE1_ARATH Receptor-like protein kinase THESEUS 1 OS=Arabidopsis thaliana GN=THE1 PE=1 SV=1	gi|764560236|ref|XP_011461160.1| PREDICTED: receptor-like protein kinase THESEUS 1 [Fragaria vesca subsp. vesca]
maker-Fvb4-4-augustus-gene-255.36	124.805	224.26	25.35	0.113038	-3.14512	6.33854e-55	5.51929e-53	Fvb4-4	25497857	25500844	+	2987	maker-Fvb4-4-augustus-gene-255.36	GO:0046872;GO:0016021;GO:0070469;GO:0055114;GO:0009916	K17893	virNOG07260;virNOG04111	CR	sp|O03376|AOX3_SOYBN Alternative oxidase 3, mitochondrial OS=Glycine max GN=AOX3 PE=1 SV=1	gi|470127593|ref|XP_004299752.1| PREDICTED: alternative oxidase 3, mitochondrial-like [Fragaria vesca subsp. vesca]
maker-Fvb6-2-augustus-gene-146.20	498.729	763.409	234.048	0.306582	-1.70565	7.02482e-55	6.10882e-53	Fvb6-2	14595900	14599182	+	3282	maker-Fvb6-2-augustus-gene-146.20	GO:0005783;GO:0010211;GO:0010210;GO:0009850	K14664	virNOG03368	E	sp|P54968|ILR1_ARATH IAA-amino acid hydrolase ILR1 OS=Arabidopsis thaliana GN=ILR1 PE=1 SV=2	gi|470139817|ref|XP_004305642.1| PREDICTED: IAA-amino acid hydrolase ILR1-like, partial [Fragaria vesca subsp. vesca]
maker-Fvb3-3-augustus-gene-274.45	1328.86	820.344	1837.37	2.23976	1.16334	1.08653e-54	9.43612e-53	Fvb3-3	27448742	27451983	+	3241	maker-Fvb3-3-augustus-gene-274.45	GO:0006457;GO:0005524;GO:0051082;GO:0006950	K04079	virNOG09511	O	sp|P36181|HSP80_SOLLC Heat shock cognate protein 80 OS=Solanum lycopersicum GN=HSC80 PE=2 SV=1	gi|470117509|ref|XP_004294900.1| PREDICTED: heat shock protein 90-2 [Fragaria vesca subsp. vesca]
augustus_masked-Fvb3-4-processed-gene-227.7	124.523	14.3035	234.743	16.4116	4.03665	1.21196e-54	1.05116e-52	Fvb3-4	22749347	22756047	-	6700	augustus_masked-Fvb3-4-processed-gene-227.7	GO:0008233;GO:0019538	-	virNOG11467	O	sp|Q766C3|NEP1_NEPGR Aspartic proteinase nepenthesin-1 OS=Nepenthes gracilis GN=nep1 PE=1 SV=1	gi|470115293|ref|XP_004293837.1| PREDICTED: aspartic proteinase CDR1-like [Fragaria vesca subsp. vesca]
maker-Fvb5-3-augustus-gene-62.35	276.735	508.268	45.2025	0.0889344	-3.49112	1.29803e-54	1.12434e-52	Fvb5-3	6184726	6187748	-	3022	maker-Fvb5-3-augustus-gene-62.35	-	K05894	virNOG00484;COG1902	C	sp|Q8GYB8|OPR2_ARATH 12-oxophytodienoate reductase 2 OS=Arabidopsis thaliana GN=OPR2 PE=2 SV=2	gi|470119584|ref|XP_004295892.1| PREDICTED: 12-oxophytodienoate reductase 1-like [Fragaria vesca subsp. vesca]
maker-Fvb1-4-augustus-gene-140.22	551.273	296.263	806.282	2.72151	1.44441	1.33785e-54	1.15731e-52	Fvb1-4	14029475	14037041	+	7566	maker-Fvb1-4-augustus-gene-140.22	GO:0016760;GO:0008270;GO:0016021;GO:0030244;GO:0071555;GO:0005886	K10999	virNOG02099	O	sp|Q94JQ6|CESA6_ARATH Cellulose synthase A catalytic subunit 6 [UDP-forming] OS=Arabidopsis thaliana GN=CESA6 PE=1 SV=2	gi|764517438|ref|XP_011466718.1| PREDICTED: cellulose synthase A catalytic subunit 5 [UDP-forming]-like isoform X1 [Fragaria vesca subsp. vesca]
maker-Fvb6-1-snap-gene-140.40	1894.09	1052.12	2736.06	2.60053	1.37881	1.42244e-54	1.22888e-52	Fvb6-1	14050405	14056793	-	6388	maker-Fvb6-1-snap-gene-140.40	-	K18660	virNOG09971	I	sp|Q8H151|AAE13_ARATH Malonate--CoA ligase OS=Arabidopsis thaliana GN=AAE13 PE=1 SV=1	gi|470134088|ref|XP_004302888.1| PREDICTED: malonate--CoA ligase [Fragaria vesca subsp. vesca]
augustus_masked-Fvb2-1-processed-gene-140.13	57.4436	114.25	0.637535	0.0055802	-7.48547	1.45703e-54	1.25711e-52	Fvb2-1	14073205	14074005	-	800	augustus_masked-Fvb2-1-processed-gene-140.13	GO:0006351	K14516	virNOG22753;virNOG19226	K	sp|Q8LDC8|ERF92_ARATH Ethylene-responsive transcription factor 1B OS=Arabidopsis thaliana GN=ERF1B PE=1 SV=2	gi|470107191|ref|XP_004289932.1| PREDICTED: ethylene-responsive transcription factor 1B [Fragaria vesca subsp. vesca]
maker-Fvb5-1-augustus-gene-11.44	89.8126	168.962	10.6635	0.0631117	-3.98595	1.71541e-54	1.47812e-52	Fvb5-1	1172987	1180428	+	7441	maker-Fvb5-1-augustus-gene-11.44	GO:0016021	-	virNOG26637;virNOG04275;virNOG05073;virNOG09649	R	sp|Q67ZM4|ADF7_ARATH Actin-depolymerizing factor 7 OS=Arabidopsis thaliana GN=ADF7 PE=2 SV=1	gi|470125527|ref|XP_004298753.1| PREDICTED: O-glucosyltransferase rumi homolog [Fragaria vesca subsp. vesca]
maker-Fvb6-1-augustus-gene-314.59	3303.53	4251.83	2355.24	0.553936	-0.852209	2.29693e-54	1.97661e-52	Fvb6-1	31482553	31486812	+	4259	maker-Fvb6-1-augustus-gene-314.59	GO:0004674;GO:0005524;GO:0006468	-	virNOG03894	T	sp|P43289|KSG3_ARATH Shaggy-related protein kinase gamma OS=Arabidopsis thaliana GN=ASK3 PE=2 SV=1	gi|537361075|ref|NP_001269276.1| glycogen synthase kinase-3 homolog MsK-1-like [Fragaria vesca] gi|764595565|ref|XP_011465886.1| PREDICTED: glycogen synthase kinase-3 homolog MsK-1-like isoform X1 [Fragaria vesca subsp. vesca] gi|764595568|ref|XP_011465887.1| PREDICTED: glycogen synthase kinase-3 homolog MsK-1-like isoform X1 [Fragaria vesca subsp. vesca] gi|334724821|gb|AEH02865.1| protein kinas…
maker-Fvb1-1-snap-gene-226.66	221.613	371.697	71.5287	0.192438	-2.37753	2.56762e-54	2.20668e-52	Fvb1-1	22600739	22613425	+	12686	maker-Fvb1-1-snap-gene-226.66	-	-	KOG0504;virNOG40278;virNOG19692;NOG209113;virNOG19696	R	sp|Q9C7A2|Y3236_ARATH Ankyrin repeat-containing protein At3g12360 OS=Arabidopsis thaliana GN=At3g12360 PE=2 SV=1	gi|470102578|ref|XP_004287729.1| PREDICTED: ankyrin repeat-containing protein At3g12360-like [Fragaria vesca subsp. vesca] gi|764511491|ref|XP_011461664.1| PREDICTED: ankyrin repeat-containing protein At3g12360-like [Fragaria vesca subsp. vesca] gi|764511496|ref|XP_011461667.1| PREDICTED: ankyrin repeat-containing protein At3g12360-like [Fragaria vesca subsp. vesca]
maker-Fvb6-4-snap-gene-267.50	1394.43	1874.64	914.222	0.487679	-1.036	4.62675e-54	3.97119e-52	Fvb6-4	26768292	26783526	-	15234	maker-Fvb6-4-snap-gene-267.50	GO:0016020;GO:0045330;GO:0030599;GO:0045490;GO:0005618;GO:0005576;GO:0043086;GO:0046910;GO:0042545	K01051	virNOG02047	G	sp|Q43143|PMEU1_SOLLC Pectinesterase/pectinesterase inhibitor U1 OS=Solanum lycopersicum GN=PMEU1 PE=2 SV=1	gi|947099228|gb|KRH47720.1| hypothetical protein GLYMA_07G046000 [Glycine max]
augustus_masked-Fvb2-2-processed-gene-21.6	2424.51	3683.65	1165.37	0.316363	-1.66035	4.9908e-54	4.27811e-52	Fvb2-2	2128377	2130173	+	1796	augustus_masked-Fvb2-2-processed-gene-21.6	GO:0016021;GO:0015098;GO:0015689	-	virNOG03595	P	sp|Q9SL95|MOT1_ARATH Molybdate transporter 1 OS=Arabidopsis thaliana GN=MOT1 PE=1 SV=1	gi|470110277|ref|XP_004291411.1| PREDICTED: molybdate transporter 1 [Fragaria vesca subsp. vesca]
augustus_masked-Fvb4-4-processed-gene-152.13	3528.27	2529.19	4527.35	1.79003	0.839987	5.28752e-54	4.52658e-52	Fvb4-4	15279760	15284409	-	4649	augustus_masked-Fvb4-4-processed-gene-152.13	-	-	virNOG02502	C	sp|A2XRZ0|AKR2_ORYSI Probable aldo-keto reductase 2 OS=Oryza sativa subsp. indica GN=OsI_15387 PE=2 SV=1	gi|470121211|ref|XP_004296671.1| PREDICTED: probable aldo-keto reductase 2 [Fragaria vesca subsp. vesca]
maker-Fvb2-3-augustus-gene-91.41	1496.61	2003.83	989.393	0.493751	-1.01814	6.55626e-54	5.60548e-52	Fvb2-3	9106073	9113612	-	7539	maker-Fvb2-3-augustus-gene-91.41	GO:0055114;GO:0016491	-	virNOG06039	S	sp|A2BIJ3|BSDC1_DANRE BSD domain-containing protein 1 OS=Danio rerio GN=bsdc1 PE=1 SV=1	gi|764534699|ref|XP_004290685.2| PREDICTED: uncharacterized protein LOC101299256 [Fragaria vesca subsp. vesca]
maker-Fvb1-4-augustus-gene-119.27	128.814	27.3309	230.298	8.42627	3.07489	6.74831e-54	5.76222e-52	Fvb1-4	11945277	11948118	-	2841	maker-Fvb1-4-augustus-gene-119.27	GO:0004805;GO:0005992;GO:0016311	K01087	virNOG05679	G	sp|Q5HZ05|TPPJ_ARATH Probable trehalose-phosphate phosphatase J OS=Arabidopsis thaliana GN=TPPJ PE=1 SV=1	gi|470103589|ref|XP_004288217.1| PREDICTED: probable trehalose-phosphate phosphatase J [Fragaria vesca subsp. vesca]
augustus_masked-Fvb5-4-processed-gene-238.7	982.425	568.987	1395.86	2.45325	1.29469	7.08766e-54	6.04418e-52	Fvb5-4	23875689	23876549	+	860	augustus_masked-Fvb5-4-processed-gene-238.7	-	-	virNOG23748	S	sp|P51073|RJ39_FRAAN Uncharacterized protein RJ39 (Fragment) OS=Fragaria ananassa PE=2 SV=1	gi|764593916|ref|XP_011465525.1| PREDICTED: uncharacterized protein LOC105351783 [Fragaria vesca subsp. vesca]
maker-Fvb2-4-augustus-gene-230.47	1150.6	1565.35	735.846	0.470084	-1.08901	7.70586e-54	6.56289e-52	Fvb2-4	22991236	23000478	+	9242	maker-Fvb2-4-augustus-gene-230.47	GO:0005634;GO:0009651;GO:0005737	-	virNOG01813	Z	sp|Q5S1U6|IFRD1_PIG Interferon-related developmental regulator 1 OS=Sus scrofa GN=IFRD1 PE=2 SV=1	gi|470109352|ref|XP_004290963.1| PREDICTED: interferon-related developmental regulator 1 [Fragaria vesca subsp. vesca]
maker-Fvb5-3-augustus-gene-205.43	1087.9	1486.17	689.634	0.464036	-1.10769	8.44506e-54	7.18319e-52	Fvb5-3	20575502	20579861	+	4359	maker-Fvb5-3-augustus-gene-205.43	GO:0005634;GO:0003677;GO:0006355;GO:0003700;GO:0046983	K09264	virNOG09302;virNOG15493;virNOG20785	K	sp|Q39685|CMB1_DIACA MADS-box protein CMB1 OS=Dianthus caryophyllus GN=CMB1 PE=2 SV=1	gi|470126620|ref|XP_004299281.1| PREDICTED: MADS-box protein CMB1-like [Fragaria vesca subsp. vesca]
maker-Fvb5-2-snap-gene-23.90	2395.68	3691.11	1100.24	0.298078	-1.74624	8.65793e-54	7.35479e-52	Fvb5-2	2276087	2301653	+	25566	maker-Fvb5-2-snap-gene-23.90	-	K01052	virNOG02528	I	sp|Q67ZU1|LIP2_ARATH Triacylglycerol lipase 2 OS=Arabidopsis thaliana GN=LIP2 PE=2 SV=1	gi|470129876|ref|XP_004300834.1| PREDICTED: triacylglycerol lipase 2-like [Fragaria vesca subsp. vesca]
maker-Fvb3-3-augustus-gene-111.38	133.001	257.652	8.35081	0.0324112	-4.94736	8.88449e-54	7.53756e-52	Fvb3-3	11129336	11131366	-	2030	maker-Fvb3-3-augustus-gene-111.38	-	K07408	virNOG03061	Q	sp|Q9STK8|C71AP_ARATH Cytochrome P450 71A25 OS=Arabidopsis thaliana GN=CYP71A25 PE=2 SV=1	gi|764560106|ref|XP_004295879.2| PREDICTED: cytochrome P450 71A25-like [Fragaria vesca subsp. vesca]
augustus_masked-Fvb5-2-processed-gene-37.4	3358.35	4315.16	2401.54	0.556534	-0.845457	9.24591e-54	7.83413e-52	Fvb5-2	3729100	3734037	+	4937	augustus_masked-Fvb5-2-processed-gene-37.4	-	K17987	virNOG09705	R	sp|Q5RC94|NBR1_PONAB Next to BRCA1 gene 1 protein OS=Pongo abelii GN=NBR1 PE=2 SV=1	gi|764582668|ref|XP_011464156.1| PREDICTED: uncharacterized protein LOC101312926 isoform X1 [Fragaria vesca subsp. vesca]
maker-Fvb3-2-augustus-gene-5.50	425.845	639.087	212.602	0.332666	-1.58785	1.14948e-53	9.72715e-52	Fvb3-2	556797	561793	+	4996	maker-Fvb3-2-augustus-gene-5.50	GO:0005634;GO:0003677;GO:0005524;GO:0042555;GO:0006270;GO:0032508;GO:0003678	K02541	virNOG10054	L	sp|Q9FL33|MCM3_ARATH DNA replication licensing factor MCM3 homolog OS=Arabidopsis thaliana GN=MCM3 PE=2 SV=1	gi|764551560|ref|XP_011460181.1| PREDICTED: DNA replication licensing factor MCM3 [Fragaria vesca subsp. vesca]
augustus_masked-Fvb5-1-processed-gene-108.12	317.484	494.961	140.007	0.282866	-1.82181	1.30108e-53	1.0996e-51	Fvb5-1	10860229	10861206	-	977	augustus_masked-Fvb5-1-processed-gene-108.12	GO:0004674;GO:0005524;GO:0006468	K20604	virNOG01169	T	sp|O80397|M2K4_ARATH Mitogen-activated protein kinase kinase 4 OS=Arabidopsis thaliana GN=MKK4 PE=1 SV=1	gi|470127083|ref|XP_004299508.1| PREDICTED: mitogen-activated protein kinase kinase 9-like [Fragaria vesca subsp. vesca]
maker-Fvb3-2-snap-gene-123.52	1266.83	820.276	1713.39	2.0888	1.06267	1.43164e-53	1.20839e-51	Fvb3-2	12291549	12295110	+	3561	maker-Fvb3-2-snap-gene-123.52	-	-	virNOG00647	T	sp|Q9LK35|THE1_ARATH Receptor-like protein kinase THESEUS 1 OS=Arabidopsis thaliana GN=THE1 PE=1 SV=1	gi|764560236|ref|XP_011461160.1| PREDICTED: receptor-like protein kinase THESEUS 1 [Fragaria vesca subsp. vesca]
maker-Fvb4-4-snap-gene-123.30	134.801	237.579	32.0231	0.134789	-2.89122	2.55361e-53	2.15265e-51	Fvb4-4	12342207	12347676	+	5469	maker-Fvb4-4-snap-gene-123.30	-	K02685	virNOG08870	L	sp|Q84WJ2|PRI2_ARATH Probable DNA primase large subunit OS=Arabidopsis thaliana GN=At1g67320 PE=2 SV=2	gi|470121788|ref|XP_004296940.1| PREDICTED: probable DNA primase large subunit [Fragaria vesca subsp. vesca]
augustus_masked-Fvb6-2-processed-gene-327.14	456.986	214.705	699.266	3.25687	1.70348	2.6467e-53	2.22829e-51	Fvb6-2	32768649	32769020	-	371	augustus_masked-Fvb6-2-processed-gene-327.14	-	-	virNOG27189	R	-	gi|764551375|ref|XP_011460154.1| PREDICTED: uncharacterized protein LOC105350228 [Fragaria vesca subsp. vesca]
augustus_masked-Fvb6-2-processed-gene-220.9	994.925	619.979	1369.87	2.20954	1.14375	2.71856e-53	2.28587e-51	Fvb6-2	22085527	22088178	+	2651	augustus_masked-Fvb6-2-processed-gene-220.9	GO:0030308;GO:0050832;GO:0010483;GO:0005524;GO:0009506;GO:0009741;GO:0043680;GO:0009723;GO:0048364;GO:0046777;GO:0009791;GO:0004674;GO:0016021;GO:0009788;GO:0005886	-	virNOG00647	T	sp|Q9SCZ4|FERON_ARATH Receptor-like protein kinase FERONIA OS=Arabidopsis thaliana GN=FER PE=1 SV=1	gi|470133365|ref|XP_004302537.1| PREDICTED: receptor-like protein kinase FERONIA [Fragaria vesca subsp. vesca]
maker-Fvb3-2-augustus-gene-116.33	1261.21	818.72	1703.69	2.08092	1.05722	3.73378e-53	3.13552e-51	Fvb3-2	11611710	11613903	-	2193	maker-Fvb3-2-augustus-gene-116.33	-	-	braNOG13810;NOG185961;virNOG13627	S	sp|Q9LKA5|UMP1_ARATH Uncharacterized protein At3g15000, mitochondrial OS=Arabidopsis thaliana GN=At3g15000 PE=1 SV=1	gi|470115852|ref|XP_004294105.1| PREDICTED: uncharacterized protein At3g15000, mitochondrial-like [Fragaria vesca subsp. vesca]
maker-Fvb1-4-augustus-gene-3.45	198.039	372.865	23.2122	0.0622535	-4.0057	6.39384e-53	5.36255e-51	Fvb1-4	312410	315309	+	2899	maker-Fvb1-4-augustus-gene-3.45	GO:0000287;GO:0005829;GO:0016114;GO:0010333	-	virNOG05092	R	sp|O23945|PINS_FRAVE (-)-alpha-pinene synthase OS=Fragaria vesca PE=1 SV=2	gi|470101213|ref|XP_004287071.1| PREDICTED: (-)-alpha-pinene synthase-like [Fragaria vesca subsp. vesca]
maker-Fvb5-1-augustus-gene-134.50	258.435	101.311	415.558	4.1018	2.03626	7.76919e-53	6.5078e-51	Fvb5-1	13483450	13489546	+	6096	maker-Fvb5-1-augustus-gene-134.50	GO:0008168;GO:0016021;GO:0032259	-	virNOG05462	R	sp|Q94EJ6|PMTE_ARATH Probable methyltransferase PMT14 OS=Arabidopsis thaliana GN=At4g18030 PE=1 SV=1	gi|470128703|ref|XP_004300275.1| PREDICTED: probable methyltransferase PMT14 [Fragaria vesca subsp. vesca]
maker-Fvb2-1-augustus-gene-240.36	217.623	356.8	78.446	0.21986	-2.18534	8.28346e-53	6.9298e-51	Fvb2-1	24035099	24038288	+	3189	maker-Fvb2-1-augustus-gene-240.36	GO:0005634;GO:0003677;GO:0006281;GO:0016458;GO:0006260;GO:0006310	K10739	virNOG14172	L	sp|Q9ZQ19|RFA2A_ARATH Replication protein A 32 kDa subunit A OS=Arabidopsis thaliana GN=RPA2A PE=1 SV=2	gi|470109964|ref|XP_004291257.1| PREDICTED: replication protein A 32 kDa subunit A-like [Fragaria vesca subsp. vesca]
maker-Fvb7-4-augustus-gene-215.20	357.92	547.282	168.558	0.30799	-1.69904	1.0239e-52	8.55498e-51	Fvb7-4	21535142	21546760	-	11618	maker-Fvb7-4-augustus-gene-215.20	-	-	virNOG05747	R	sp|Q9SFB0|FRD3_ARATH MATE efflux family protein FRD3 OS=Arabidopsis thaliana GN=FRD3 PE=1 SV=1	gi|764622898|ref|XP_011468824.1| PREDICTED: MATE efflux family protein 1 [Fragaria vesca subsp. vesca] gi|764622902|ref|XP_011468825.1| PREDICTED: MATE efflux family protein 1 [Fragaria vesca subsp. vesca]
maker-Fvb6-3-augustus-gene-104.47	1516.45	2222.86	810.045	0.364416	-1.45634	1.18992e-52	9.92956e-51	Fvb6-3	10473427	10476839	+	3412	maker-Fvb6-3-augustus-gene-104.47	GO:0009506;GO:0045330;GO:0005802;GO:0030599;GO:0005774;GO:0005768;GO:0045490;GO:0005618;GO:0005576;GO:0043086;GO:0016021;GO:0004857;GO:0005886;GO:0042545	K01051	virNOG04029;COG4677;virNOG02047	RG	sp|Q43111|PME3_PHAVU Pectinesterase 3 OS=Phaseolus vulgaris GN=MPE3 PE=2 SV=1	gi|470135932|ref|XP_004303759.1| PREDICTED: pectinesterase 3 [Fragaria vesca subsp. vesca]
maker-Fvb6-2-augustus-gene-303.62	541.133	787.362	294.904	0.374547	-1.41678	1.35072e-52	1.12571e-50	Fvb6-2	30338342	30346352	-	8010	maker-Fvb6-2-augustus-gene-303.62	GO:0005524;GO:0009958;GO:0009637;GO:0048443;GO:0009640;GO:0010218;GO:0016021;GO:0005886;GO:0010541;GO:0010315;GO:0055085;GO:0008361;GO:0010160;GO:0010329;GO:0042626;GO:0048527;GO:0010540;GO:0043481	K05658	virNOG01108	Q	sp|Q9LJX0|AB19B_ARATH ABC transporter B family member 19 OS=Arabidopsis thaliana GN=ABCB19 PE=1 SV=1	gi|470137100|ref|XP_004304313.1| PREDICTED: ABC transporter B family member 19 [Fragaria vesca subsp. vesca]
maker-Fvb2-3-snap-gene-91.58	1017.23	1534.45	500.015	0.325859	-1.61768	1.94073e-52	1.6154e-50	Fvb2-3	9170007	9174397	-	4390	maker-Fvb2-3-snap-gene-91.58	GO:0006508;GO:0004190	-	virNOG02462	O	sp|Q9S9K4|ASPL2_ARATH Aspartic proteinase-like protein 2 OS=Arabidopsis thaliana GN=At1g65240 PE=1 SV=2	gi|470108763|ref|XP_004290678.1| PREDICTED: aspartic proteinase-like protein 2 [Fragaria vesca subsp. vesca]
maker-Fvb3-3-augustus-gene-104.21	157.314	43.3068	271.321	6.2651	2.64734	2.01263e-52	1.67314e-50	Fvb3-3	10481136	10482758	+	1622	maker-Fvb3-3-augustus-gene-104.21	-	-	virNOG00934	S	sp|P24805|TSJT1_TOBAC Stem-specific protein TSJT1 OS=Nicotiana tabacum GN=TSJT1 PE=2 SV=1	gi|470110817|ref|XP_004291659.1| PREDICTED: stem-specific protein TSJT1-like [Fragaria vesca subsp. vesca]
maker-Fvb4-4-snap-gene-66.62	160.593	275.043	46.1431	0.167766	-2.57547	2.30998e-52	1.91792e-50	Fvb4-4	6673474	6682030	+	8556	maker-Fvb4-4-snap-gene-66.62	-	K02321	virNOG09912	L	sp|Q9FKS8|LHT1_ARATH Lysine histidine transporter 1 OS=Arabidopsis thaliana GN=LHT1 PE=1 SV=1	gi|470149022|ref|XP_004310044.1| PREDICTED: DNA polymerase alpha subunit B [Fragaria vesca subsp. vesca]
maker-Fvb3-3-snap-gene-24.54	296.973	464.929	129.016	0.277497	-1.84946	2.98838e-52	2.47807e-50	Fvb3-3	2449322	2453770	-	4448	maker-Fvb3-3-snap-gene-24.54	GO:0005622;GO:0006625	K13341	virNOG09593	U	sp|Q9XF57|PEX7_ARATH Peroxisome biogenesis protein 7 OS=Arabidopsis thaliana GN=PEX7 PE=1 SV=2	gi|470115524|ref|XP_004293949.1| PREDICTED: peroxisome biogenesis protein 7 [Fragaria vesca subsp. vesca]
maker-Fvb5-1-augustus-gene-273.27	467.92	691.993	243.847	0.352384	-1.50478	2.99272e-52	2.47856e-50	Fvb5-1	27330328	27333987	+	3659	maker-Fvb5-1-augustus-gene-273.27	GO:0016021;GO:0015238;GO:0015297;GO:0006855	K03327	virNOG11537;virNOG09799	S	sp|Q9LYT3|TT12_ARATH Protein TRANSPARENT TESTA 12 OS=Arabidopsis thaliana GN=TT12 PE=2 SV=1	gi|470127462|ref|XP_004299688.1| PREDICTED: protein TRANSPARENT TESTA 12-like [Fragaria vesca subsp. vesca]
maker-Fvb1-2-augustus-gene-78.37	1479.9	2103.94	855.848	0.406783	-1.29767	3.15555e-52	2.61014e-50	Fvb1-2	7815715	7817893	-	2178	maker-Fvb1-2-augustus-gene-78.37	GO:0046872;GO:0055114;GO:0045486	K00475	virNOG10006	Q	sp|Q06942|FL3H_MALDO Naringenin,2-oxoglutarate 3-dioxygenase OS=Malus domestica PE=2 SV=1	gi|51493451|gb|AAU04792.1| flavanone 3-hydroxylase [Fragaria x ananassa] gi|71979912|dbj|BAE17126.1| flavanone 3-hydroxylase [Fragaria x ananassa]
maker-Fvb6-4-augustus-gene-57.45	406.673	670.997	142.349	0.212145	-2.23688	3.253e-52	2.68738e-50	Fvb6-4	5762880	5765520	-	2640	maker-Fvb6-4-augustus-gene-57.45	GO:0006810;GO:0016021;GO:0005215	K09874	virNOG01212	G	sp|Q8LFP7|NIP12_ARATH Aquaporin NIP1-2 OS=Arabidopsis thaliana GN=NIP1-2 PE=1 SV=2	gi|731189453|gb|AIZ50710.1| aquaporin NOD26-like protein [Fragaria x ananassa]
maker-Fvb5-3-augustus-gene-198.48	242.412	93.0997	391.724	4.20757	2.07299	3.43375e-52	2.83317e-50	Fvb5-3	19882925	19884500	-	1575	maker-Fvb5-3-augustus-gene-198.48	GO:0010598;GO:0009535	-	virNOG19608	S	-	gi|470126742|ref|XP_004299342.1| PREDICTED: photosynthetic NDH subunit of subcomplex B 4, chloroplastic [Fragaria vesca subsp. vesca]
maker-Fvb4-2-snap-gene-50.65	1344.69	1804.94	884.448	0.490015	-1.0291	4.1349e-52	3.40742e-50	Fvb4-2	5084194	5087854	+	3660	maker-Fvb4-2-snap-gene-50.65	-	-	virNOG03713;virNOG15361	K	sp|Q8GZM7|PIF1_ARATH Transcription factor PIF1 OS=Arabidopsis thaliana GN=PIF1 PE=1 SV=1	gi|470130135|ref|XP_004300961.1| PREDICTED: uncharacterized protein LOC101314095 [Fragaria vesca subsp. vesca]
maker-Fvb7-3-snap-gene-233.42	473.612	697.372	249.853	0.358277	-1.48085	5.08276e-52	4.18331e-50	Fvb7-3	23313780	23327505	+	13725	maker-Fvb7-3-snap-gene-233.42	GO:0045552;GO:0055114;GO:0050662	-	virNOG32496;COG0451	MV	sp|Q9S9N9|CCR1_ARATH Cinnamoyl-CoA reductase 1 OS=Arabidopsis thaliana GN=CCR1 PE=1 SV=1	gi|694326914|ref|XP_009354348.1| PREDICTED: cinnamoyl-CoA reductase 1-like isoform X3 [Pyrus x bretschneideri]
snap_masked-Fvb3-3-processed-gene-161.9	235.09	380.089	90.0909	0.237026	-2.07688	6.10009e-52	5.01437e-50	Fvb3-3	16177402	16184508	-	7106	snap_masked-Fvb3-3-processed-gene-161.9	-	-	virNOG16477;virNOG30843;virNOG02670	Q	sp|Q7PC84|AB39G_ARATH ABC transporter G family member 39 OS=Arabidopsis thaliana GN=ABCG39 PE=3 SV=1	gi|470110548|ref|XP_004291542.1| PREDICTED: pleiotropic drug resistance protein 2-like [Fragaria vesca subsp. vesca]
maker-Fvb3-3-augustus-gene-60.35	3757.22	4789.44	2725.01	0.568962	-0.813596	6.35484e-52	5.21728e-50	Fvb3-3	6074129	6080233	+	6104	maker-Fvb3-3-augustus-gene-60.35	GO:0006541;GO:0005524;GO:0044210;GO:0003883	K01937	virNOG03792	F	sp|Q6GME1|PYRG2_XENLA CTP synthase 2 OS=Xenopus laevis GN=ctps2 PE=2 SV=1	gi|764554930|ref|XP_011460556.1| PREDICTED: CTP synthase-like isoform X2 [Fragaria vesca subsp. vesca]
maker-Fvb6-3-snap-gene-214.30	416.122	208.351	623.893	2.99443	1.58228	6.50906e-52	5.33726e-50	Fvb6-3	21473705	21477871	+	4166	maker-Fvb6-3-snap-gene-214.30	GO:0016021;GO:0055114;GO:0006629;GO:0016717	K10256	virNOG02312	I	sp|P48631|FD6E2_SOYBN Omega-6 fatty acid desaturase, endoplasmic reticulum isozyme 2 OS=Glycine max GN=FAD2-2 PE=2 SV=1	gi|470137217|ref|XP_004304366.1| PREDICTED: omega-6 fatty acid desaturase, endoplasmic reticulum isozyme 2-like [Fragaria vesca subsp. vesca]
maker-Fvb7-2-augustus-gene-221.49	840.93	1453.73	228.13	0.156927	-2.67183	6.75707e-52	5.53377e-50	Fvb7-2	22113723	22116555	-	2832	maker-Fvb7-2-augustus-gene-221.49	GO:0045430;GO:0009813	K01859	virNOG04834	G	sp|Q4AE11|CFI1_FRAAN Chalcone--flavonone isomerase 1 OS=Fragaria ananassa GN=CHI1 PE=2 SV=1	gi|470143579|ref|XP_004307451.1| PREDICTED: chalcone--flavonone isomerase 1 [Fragaria vesca subsp. vesca]
maker-Fvb7-2-augustus-gene-232.51	316.61	140.946	492.275	3.49265	1.80432	7.66201e-52	6.26711e-50	Fvb7-2	23230922	23232335	+	1413	maker-Fvb7-2-augustus-gene-232.51	GO:0005759	K15414	virNOG09473	C	sp|Q8W487|YB95_ARATH Uncharacterized protein At2g39795, mitochondrial OS=Arabidopsis thaliana GN=At2g39795 PE=1 SV=1	gi|470143844|ref|XP_004307577.1| PREDICTED: uncharacterized protein At2g39795, mitochondrial-like [Fragaria vesca subsp. vesca]
augustus_masked-Fvb7-3-processed-gene-104.15	562.096	309.079	815.114	2.63724	1.39903	7.71731e-52	6.30453e-50	Fvb7-3	10472840	10477847	-	5007	augustus_masked-Fvb7-3-processed-gene-104.15	-	-	virNOG09786	S	-	gi|470141941|ref|XP_004306682.1| PREDICTED: uncharacterized protein LOC101292928 [Fragaria vesca subsp. vesca]
maker-Fvb3-3-augustus-gene-16.37	362.666	171.497	553.835	3.22941	1.69127	8.0133e-52	6.53826e-50	Fvb3-3	1586282	1589017	-	2735	maker-Fvb3-3-augustus-gene-16.37	-	-	virNOG00235	G	sp|Q8H124|Y2446_ARATH Uncharacterized protein At2g34460, chloroplastic OS=Arabidopsis thaliana GN=At2g34460 PE=1 SV=1	gi|764551565|ref|XP_004293566.2| PREDICTED: uncharacterized protein At2g34460, chloroplastic [Fragaria vesca subsp. vesca]
augustus_masked-Fvb7-2-processed-gene-8.4	236.124	381.588	90.6603	0.237587	-2.07347	8.06926e-52	6.5758e-50	Fvb7-2	826549	829367	+	2818	augustus_masked-Fvb7-2-processed-gene-8.4	-	K05863	virNOG09086	C	sp|O22342|ADT1_GOSHI ADP,ATP carrier protein 1, mitochondrial OS=Gossypium hirsutum GN=ANT1 PE=2 SV=1	gi|470141624|ref|XP_004306530.1| PREDICTED: ADP,ATP carrier protein 1, mitochondrial-like [Fragaria vesca subsp. vesca]
maker-Fvb6-1-augustus-gene-41.67	643.869	368.789	918.949	2.4918	1.31719	8.23325e-52	6.70118e-50	Fvb6-1	4102723	4108768	-	6045	maker-Fvb6-1-augustus-gene-41.67	GO:0005524;GO:0016485;GO:0009408;GO:0005737	K03695	virNOG02371	O	sp|Q9LF37|CLPB3_ARATH Chaperone protein ClpB3, chloroplastic OS=Arabidopsis thaliana GN=CLPB3 PE=2 SV=1	gi|470136963|ref|XP_004304250.1| PREDICTED: chaperone protein ClpB3, chloroplastic isoform X1 [Fragaria vesca subsp. vesca]
maker-Fvb5-1-augustus-gene-45.75	2975.54	2125.69	3825.39	1.7996	0.847675	9.98949e-52	8.12061e-50	Fvb5-1	4488000	4493961	-	5961	maker-Fvb5-1-augustus-gene-45.75	GO:0055114;GO:0018580	-	virNOG10196	S	sp|Q9I4V0|2NPD_PSEAE Nitronate monooxygenase OS=Pseudomonas aeruginosa (strain ATCC 15692 / PAO1 / 1C / PRS 101 / LMG 12228) GN=PA1024 PE=1 SV=1	gi|470126409|ref|XP_004299180.1| PREDICTED: nitronate monooxygenase-like [Fragaria vesca subsp. vesca]
maker-Fvb6-1-augustus-gene-9.40	338.66	519.973	157.348	0.302608	-1.72448	1.07951e-51	8.76471e-50	Fvb6-1	931928	945487	-	13559	maker-Fvb6-1-augustus-gene-9.40	GO:0055085;GO:0016021	-	virNOG02626	P	sp|Q6R3K6|YSL6_ARATH Probable metal-nicotianamine transporter YSL6 OS=Arabidopsis thaliana GN=YSL6 PE=2 SV=2	gi|470141168|ref|XP_004306307.1| PREDICTED: probable metal-nicotianamine transporter YSL6 isoform X2 [Fragaria vesca subsp. vesca]
maker-Fvb3-1-augustus-gene-166.16	337.021	155.319	518.723	3.33973	1.73973	1.3474e-51	1.09263e-49	Fvb3-1	16675635	16676608	+	973	maker-Fvb3-1-augustus-gene-166.16	-	-	virNOG27327	S	-	gi|470116550|ref|XP_004294444.1| PREDICTED: uncharacterized protein LOC101302338 [Fragaria vesca subsp. vesca]
maker-Fvb6-3-augustus-gene-80.38	539.706	783.113	296.299	0.37836	-1.40217	1.56688e-51	1.26906e-49	Fvb6-3	8038622	8041081	+	2459	maker-Fvb6-3-augustus-gene-80.38	-	K00799	virNOG13696	O	sp|O80852|GSTF9_ARATH Glutathione S-transferase F9 OS=Arabidopsis thaliana GN=GSTF9 PE=2 SV=1	gi|470136217|ref|XP_004303893.1| PREDICTED: glutathione S-transferase F9-like [Fragaria vesca subsp. vesca]
maker-Fvb6-4-augustus-gene-145.21	2972.02	3816.78	2127.27	0.557347	-0.843353	1.60451e-51	1.29795e-49	Fvb6-4	14552578	14557316	+	4738	maker-Fvb6-4-augustus-gene-145.21	GO:0005634;GO:0003677;GO:0006355;GO:0046982;GO:0005737;GO:0042803;GO:0010201;GO:0010197	-	virNOG09152	K	sp|Q9SJ56|BLH1_ARATH BEL1-like homeodomain protein 1 OS=Arabidopsis thaliana GN=BLH1 PE=1 SV=1	gi|764607395|ref|XP_011467196.1| PREDICTED: BEL1-like homeodomain protein 1 [Fragaria vesca subsp. vesca]
maker-Fvb1-1-snap-gene-233.74	275.346	114.798	435.895	3.79708	1.92489	2.08752e-51	1.68661e-49	Fvb1-1	23349638	23355277	+	5639	maker-Fvb1-1-snap-gene-233.74	GO:0016157;GO:0005985	K00695	virNOG07773	M	sp|P13708|SUSY_SOYBN Sucrose synthase OS=Glycine max GN=SS PE=1 SV=2	gi|470102455|ref|XP_004287669.1| PREDICTED: sucrose synthase [Fragaria vesca subsp. vesca] gi|764510759|ref|XP_011461050.1| PREDICTED: sucrose synthase [Fragaria vesca subsp. vesca]
maker-Fvb5-4-augustus-gene-131.26	506.295	220.05	792.54	3.60164	1.84865	2.16993e-51	1.75104e-49	Fvb5-4	13149865	13154800	-	4935	maker-Fvb5-4-augustus-gene-131.26	GO:0005768;GO:0008168;GO:0016021;GO:0032259;GO:0005802	-	virNOG01670	R	sp|Q9C6S7|PMTK_ARATH Probable methyltransferase PMT20 OS=Arabidopsis thaliana GN=At1g31850 PE=1 SV=1	gi|764589801|ref|XP_011465047.1| PREDICTED: probable methyltransferase PMT20 [Fragaria vesca subsp. vesca] gi|764589804|ref|XP_011465048.1| PREDICTED: probable methyltransferase PMT20 [Fragaria vesca subsp. vesca] gi|764589807|ref|XP_011465049.1| PREDICTED: probable methyltransferase PMT20 [Fragaria vesca subsp. vesca]
augustus_masked-Fvb3-2-processed-gene-98.15	200.358	69.0515	331.664	4.80314	2.26398	2.23633e-51	1.80243e-49	Fvb3-2	9832959	9833639	-	680	augustus_masked-Fvb3-2-processed-gene-98.15	-	-	virNOG19496	S	sp|Q9C615|SYP24_ARATH Putative syntaxin-24 OS=Arabidopsis thaliana GN=SYP24 PE=3 SV=1	gi|764595691|ref|XP_011465917.1| PREDICTED: protein YLS9-like [Fragaria vesca subsp. vesca]
maker-Fvb5-3-augustus-gene-158.18	1620.15	2223.34	1016.95	0.457399	-1.12848	2.3881e-51	1.92241e-49	Fvb5-3	15799842	15802592	+	2750	maker-Fvb5-3-augustus-gene-158.18	-	K19042	virNOG11847	O	-	gi|470128742|ref|XP_004300294.1| PREDICTED: BOI-related E3 ubiquitin-protein ligase 1-like [Fragaria vesca subsp. vesca]
augustus_masked-Fvb3-3-processed-gene-225.8	3001.99	3855.39	2148.58	0.557294	-0.84349	2.48567e-51	1.99852e-49	Fvb3-3	22527181	22529055	-	1874	augustus_masked-Fvb3-3-processed-gene-225.8	GO:0000145;GO:0006887	K07195	virNOG16311;virNOG01158	U	sp|Q9VSJ8|EXOC7_DROME Exocyst complex component 7 OS=Drosophila melanogaster GN=exo70 PE=1 SV=2	gi|470116920|ref|XP_004294620.1| PREDICTED: exocyst complex component EXO70A1-like [Fragaria vesca subsp. vesca]
maker-Fvb3-3-augustus-gene-16.38	419.958	626.509	213.406	0.340628	-1.55373	2.76204e-51	2.21802e-49	Fvb3-3	1589133	1594221	-	5088	maker-Fvb3-3-augustus-gene-16.38	GO:0005634;GO:0003677;GO:0005524;GO:0042555;GO:0006270;GO:0032508;GO:0003678	K02541	virNOG10054	L	sp|Q43704|MCM31_MAIZE DNA replication licensing factor MCM3 homolog 1 OS=Zea mays GN=ROA1 PE=2 SV=2	gi|764551560|ref|XP_011460181.1| PREDICTED: DNA replication licensing factor MCM3 [Fragaria vesca subsp. vesca]
snap_masked-Fvb3-2-processed-gene-9.28	598.055	858.663	337.448	0.392992	-1.34743	3.56119e-51	2.8563e-49	Fvb3-2	919185	925094	+	5909	snap_masked-Fvb3-2-processed-gene-9.28	GO:0004674;GO:0007165;GO:0005524;GO:0006468	-	virNOG12961	T	sp|Q93VD3|CIPKN_ARATH CBL-interacting serine/threonine-protein kinase 23 OS=Arabidopsis thaliana GN=CIPK23 PE=1 SV=1	gi|470114624|ref|XP_004293511.1| PREDICTED: CBL-interacting serine/threonine-protein kinase 23 [Fragaria vesca subsp. vesca]
maker-Fvb1-4-snap-gene-132.64	523.835	283.683	763.986	2.6931	1.42927	3.70829e-51	2.97068e-49	Fvb1-4	13239586	13250647	-	11061	maker-Fvb1-4-snap-gene-132.64	-	K14521	virNOG05155	R	sp|Q9XIK4|U202A_ARATH UPF0202 protein At1g10490 OS=Arabidopsis thaliana GN=At1g10490 PE=2 SV=2	gi|470103330|ref|XP_004288093.1| PREDICTED: UPF0202 protein At1g10490 [Fragaria vesca subsp. vesca]
maker-Fvb4-3-augustus-gene-199.55	664.168	1035.51	292.823	0.282781	-1.82224	4.06059e-51	3.24897e-49	Fvb4-3	19964288	19965078	-	790	maker-Fvb4-3-augustus-gene-199.55	GO:0006952;GO:0009607	-	virNOG26803;virNOG22362	S	sp|O50001|PRU1_PRUAR Major allergen Pru ar 1 OS=Prunus armeniaca PE=1 SV=1	gi|470121677|ref|XP_004296888.1| PREDICTED: major allergen Pru ar 1-like [Fragaria vesca subsp. vesca]
maker-Fvb3-4-augustus-gene-245.38	1288.8	1747.14	830.472	0.475333	-1.07299	4.10774e-51	3.28039e-49	Fvb3-4	24541456	24545160	+	3704	maker-Fvb3-4-augustus-gene-245.38	GO:0005524;GO:0004672;GO:0006468	-	virNOG01553	T	sp|Q2MHE4|HT1_ARATH Serine/threonine-protein kinase HT1 OS=Arabidopsis thaliana GN=HT1 PE=1 SV=1	gi|470115663|ref|XP_004294014.1| PREDICTED: serine/threonine-protein kinase HT1 [Fragaria vesca subsp. vesca]
maker-Fvb4-1-snap-gene-183.59	799.549	483.4	1115.7	2.30802	1.20666	4.10979e-51	3.28039e-49	Fvb4-1	18370650	18383653	+	13003	maker-Fvb4-1-snap-gene-183.59	GO:0004674;GO:0005524;GO:0016021;GO:0006468	-	virNOG01280	T	sp|P43298|TMK1_ARATH Probable receptor protein kinase TMK1 OS=Arabidopsis thaliana GN=TMK1 PE=1 SV=1	gi|764576043|ref|XP_004297409.2| PREDICTED: probable receptor protein kinase TMK1 [Fragaria vesca subsp. vesca]
augustus_masked-Fvb3-2-processed-gene-247.1	169.369	302.672	36.0653	0.119157	-3.06907	4.8881e-51	3.89692e-49	Fvb3-2	24693074	24693385	+	311	augustus_masked-Fvb3-2-processed-gene-247.1	GO:0003677;GO:0009506;GO:0046982;GO:0006334;GO:0009579;GO:0005774;GO:0005730;GO:0005829;GO:0005886;GO:0009507;GO:0000786	K11254	COG2036	B	sp|P0CG89|H4_SOYBN Histone H4 OS=Glycine max PE=3 SV=1	gi|195617694|gb|ACG30677.1| histone H4 [Zea mays]
maker-Fvb3-3-augustus-gene-246.32	661.864	952.366	371.363	0.389938	-1.35869	6.34265e-51	5.05043e-49	Fvb3-3	24685232	24687528	-	2296	maker-Fvb3-3-augustus-gene-246.32	GO:0005634;GO:0003677;GO:0006275;GO:0030337	K04802	virNOG04288	L	sp|O82797|PCNA_TOBAC Proliferating cell nuclear antigen OS=Nicotiana tabacum GN=PCNA PE=2 SV=1	gi|470116151|ref|XP_004294249.1| PREDICTED: proliferating cell nuclear antigen [Fragaria vesca subsp. vesca]
snap_masked-Fvb4-4-processed-gene-0.14	2910.49	4172.29	1648.69	0.395153	-1.33952	6.97387e-51	5.54637e-49	Fvb4-4	5870	9030	+	3160	snap_masked-Fvb4-4-processed-gene-0.14	GO:0005507;GO:0055114;GO:0016491	-	virNOG01687	Q	sp|P07788|COTA_BACSU Spore coat protein A OS=Bacillus subtilis (strain 168) GN=cotA PE=1 SV=4	gi|470122658|ref|XP_004297357.1| PREDICTED: multicopper oxidase LPR2 [Fragaria vesca subsp. vesca] gi|764575774|ref|XP_011463124.1| PREDICTED: multicopper oxidase LPR2 [Fragaria vesca subsp. vesca]
maker-Fvb6-2-augustus-gene-20.29	1718.21	1009.01	2427.4	2.40573	1.26647	7.17732e-51	5.70131e-49	Fvb6-2	2048730	2050224	+	1494	maker-Fvb6-2-augustus-gene-20.29	-	-	virNOG20655	S	-	gi|470135818|ref|XP_004303704.1| PREDICTED: uncharacterized protein LOC101303247 [Fragaria vesca subsp. vesca]
maker-Fvb6-1-augustus-gene-58.62	195.927	66.5379	325.317	4.88919	2.2896	8.56359e-51	6.79433e-49	Fvb6-1	5795654	5800531	-	4877	maker-Fvb6-1-augustus-gene-58.62	-	-	virNOG14428	S	-	gi|470118488|ref|XP_004295361.1| PREDICTED: uncharacterized protein LOC101303021 [Fragaria vesca subsp. vesca]
maker-Fvb2-3-augustus-gene-62.45	476.015	190.155	761.875	4.0066	2.00238	1.13657e-50	9.00673e-49	Fvb2-3	6282686	6286510	+	3824	maker-Fvb2-3-augustus-gene-62.45	-	-	virNOG02506;virNOG06788	J	sp|Q9LVC3|PUM12_ARATH Pumilio homolog 12 OS=Arabidopsis thaliana GN=APUM12 PE=2 SV=2	gi|764537442|ref|XP_004290945.2| PREDICTED: pumilio homolog 12-like [Fragaria vesca subsp. vesca]
maker-Fvb6-2-augustus-gene-114.22	345.905	147.444	544.366	3.69201	1.88441	1.28004e-50	1.01315e-48	Fvb6-2	11398353	11403846	-	5493	maker-Fvb6-2-augustus-gene-114.22	GO:0003824	K06617	virNOG03519	R	sp|Q94A08|RFS2_ARATH Probable galactinol--sucrose galactosyltransferase 2 OS=Arabidopsis thaliana GN=RFS2 PE=2 SV=2	gi|470137270|ref|XP_004304392.1| PREDICTED: probable galactinol--sucrose galactosyltransferase 2 [Fragaria vesca subsp. vesca]
snap_masked-Fvb3-1-processed-gene-314.28	534.068	293.136	775.001	2.64382	1.40263	1.33357e-50	1.05426e-48	Fvb3-1	31400593	31402401	+	1808	snap_masked-Fvb3-1-processed-gene-314.28	GO:0016021	-	virNOG02148	S	-	gi|470114271|ref|XP_004293339.1| PREDICTED: uncharacterized protein LOC101308260 [Fragaria vesca subsp. vesca]
maker-Fvb3-4-augustus-gene-218.29	85.1126	159.604	10.6211	0.0665466	-3.90949	1.4227e-50	1.12337e-48	Fvb3-4	21793452	21795170	-	1718	maker-Fvb3-4-augustus-gene-218.29	-	-	virNOG23143	S	sp|Q940T9|COL4_ARATH Zinc finger protein CONSTANS-LIKE 4 OS=Arabidopsis thaliana GN=COL4 PE=2 SV=2	gi|470115912|ref|XP_004294135.1| PREDICTED: uncharacterized protein LOC101304258 [Fragaria vesca subsp. vesca]
maker-Fvb7-1-augustus-gene-58.25	1769.74	2324.42	1215.05	0.522732	-0.935856	1.46986e-50	1.15923e-48	Fvb7-1	5841680	5844715	+	3035	maker-Fvb7-1-augustus-gene-58.25	-	K18342	virNOG01126	OT	sp|Q8LBZ4|OTU_ARATH OTU domain-containing protein At3g57810 OS=Arabidopsis thaliana GN=At3g57810 PE=2 SV=1	gi|470142682|ref|XP_004307032.1| PREDICTED: OTU domain-containing protein At3g57810-like [Fragaria vesca subsp. vesca]
maker-Fvb1-4-augustus-gene-83.20	514.272	278.711	749.833	2.69036	1.4278	1.79329e-50	1.41262e-48	Fvb1-4	8366303	8372251	-	5948	maker-Fvb1-4-augustus-gene-83.20	-	-	virNOG08228	S	sp|Q9SLN1|FPP7_ARATH Filament-like plant protein 7 OS=Arabidopsis thaliana GN=FPP7 PE=3 SV=2	gi|470103167|ref|XP_004288015.1| PREDICTED: filament-like plant protein 7 isoform X1 [Fragaria vesca subsp. vesca]
maker-Fvb6-1-snap-gene-123.65	1077.14	690.727	1463.56	2.11887	1.08329	1.89068e-50	1.48756e-48	Fvb6-1	12352429	12357812	+	5383	maker-Fvb6-1-snap-gene-123.65	GO:0005524;GO:0004386;GO:0003676	K03257	virNOG04502	J	sp|P41381|IF4A8_TOBAC Eukaryotic initiation factor 4A-8 OS=Nicotiana tabacum PE=2 SV=1	gi|470135730|ref|XP_004303662.1| PREDICTED: eukaryotic initiation factor 4A-8 [Fragaria vesca subsp. vesca]
maker-Fvb2-4-augustus-gene-198.59	1056.14	675.172	1437.1	2.1285	1.08984	1.93526e-50	1.52082e-48	Fvb2-4	19806694	19809214	-	2520	maker-Fvb2-4-augustus-gene-198.59	GO:0005634;GO:0003677;GO:0006355	-	virNOG09836	K	sp|Q39013|NAC2_ARATH NAC domain-containing protein 2 OS=Arabidopsis thaliana GN=NAC002 PE=2 SV=2	gi|470109202|ref|XP_004290890.1| PREDICTED: NAC domain-containing protein 2 [Fragaria vesca subsp. vesca]
snap_masked-Fvb2-1-processed-gene-150.16	152.307	261.317	43.298	0.165692	-2.59343	2.05462e-50	1.6127e-48	Fvb2-1	15038145	15043625	+	5480	snap_masked-Fvb2-1-processed-gene-150.16	GO:1902358;GO:0016021;GO:0008271;GO:0009507	K17471	virNOG13977	P	sp|Q9SV13|SUT31_ARATH Sulfate transporter 3.1 OS=Arabidopsis thaliana GN=SULTR3;1 PE=2 SV=1	gi|470108654|ref|XP_004290627.1| PREDICTED: sulfate transporter 3.1 [Fragaria vesca subsp. vesca]
maker-Fvb7-3-augustus-gene-42.58	275.983	116.84	435.126	3.72411	1.8969	2.26902e-50	1.77888e-48	Fvb7-3	4240797	4244371	-	3574	maker-Fvb7-3-augustus-gene-42.58	GO:0005507;GO:0055114;GO:0016491	-	virNOG06469;virNOG16785	Q	sp|Q8VXX5|SKS1_ARATH Monocopper oxidase-like protein SKS1 OS=Arabidopsis thaliana GN=SKS1 PE=1 SV=1	gi|470144314|ref|XP_004307804.1| PREDICTED: monocopper oxidase-like protein SKS1 [Fragaria vesca subsp. vesca]
maker-Fvb2-2-snap-gene-31.60	169.851	286.343	53.3594	0.186348	-2.42393	2.2964e-50	1.79821e-48	Fvb2-2	3116633	3117959	-	1326	maker-Fvb2-2-snap-gene-31.60	-	-	-	-	-	-
maker-Fvb6-4-augustus-gene-61.26	4138.89	2983.84	5293.95	1.77421	0.827176	3.02903e-50	2.36909e-48	Fvb6-4	6100923	6103923	-	3000	maker-Fvb6-4-augustus-gene-61.26	-	-	virNOG25055;virNOG24894	R	sp|Q0DKW8|LTI6B_ORYSJ Hydrophobic protein LTI6B OS=Oryza sativa subsp. japonica GN=LTI6B PE=2 SV=1	gi|764559398|ref|XP_011461027.1| PREDICTED: uncharacterized protein LOC105350529 isoform X1 [Fragaria vesca subsp. vesca]
snap_masked-Fvb7-4-processed-gene-3.22	1881.96	1298.82	2465.1	1.89794	0.924438	3.12775e-50	2.44342e-48	Fvb7-4	288687	300220	+	11533	snap_masked-Fvb7-4-processed-gene-3.22	GO:0006886;GO:0008536;GO:0005622	K14290	virNOG03806	YU	sp|Q6P5F9|XPO1_MOUSE Exportin-1 OS=Mus musculus GN=Xpo1 PE=1 SV=1	gi|470144460|ref|XP_004307875.1| PREDICTED: exportin-1-like [Fragaria vesca subsp. vesca]
maker-Fvb2-2-augustus-gene-229.38	299.376	464.989	133.762	0.287666	-1.79753	3.45175e-50	2.69335e-48	Fvb2-2	22958930	22964474	+	5544	maker-Fvb2-2-augustus-gene-229.38	GO:0016157;GO:0005985;GO:0005886;GO:0046524	K00696	virNOG10324	M	sp|F4JLK2|SPSA4_ARATH Probable sucrose-phosphate synthase 4 OS=Arabidopsis thaliana GN=SPS4 PE=1 SV=1	gi|470107866|ref|XP_004290259.1| PREDICTED: probable sucrose-phosphate synthase 4 [Fragaria vesca subsp. vesca]
maker-Fvb7-3-augustus-gene-38.70	1892.62	1309.67	2475.57	1.89023	0.918558	3.63066e-50	2.8296e-48	Fvb7-3	3874600	3879662	-	5062	maker-Fvb7-3-augustus-gene-38.70	GO:0005634;GO:0003723;GO:0005524;GO:0004386	K16911	virNOG10502	A	sp|Q41382|RH7_SPIOL DEAD-box ATP-dependent RNA helicase 7 OS=Spinacia oleracea GN=RH7 PE=2 SV=1	gi|470145032|ref|XP_004308148.1| PREDICTED: DEAD-box ATP-dependent RNA helicase 7 [Fragaria vesca subsp. vesca]
maker-Fvb2-1-snap-gene-140.42	656.812	382.019	931.606	2.43864	1.28608	6.07142e-50	4.72627e-48	Fvb2-1	14016260	14022103	+	5843	maker-Fvb2-1-snap-gene-140.42	-	K17804	virNOG01243	U	sp|Q5XF06|TI442_ARATH Mitochondrial import inner membrane translocase subunit TIM44-2 OS=Arabidopsis thaliana GN=TIM44-2 PE=1 SV=1	gi|470107209|ref|XP_004289941.1| PREDICTED: mitochondrial import inner membrane translocase subunit TIM44-2 [Fragaria vesca subsp. vesca]
maker-Fvb6-2-snap-gene-139.22	726.092	432.342	1019.84	2.35888	1.2381	6.45854e-50	5.0217e-48	Fvb6-2	13904061	13913019	+	8958	maker-Fvb6-2-snap-gene-139.22	GO:0005524;GO:0008026;GO:0003676	K14442	virNOG01321	A	sp|Q9H2U1|DHX36_HUMAN Probable ATP-dependent RNA helicase DHX36 OS=Homo sapiens GN=DHX36 PE=1 SV=2	gi|764607374|ref|XP_004303378.2| PREDICTED: ATP-dependent RNA helicase DHX36 [Fragaria vesca subsp. vesca]
maker-Fvb5-2-augustus-gene-160.20	1535.22	1040.55	2029.88	1.95077	0.964043	8.06517e-50	6.26354e-48	Fvb5-2	16014779	16019056	-	4277	maker-Fvb5-2-augustus-gene-160.20	GO:0020037;GO:0055114;GO:0042542;GO:0005737;GO:0046872;GO:0004096;GO:0098869;GO:0042744	K03781	COG0753;virNOG08201	P	sp|P17598|CATA1_GOSHI Catalase isozyme 1 OS=Gossypium hirsutum GN=CAT1 PE=2 SV=2	gi|470129560|ref|XP_004300681.1| PREDICTED: catalase isozyme 1 [Fragaria vesca subsp. vesca]
maker-Fvb6-1-augustus-gene-4.49	67.8644	4.13341	131.595	31.837	4.99263	8.87198e-50	6.88203e-48	Fvb6-1	394397	395626	+	1229	maker-Fvb6-1-augustus-gene-4.49	-	-	-	-	-	-
maker-Fvb7-1-augustus-gene-129.26	153.107	43.2276	262.987	6.08378	2.60497	1.0029e-49	7.77043e-48	Fvb7-1	12982275	12985205	-	2930	maker-Fvb7-1-augustus-gene-129.26	GO:0005524	K03283	virNOG03266	O	sp|Q9LHA8|MD37C_ARATH Probable mediator of RNA polymerase II transcription subunit 37c OS=Arabidopsis thaliana GN=MED37C PE=1 SV=1	gi|470143179|ref|XP_004307259.1| PREDICTED: probable mediator of RNA polymerase II transcription subunit 37c [Fragaria vesca subsp. vesca]
maker-Fvb5-2-snap-gene-106.68	595.421	339.139	851.703	2.51137	1.32847	1.0882e-49	8.42143e-48	Fvb5-2	10681518	10685057	-	3539	maker-Fvb5-2-snap-gene-106.68	GO:0055085;GO:0016021	-	virNOG05848	P	sp|Q9SHY2|YSL7_ARATH Probable metal-nicotianamine transporter YSL7 OS=Arabidopsis thaliana GN=YSL7 PE=2 SV=1	gi|470126985|ref|XP_004299460.1| PREDICTED: probable metal-nicotianamine transporter YSL7 [Fragaria vesca subsp. vesca]
maker-Fvb5-3-augustus-gene-241.44	128.521	30.4189	226.624	7.45011	2.89726	1.09997e-49	8.50254e-48	Fvb5-3	24152057	24154188	+	2131	maker-Fvb5-3-augustus-gene-241.44	-	-	virNOG19363	R	sp|Q8GUH1|PUB33_ARATH U-box domain-containing protein 33 OS=Arabidopsis thaliana GN=PUB33 PE=2 SV=2	gi|764582640|ref|XP_011464151.1| PREDICTED: U-box domain-containing protein 52-like isoform X2 [Fragaria vesca subsp. vesca]
maker-Fvb7-2-augustus-gene-213.41	749.443	1045.88	453.006	0.433135	-1.20711	1.29792e-49	1.0021e-47	Fvb7-2	21334087	21339291	-	5204	maker-Fvb7-2-augustus-gene-213.41	-	-	virNOG05358	I	sp|Q2MY55|PATD3_SOLTU Patatin group D-3 OS=Solanum tuberosum PE=2 SV=1	gi|470143458|ref|XP_004307392.1| PREDICTED: patatin-like protein 6 [Fragaria vesca subsp. vesca] gi|764631584|ref|XP_011469663.1| PREDICTED: patatin-like protein 6 [Fragaria vesca subsp. vesca]
maker-Fvb2-3-augustus-gene-99.30	170.401	286.384	54.4174	0.190016	-2.39581	1.33003e-49	1.02569e-47	Fvb2-3	9947460	9949965	+	2505	maker-Fvb2-3-augustus-gene-99.30	GO:0003677;GO:0005634;GO:0046982;GO:0000786	K11251	COG5262;virNOG08032;virNOG20208	B	sp|O23628|H2AV1_ARATH Histone H2A variant 1 OS=Arabidopsis thaliana GN=H2AV PE=1 SV=1	gi|657954586|ref|XP_008368628.1| PREDICTED: histone H2A variant 1 [Malus domestica] gi|657954588|ref|XP_008368634.1| PREDICTED: histone H2A variant 1 [Malus domestica] gi|694390338|ref|XP_009370741.1| PREDICTED: histone H2A variant 1 [Pyrus x bretschneideri] gi|694390341|ref|XP_009370742.1| PREDICTED: histone H2A variant 1 [Pyrus x bretschneideri]
augustus_masked-Fvb7-2-processed-gene-81.1	1714.28	2534.98	893.572	0.352497	-1.50432	1.44947e-49	1.1165e-47	Fvb7-2	8101229	8102446	+	1217	augustus_masked-Fvb7-2-processed-gene-81.1	-	K05605	virNOG09861	I	sp|Q9LKJ1|HIBC1_ARATH 3-hydroxyisobutyryl-CoA hydrolase 1 OS=Arabidopsis thaliana GN=CHY1 PE=1 SV=1	gi|764630318|ref|XP_004307250.2| PREDICTED: 3-hydroxyisobutyryl-CoA hydrolase 1-like [Fragaria vesca subsp. vesca]
maker-Fvb6-2-augustus-gene-119.37	148.55	254.785	42.3151	0.166081	-2.59004	1.6285e-49	1.25294e-47	Fvb6-2	11971018	11977178	-	6160	maker-Fvb6-2-augustus-gene-119.37	GO:0006351	K14431	virNOG07530	K	sp|O24160|TGA21_TOBAC TGACG-sequence-specific DNA-binding protein TGA-2.1 OS=Nicotiana tabacum GN=TGA21 PE=1 SV=1	gi|470147750|ref|XP_004309443.1| PREDICTED: transcription factor HBP-1b(c38) [Fragaria vesca subsp. vesca]
maker-Fvb2-4-augustus-gene-191.45	742.489	246.754	1238.22	5.01806	2.32713	2.01406e-49	1.54778e-47	Fvb2-4	19154417	19157067	-	2650	maker-Fvb2-4-augustus-gene-191.45	GO:0005506;GO:0016021;GO:0006633;GO:0055114;GO:0016491	K00227	virNOG00249	I	sp|Q9ZT29|SC5D_TOBAC Delta(7)-sterol-C5(6)-desaturase OS=Nicotiana tabacum PE=2 SV=1	gi|470109070|ref|XP_004290825.1| PREDICTED: delta(7)-sterol-C5(6)-desaturase-like [Fragaria vesca subsp. vesca]
maker-Fvb6-4-augustus-gene-27.56	108.823	20.7511	196.896	9.48846	3.24617	2.35323e-49	1.80633e-47	Fvb6-4	2729367	2734592	-	5225	maker-Fvb6-4-augustus-gene-27.56	-	-	virNOG05714	S	-	gi|470132556|ref|XP_004302146.1| PREDICTED: uncharacterized protein LOC101308882 [Fragaria vesca subsp. vesca]
maker-Fvb1-1-augustus-gene-51.18	771.584	1159.49	383.674	0.330898	-1.59554	2.37087e-49	1.81776e-47	Fvb1-1	5152672	5154828	-	2156	maker-Fvb1-1-augustus-gene-51.18	-	-	virNOG20661	S	-	gi|470104007|ref|XP_004288415.1| PREDICTED: uncharacterized protein LOC101313552 [Fragaria vesca subsp. vesca]
maker-Fvb6-4-augustus-gene-116.22	18512.9	22832.8	14193	0.621606	-0.685928	2.50738e-49	1.9202e-47	Fvb6-4	11624729	11627642	-	2913	maker-Fvb6-4-augustus-gene-116.22	GO:0003987;GO:0009695;GO:0005777;GO:0004321	K01904	virNOG00612	I	sp|Q9M0X9|4CLL7_ARATH 4-coumarate--CoA ligase-like 7 OS=Arabidopsis thaliana GN=4CLL7 PE=1 SV=1	gi|470137418|ref|XP_004304462.1| PREDICTED: 4-coumarate--CoA ligase-like 7 [Fragaria vesca subsp. vesca]
maker-Fvb2-4-snap-gene-214.63	1152.3	752.949	1551.66	2.06077	1.04319	2.81157e-49	2.15065e-47	Fvb2-4	21454162	21466797	+	12635	maker-Fvb2-4-snap-gene-214.63	-	K08145	virNOG11215	R	sp|P93051|ERDL7_ARATH Sugar transporter ERD6-like 7 OS=Arabidopsis thaliana GN=At2g48020 PE=2 SV=2	gi|470112783|ref|XP_004292610.1| PREDICTED: sugar transporter ERD6-like 7 [Fragaria vesca subsp. vesca]
maker-Fvb4-2-augustus-gene-81.44	204.393	73.9323	334.853	4.52918	2.17925	3.69443e-49	2.82272e-47	Fvb4-2	8096187	8098051	+	1864	maker-Fvb4-2-augustus-gene-81.44	GO:0048046;GO:0004553;GO:0016762;GO:0005618;GO:0010411;GO:0042546;GO:0071555	K08235	virNOG03761	R	sp|Q8LNZ5|XTHB_PHAAN Probable xyloglucan endotransglucosylase/hydrolase protein B OS=Phaseolus angularis GN=XTHB PE=2 SV=1	gi|292806729|gb|ADE42490.1| xyloglucan endotransglucosylase/hydrolase 1 [Fragaria x ananassa]
maker-Fvb1-4-augustus-gene-14.61	2449.26	3222.64	1675.89	0.520035	-0.94332	4.12278e-49	3.14636e-47	Fvb1-4	1432223	1435814	+	3591	maker-Fvb1-4-augustus-gene-14.61	-	K14515	virNOG01826	R	sp|Q9SKK0|EBF1_ARATH EIN3-binding F-box protein 1 OS=Arabidopsis thaliana GN=EBF1 PE=1 SV=1	gi|470101700|ref|XP_004287307.1| PREDICTED: EIN3-binding F-box protein 1-like [Fragaria vesca subsp. vesca]
snap_masked-Fvb6-1-processed-gene-343.36	161.436	37.138	285.734	7.69384	2.9437	4.15921e-49	3.1705e-47	Fvb6-1	34313684	34316291	-	2607	snap_masked-Fvb6-1-processed-gene-343.36	-	-	COG0667;virNOG02502	C	sp|C6TBN2|AKR1_SOYBN Probable aldo-keto reductase 1 OS=Glycine max GN=AKR1 PE=2 SV=1	gi|470132344|ref|XP_004302043.1| PREDICTED: probable aldo-keto reductase 1 [Fragaria vesca subsp. vesca]
maker-Fvb5-2-augustus-gene-122.25	1402.83	1862.65	943.009	0.506272	-0.982017	4.20165e-49	3.19916e-47	Fvb5-2	12210509	12213281	-	2772	maker-Fvb5-2-augustus-gene-122.25	-	K19042	virNOG11847	O	-	gi|470128742|ref|XP_004300294.1| PREDICTED: BOI-related E3 ubiquitin-protein ligase 1-like [Fragaria vesca subsp. vesca]
maker-Fvb4-1-augustus-gene-23.37	221.047	83.9222	358.173	4.26792	2.09353	4.3194e-49	3.28503e-47	Fvb4-1	2344607	2347269	-	2662	maker-Fvb4-1-augustus-gene-23.37	GO:0003779;GO:0015629;GO:0030042	K05765	virNOG17298	Z	sp|Q8SAG3|ADF_VITVI Actin-depolymerizing factor OS=Vitis vinifera PE=2 SV=1	gi|470120556|ref|XP_004296366.1| PREDICTED: actin-depolymerizing factor [Fragaria vesca subsp. vesca]
maker-Fvb5-2-augustus-gene-32.51	254.25	105.053	403.446	3.84041	1.94126	4.73641e-49	3.59804e-47	Fvb5-2	3268134	3271091	-	2957	maker-Fvb5-2-augustus-gene-32.51	-	-	virNOG01483	S	sp|Q9FJJ3|SRO5_ARATH Probable inactive poly [ADP-ribose] polymerase SRO5 OS=Arabidopsis thaliana GN=SRO5 PE=1 SV=1	gi|470125917|ref|XP_004298944.1| PREDICTED: probable inactive poly [ADP-ribose] polymerase SRO5 [Fragaria vesca subsp. vesca]
maker-Fvb3-4-snap-gene-105.58	371.46	182.398	560.523	3.07308	1.61969	5.17916e-49	3.92986e-47	Fvb3-4	10526109	10535270	+	9161	maker-Fvb3-4-snap-gene-105.58	GO:0003676	K11593	virNOG02195	J	sp|Q9SJK3|AGO5_ARATH Protein argonaute 5 OS=Arabidopsis thaliana GN=AGO5 PE=1 SV=2	gi|470115741|ref|XP_004294050.1| PREDICTED: protein argonaute 5 [Fragaria vesca subsp. vesca]
maker-Fvb1-3-augustus-gene-54.49	6031.82	7551.72	4511.91	0.597468	-0.743067	5.32352e-49	4.03477e-47	Fvb1-3	5451311	5456591	+	5280	maker-Fvb1-3-augustus-gene-54.49	-	K07088	virNOG08620	S	sp|P38355|YB8B_YEAST Uncharacterized transporter YBR287W OS=Saccharomyces cerevisiae (strain ATCC 204508 / S288c) GN=YBR287W PE=1 SV=1	gi|764511290|ref|XP_011461477.1| PREDICTED: uncharacterized transporter YBR287W isoform X1 [Fragaria vesca subsp. vesca] gi|764511296|ref|XP_011461486.1| PREDICTED: uncharacterized transporter YBR287W isoform X1 [Fragaria vesca subsp. vesca] gi|764511300|ref|XP_011461487.1| PREDICTED: uncharacterized transporter YBR287W isoform X1 [Fragaria vesca subsp. vesca]
snap_masked-Fvb6-1-processed-gene-32.43	922.567	1263.1	582.036	0.460801	-1.11778	5.46957e-49	4.14071e-47	Fvb6-1	3258624	3262307	-	3683	snap_masked-Fvb6-1-processed-gene-32.43	GO:0004674;GO:0005524;GO:0006468	-	virNOG07743	T	sp|Q9LFP7|Y5158_ARATH Probable receptor-like protein kinase At5g15080 OS=Arabidopsis thaliana GN=At5g15080 PE=1 SV=1	gi|470132991|ref|XP_004302358.1| PREDICTED: probable receptor-like protein kinase At5g15080 [Fragaria vesca subsp. vesca]
maker-Fvb3-2-augustus-gene-102.38	125.77	29.5296	222.011	7.51824	2.9104	6.06263e-49	4.58443e-47	Fvb3-2	10219373	10221024	-	1651	maker-Fvb3-2-augustus-gene-102.38	-	-	virNOG00934	S	sp|P24805|TSJT1_TOBAC Stem-specific protein TSJT1 OS=Nicotiana tabacum GN=TSJT1 PE=2 SV=1	gi|470110817|ref|XP_004291659.1| PREDICTED: stem-specific protein TSJT1-like [Fragaria vesca subsp. vesca]
maker-Fvb6-3-augustus-gene-150.27	567.499	812.554	322.445	0.396829	-1.33341	7.99823e-49	6.04118e-47	Fvb6-3	14988577	14990622	+	2045	maker-Fvb6-3-augustus-gene-150.27	-	-	euNOG01366;virNOG22696;virNOG15831	S	-	gi|470134969|ref|XP_004303308.1| PREDICTED: aspartate, glycine, lysine and serine-rich protein-like [Fragaria vesca subsp. vesca]
maker-Fvb4-4-augustus-gene-146.33	419.706	216.503	622.91	2.87715	1.52464	8.15101e-49	6.14955e-47	Fvb4-4	14670628	14675965	-	5337	maker-Fvb4-4-augustus-gene-146.33	GO:0004674;GO:0005524;GO:0016021;GO:0006468	-	virNOG12322	T	sp|P43298|TMK1_ARATH Probable receptor protein kinase TMK1 OS=Arabidopsis thaliana GN=TMK1 PE=1 SV=1	gi|470124429|ref|XP_004298216.1| PREDICTED: probable receptor protein kinase TMK1 [Fragaria vesca subsp. vesca]
maker-Fvb7-2-augustus-gene-236.46	300.658	135.611	465.704	3.43411	1.77994	8.26823e-49	6.23087e-47	Fvb7-2	23593094	23594540	+	1446	maker-Fvb7-2-augustus-gene-236.46	GO:0005759	K15414	virNOG09473	C	sp|Q8W487|YB95_ARATH Uncharacterized protein At2g39795, mitochondrial OS=Arabidopsis thaliana GN=At2g39795 PE=1 SV=1	gi|470143844|ref|XP_004307577.1| PREDICTED: uncharacterized protein At2g39795, mitochondrial-like [Fragaria vesca subsp. vesca]
maker-Fvb3-3-snap-gene-4.62	1925.58	1341.54	2509.62	1.87069	0.903574	9.63616e-49	7.25346e-47	Fvb3-3	396063	401050	-	4987	maker-Fvb3-3-snap-gene-4.62	GO:0005509;GO:0055114;GO:0016491	K17871	virNOG02695	C	sp|Q94BV7|NDB2_ARATH External alternative NAD(P)H-ubiquinone oxidoreductase B2, mitochondrial OS=Arabidopsis thaliana GN=NDB2 PE=1 SV=1	gi|764552664|ref|XP_004293504.2| PREDICTED: external alternative NAD(P)H-ubiquinone oxidoreductase B2, mitochondrial [Fragaria vesca subsp. vesca]
maker-Fvb3-3-augustus-gene-273.47	217.781	352.299	83.2623	0.23634	-2.08106	1.16764e-48	8.77923e-47	Fvb3-3	27350189	27354208	-	4019	maker-Fvb3-3-augustus-gene-273.47	GO:0004674;GO:0005524;GO:0016021;GO:0006468	-	virNOG09096	T	sp|C0LGR3|Y4265_ARATH Probable LRR receptor-like serine/threonine-protein kinase At4g26540 OS=Arabidopsis thaliana GN=At4g26540 PE=1 SV=1	gi|470117513|ref|XP_004294902.1| PREDICTED: probable LRR receptor-like serine/threonine-protein kinase At4g26540 [Fragaria vesca subsp. vesca]
snap_masked-Fvb4-1-processed-gene-112.14	182.07	302.391	61.7485	0.204201	-2.29194	1.69711e-48	1.27457e-46	Fvb4-1	11220213	11230916	+	10703	snap_masked-Fvb4-1-processed-gene-112.14	GO:0055085;GO:0016021;GO:0022891	-	virNOG07349	R	sp|Q94AZ2|STP13_ARATH Sugar transport protein 13 OS=Arabidopsis thaliana GN=STP13 PE=1 SV=2	gi|470121709|ref|XP_004296903.1| PREDICTED: sugar transport protein 13 [Fragaria vesca subsp. vesca]
maker-Fvb7-3-snap-gene-89.68	6628.26	8268.29	4988.23	0.603297	-0.72906	2.00312e-48	1.50268e-46	Fvb7-3	8966296	8973249	-	6953	maker-Fvb7-3-snap-gene-89.68	GO:0016747	K13065	virNOG32425;virNOG30151	SR	sp|Q9FI40|BAHD1_ARATH BAHD acyltransferase At5g47980 OS=Arabidopsis thaliana GN=BAHD1 PE=2 SV=1	gi|10121328|gb|AAG13130.1|AF193789_1 alcohol acyltransferase [Fragaria x ananassa]
maker-Fvb2-4-augustus-gene-0.40	768.054	1066.99	469.115	0.439661	-1.18554	2.05858e-48	1.54253e-46	Fvb2-4	21107	23531	-	2424	maker-Fvb2-4-augustus-gene-0.40	-	-	-	-	-	-
snap_masked-Fvb5-4-processed-gene-20.41	143.27	246.6	39.9397	0.161962	-2.62628	2.22364e-48	1.66433e-46	Fvb5-4	2041676	2042996	-	1320	snap_masked-Fvb5-4-processed-gene-20.41	-	-	virNOG35483;virNOG23609	S	-	gi|764594479|ref|XP_011465633.1| PREDICTED: uncharacterized protein LOC105351813 [Fragaria vesca subsp. vesca]
maker-Fvb7-2-augustus-gene-250.76	7288.76	10005.3	4572.23	0.456982	-1.12979	2.9511e-48	2.20631e-46	Fvb7-2	25078622	25080558	-	1936	maker-Fvb7-2-augustus-gene-250.76	GO:0045430;GO:0009813	-	virNOG12444	R	sp|Q8VZW3|CFI3_ARATH Probable chalcone--flavonone isomerase 3 OS=Arabidopsis thaliana GN=CHI3 PE=1 SV=1	gi|470144168|ref|XP_004307734.1| PREDICTED: probable chalcone--flavonone isomerase 3 [Fragaria vesca subsp. vesca]
maker-Fvb6-2-augustus-gene-308.59	96.7958	176.457	17.1344	0.0971022	-3.36435	3.29059e-48	2.45735e-46	Fvb6-2	30870166	30873820	-	3654	maker-Fvb6-2-augustus-gene-308.59	GO:0070588;GO:0005242;GO:0005622;GO:0007263;GO:0009626;GO:0016021;GO:0005262;GO:0071805;GO:0005222	K05391	virNOG01681	P	sp|O65718|CNGC2_ARATH Cyclic nucleotide-gated ion channel 2 OS=Arabidopsis thaliana GN=CNGC2 PE=1 SV=1	gi|470140759|ref|XP_004306106.1| PREDICTED: cyclic nucleotide-gated ion channel 2 [Fragaria vesca subsp. vesca]
maker-Fvb3-2-snap-gene-156.35	3423.54	4342.33	2504.74	0.576819	-0.79381	3.59535e-48	2.6819e-46	Fvb3-2	15663297	15666035	+	2738	maker-Fvb3-2-snap-gene-156.35	GO:0016298;GO:0016021;GO:0006629	-	virNOG11253	I	sp|Q9FXJ2|GDL7_ARATH GDSL esterase/lipase At1g28580 OS=Arabidopsis thaliana GN=At1g28580 PE=2 SV=1	gi|470110743|ref|XP_004291631.1| PREDICTED: GDSL esterase/lipase At1g28580-like [Fragaria vesca subsp. vesca]
maker-Fvb3-3-augustus-gene-128.36	958.022	1304.13	611.918	0.469217	-1.09167	4.15301e-48	3.09439e-46	Fvb3-3	12870649	12873752	+	3103	maker-Fvb3-3-augustus-gene-128.36	GO:0080048	K14190	virNOG03971	R	sp|Q8RWE8|GGAP1_ARATH GDP-L-galactose phosphorylase 1 OS=Arabidopsis thaliana GN=VTC2 PE=1 SV=1	gi|470116462|ref|XP_004294401.1| PREDICTED: GDP-L-galactose phosphorylase 2 [Fragaria vesca subsp. vesca]
maker-Fvb6-1-snap-gene-132.46	644.369	978.249	310.489	0.317392	-1.65566	4.39495e-48	3.27097e-46	Fvb6-1	13265685	13279198	-	13513	maker-Fvb6-1-snap-gene-132.46	-	-	virNOG21840	R	sp|P82859|LECA_CASCR Agglutinin OS=Castanea crenata PE=1 SV=1	gi|764577541|ref|XP_011463345.1| PREDICTED: uncharacterized protein LOC101299670 isoform X1 [Fragaria vesca subsp. vesca]
maker-Fvb6-4-augustus-gene-205.33	2311.28	1644.73	2977.83	1.81052	0.856408	4.55505e-48	3.38632e-46	Fvb6-4	20569835	20573871	+	4036	maker-Fvb6-4-augustus-gene-205.33	GO:0048046;GO:0009097;GO:0004455;GO:0055114;GO:0009099;GO:0005618;GO:0005507;GO:0005739;GO:0009941;GO:0009570	K00053	virNOG01181	E	sp|O82043|ILV5_PEA Ketol-acid reductoisomerase, chloroplastic OS=Pisum sativum GN=PGAAIR PE=1 SV=1	gi|470134690|ref|XP_004303172.1| PREDICTED: ketol-acid reductoisomerase, chloroplastic [Fragaria vesca subsp. vesca]
maker-Fvb6-4-augustus-gene-253.33	260.645	410.325	110.965	0.270431	-1.88667	4.92263e-48	3.65546e-46	Fvb6-4	25321487	25328053	-	6566	maker-Fvb6-4-augustus-gene-253.33	GO:0004565;GO:0016021;GO:0005975	K12309	virNOG05717	G	sp|Q93Z24|BGA17_ARATH Beta-galactosidase 17 OS=Arabidopsis thaliana GN=BGAL17 PE=2 SV=1	gi|764577268|ref|XP_011463314.1| PREDICTED: beta-galactosidase 17 [Fragaria vesca subsp. vesca]
maker-Fvb7-2-snap-gene-284.91	50.4927	100.396	0.589752	0.00587428	-7.41137	6.08405e-48	4.51285e-46	Fvb7-2	28429811	28431202	-	1391	maker-Fvb7-2-snap-gene-284.91	-	-	virNOG04549	Q	sp|O04847|DV4H_CATRO Deacetoxyvindoline 4-hydroxylase OS=Catharanthus roseus GN=D4H PE=1 SV=2	gi|764636576|ref|XP_004307996.2| PREDICTED: deacetoxyvindoline 4-hydroxylase-like [Fragaria vesca subsp. vesca]
maker-Fvb2-2-snap-gene-151.55	261.475	410.357	112.593	0.274379	-1.86576	6.66642e-48	4.93928e-46	Fvb2-2	15088265	15103070	-	14805	maker-Fvb2-2-snap-gene-151.55	-	K05387	virNOG11172	P	sp|Q9C5V5|GLR28_ARATH Glutamate receptor 2.8 OS=Arabidopsis thaliana GN=GLR2.8 PE=2 SV=2	gi|764525448|ref|XP_004292141.2| PREDICTED: glutamate receptor 2.8-like [Fragaria vesca subsp. vesca]
maker-Fvb6-3-snap-gene-62.40	273.906	427.51	120.302	0.281403	-1.82929	7.92064e-48	5.86198e-46	Fvb6-3	6221617	6223795	-	2178	maker-Fvb6-3-snap-gene-62.40	GO:0016020	-	virNOG00663	G	sp|Q9FLG8|SPNS2_ARATH Probable sphingolipid transporter spinster homolog 2 OS=Arabidopsis thaliana GN=At5g64500 PE=2 SV=1	gi|470136605|ref|XP_004304077.1| PREDICTED: probable sphingolipid transporter spinster homolog 2 [Fragaria vesca subsp. vesca]
snap_masked-Fvb5-4-processed-gene-238.14	1201.18	1899.14	503.23	0.264978	-1.91606	8.03604e-48	5.94074e-46	Fvb5-4	23798801	23799868	+	1067	snap_masked-Fvb5-4-processed-gene-238.14	-	-	virNOG06916;COG3491	QR	sp|P10967|ACCH3_SOLLC 1-aminocyclopropane-1-carboxylate oxidase homolog OS=Solanum lycopersicum GN=ACO3 PE=1 SV=1	gi|470127344|ref|XP_004299632.1| PREDICTED: leucoanthocyanidin dioxygenase-like [Fragaria vesca subsp. vesca]
maker-Fvb5-1-snap-gene-57.68	264.793	416.146	113.441	0.272599	-1.87515	8.8224e-48	6.51478e-46	Fvb5-1	5691464	5702544	-	11080	maker-Fvb5-1-snap-gene-57.68	GO:0055085;GO:0016021	-	virNOG08949	T	sp|O82485|OPT7_ARATH Oligopeptide transporter 7 OS=Arabidopsis thaliana GN=OPT7 PE=2 SV=1	gi|470147972|ref|XP_004309550.1| PREDICTED: oligopeptide transporter 7 [Fragaria vesca subsp. vesca]
maker-Fvb5-1-augustus-gene-85.41	129.237	32.4976	225.977	6.95366	2.79777	1.06636e-47	7.86557e-46	Fvb5-1	8556654	8560786	-	4132	maker-Fvb5-1-augustus-gene-85.41	-	-	virNOG03295	R	sp|Q60E70|COBL3_ORYSJ COBRA-like protein 3 OS=Oryza sativa subsp. japonica GN=BC1L4 PE=2 SV=1	gi|470126628|ref|XP_004299285.1| PREDICTED: protein COBRA-like [Fragaria vesca subsp. vesca]
maker-Fvb4-3-augustus-gene-23.53	1976.39	2565.03	1387.75	0.541027	-0.886226	1.16414e-47	8.57727e-46	Fvb4-3	2365343	2368964	-	3621	maker-Fvb4-3-augustus-gene-23.53	GO:0005524	K01648	virNOG04515	C	sp|Q9SGY2|ACLA1_ARATH ATP-citrate synthase alpha chain protein 1 OS=Arabidopsis thaliana GN=ACLA-1 PE=1 SV=1	gi|470122736|ref|XP_004297395.1| PREDICTED: ATP-citrate synthase alpha chain protein 1 [Fragaria vesca subsp. vesca]
maker-Fvb6-2-augustus-gene-334.42	485.862	265.308	706.417	2.66263	1.41285	1.27333e-47	9.37131e-46	Fvb6-2	33416523	33420160	+	3637	maker-Fvb6-2-augustus-gene-334.42	GO:0005507;GO:0055114;GO:0016491	-	virNOG01931	Q	sp|P29162|ASOL_TOBAC L-ascorbate oxidase homolog OS=Nicotiana tabacum PE=1 SV=1	gi|470103042|ref|XP_004287955.1| PREDICTED: L-ascorbate oxidase homolog [Fragaria vesca subsp. vesca]
maker-Fvb7-4-snap-gene-83.41	1015.59	1377.97	653.214	0.47404	-1.07692	1.34695e-47	9.90213e-46	Fvb7-4	8335319	8346160	-	10841	maker-Fvb7-4-snap-gene-83.41	GO:0016020	K15015	virNOG10987	E	sp|P47082|AVT1_YEAST Vacuolar amino acid transporter 1 OS=Saccharomyces cerevisiae (strain ATCC 204508 / S288c) GN=AVT1 PE=1 SV=1	gi|470143400|ref|XP_004307365.1| PREDICTED: vacuolar amino acid transporter 1-like [Fragaria vesca subsp. vesca]
maker-Fvb2-2-augustus-gene-97.42	595.527	902.68	288.374	0.319464	-1.64627	1.44346e-47	1.05998e-45	Fvb2-2	9700737	9710987	+	10250	maker-Fvb2-2-augustus-gene-97.42	GO:0000155;GO:0023014;GO:0005524;GO:0004674;GO:0000160;GO:0005622	-	virNOG07195	T	sp|P93025|PHOT2_ARATH Phototropin-2 OS=Arabidopsis thaliana GN=PHOT2 PE=1 SV=2	gi|470107531|ref|XP_004290098.1| PREDICTED: phototropin-2 [Fragaria vesca subsp. vesca] gi|764528406|ref|XP_011458115.1| PREDICTED: phototropin-2 [Fragaria vesca subsp. vesca]
maker-Fvb5-4-augustus-gene-31.32	387.307	577.158	197.456	0.342117	-1.54744	1.44858e-47	1.06256e-45	Fvb5-4	3166859	3169814	+	2955	maker-Fvb5-4-augustus-gene-31.32	GO:0005829	-	virNOG07856	I	sp|Q9FM04|GDL88_ARATH GDSL esterase/lipase At5g62930 OS=Arabidopsis thaliana GN=At5g62930 PE=2 SV=3	gi|470125932|ref|XP_004298951.1| PREDICTED: GDSL esterase/lipase At5g62930 [Fragaria vesca subsp. vesca]
maker-Fvb6-4-augustus-gene-53.49	589.657	339.738	839.575	2.47124	1.30524	1.64939e-47	1.20852e-45	Fvb6-4	5311750	5316496	-	4746	maker-Fvb6-4-augustus-gene-53.49	GO:0005634;GO:0008565;GO:0006606;GO:0005737	-	virNOG09834	U	sp|Q96321|IMA1_ARATH Importin subunit alpha-1 OS=Arabidopsis thaliana GN=KAP1 PE=1 SV=2	gi|470132784|ref|XP_004302255.1| PREDICTED: importin subunit alpha-1 [Fragaria vesca subsp. vesca]
maker-Fvb1-2-augustus-gene-179.42	249.249	104.33	394.168	3.77811	1.91766	1.84322e-47	1.34904e-45	Fvb1-2	17946590	17948434	+	1844	maker-Fvb1-2-augustus-gene-179.42	GO:0048046;GO:0004553;GO:0016762;GO:0005618;GO:0010411;GO:0042546;GO:0071555	K08235	virNOG07037	R	sp|Q38910|XTH23_ARATH Probable xyloglucan endotransglucosylase/hydrolase protein 23 OS=Arabidopsis thaliana GN=XTH23 PE=2 SV=1	gi|470114329|ref|XP_004293368.1| PREDICTED: probable xyloglucan endotransglucosylase/hydrolase protein 23 [Fragaria vesca subsp. vesca]
maker-Fvb5-1-augustus-gene-73.42	114.655	203.653	25.6572	0.125985	-2.98868	1.99238e-47	1.4566e-45	Fvb5-1	7298849	7303110	-	4261	maker-Fvb5-1-augustus-gene-73.42	GO:0055085;GO:0016021	-	virNOG08949	T	sp|O82485|OPT7_ARATH Oligopeptide transporter 7 OS=Arabidopsis thaliana GN=OPT7 PE=2 SV=1	gi|470147972|ref|XP_004309550.1| PREDICTED: oligopeptide transporter 7 [Fragaria vesca subsp. vesca]
maker-Fvb5-4-augustus-gene-44.42	430.419	631.724	229.114	0.362681	-1.46323	2.39495e-47	1.74898e-45	Fvb5-4	4435620	4440578	+	4958	maker-Fvb5-4-augustus-gene-44.42	-	K17046	virNOG01628	B	sp|Q6AXS3|DEK_RAT Protein DEK OS=Rattus norvegicus GN=Dek PE=2 SV=1	gi|470122991|ref|XP_004297520.1| PREDICTED: glutamic acid-rich protein-like [Fragaria vesca subsp. vesca]
maker-Fvb6-1-augustus-gene-240.28	104.222	202.76	5.68461	0.0280362	-5.15657	2.59775e-47	1.89498e-45	Fvb6-1	24059925	24061244	+	1319	maker-Fvb6-1-augustus-gene-240.28	-	-	virNOG11766	R	sp|Q9FSG7|TP1A_MALDO Thaumatin-like protein 1a OS=Malus domestica GN=TL1 PE=1 SV=1	gi|302321437|gb|ADL16641.1| thaumatin-like protein [Fragaria chiloensis]
maker-Fvb2-3-snap-gene-76.58	853.041	1169.48	536.601	0.458837	-1.12395	2.75637e-47	2.00848e-45	Fvb2-3	7681042	7683168	+	2126	maker-Fvb2-3-snap-gene-76.58	-	-	virNOG20827	S	-	gi|764537270|ref|XP_011458842.1| PREDICTED: putative protein TPRXL [Fragaria vesca subsp. vesca]
maker-Fvb5-2-augustus-gene-86.50	942.179	1329.7	554.654	0.417126	-1.26145	3.26499e-47	2.37647e-45	Fvb5-2	8677964	8679898	+	1934	maker-Fvb5-2-augustus-gene-86.50	GO:0005634;GO:0006355;GO:0043565;GO:0003700	K09338	virNOG14844	K	sp|Q02283|HAT5_ARATH Homeobox-leucine zipper protein HAT5 OS=Arabidopsis thaliana GN=HAT5 PE=1 SV=1	gi|470126858|ref|XP_004299399.1| PREDICTED: homeobox-leucine zipper protein HAT5-like [Fragaria vesca subsp. vesca]
maker-Fvb4-1-augustus-gene-19.28	1276.14	1695.87	856.415	0.505001	-0.985641	3.42981e-47	2.49369e-45	Fvb4-1	1896880	1901734	+	4854	maker-Fvb4-1-augustus-gene-19.28	GO:0010105;GO:0023014;GO:0018106;GO:0051740;GO:0038199;GO:0000155;GO:0016021;GO:0005789	K14509	virNOG03074	T	sp|Q0WPQ2|ETR2_ARATH Ethylene receptor 2 OS=Arabidopsis thaliana GN=ETR2 PE=1 SV=2	gi|15131533|emb|CAC48386.1| ethylene receptor [Fragaria x ananassa]
maker-Fvb1-1-augustus-gene-259.55	1243.53	1656.19	830.873	0.501676	-0.995171	3.70813e-47	2.69308e-45	Fvb1-1	25971736	25975679	+	3943	maker-Fvb1-1-augustus-gene-259.55	-	K14515	virNOG01826	R	sp|Q9SKK0|EBF1_ARATH EIN3-binding F-box protein 1 OS=Arabidopsis thaliana GN=EBF1 PE=1 SV=1	gi|470101700|ref|XP_004287307.1| PREDICTED: EIN3-binding F-box protein 1-like [Fragaria vesca subsp. vesca]
maker-Fvb7-1-augustus-gene-236.35	2441.75	3133.88	1749.62	0.558291	-0.840911	3.92365e-47	2.84648e-45	Fvb7-1	23663916	23667335	-	3419	maker-Fvb7-1-augustus-gene-236.35	GO:0045548;GO:0009800;GO:0005737;GO:0006559	K10775	virNOG03421	Q	sp|Q9M568|PAL1_RUBID Phenylalanine ammonia-lyase 1 OS=Rubus idaeus GN=PAL1 PE=2 SV=1	gi|312176767|gb|ADQ39192.1| phenylalanine ammonia lyase 6 [Fragaria x ananassa]
maker-Fvb6-3-augustus-gene-138.20	2758.19	1997.42	3518.97	1.76176	0.817018	4.8975e-47	3.54907e-45	Fvb6-3	13805792	13817824	+	12032	maker-Fvb6-3-augustus-gene-138.20	GO:0005524	K09489	virNOG08149	O	sp|Q9S7C0|HSP7O_ARATH Heat shock 70 kDa protein 14 OS=Arabidopsis thaliana GN=HSP70-14 PE=2 SV=1	gi|470134139|ref|XP_004302913.1| PREDICTED: heat shock 70 kDa protein 15-like [Fragaria vesca subsp. vesca]
maker-Fvb2-1-augustus-gene-167.54	373.653	187.925	559.381	2.97662	1.57368	4.9836e-47	3.60751e-45	Fvb2-1	16711280	16714218	-	2938	maker-Fvb2-1-augustus-gene-167.54	GO:0005685;GO:0000398;GO:0030619;GO:0000166;GO:0035614	K11091	virNOG03502	A	sp|Q39244|RU1A_ARATH U1 small nuclear ribonucleoprotein A OS=Arabidopsis thaliana GN=U1A PE=1 SV=1	gi|470109026|ref|XP_004290803.1| PREDICTED: U1 small nuclear ribonucleoprotein A [Fragaria vesca subsp. vesca]
maker-Fvb3-1-augustus-gene-47.55	60.5021	118.585	2.4191	0.0203997	-5.61531	5.21249e-47	3.76908e-45	Fvb3-1	4783748	4787841	-	4093	maker-Fvb3-1-augustus-gene-47.55	-	K02213	virNOG03232	L	sp|O89033|CDC6_MOUSE Cell division control protein 6 homolog OS=Mus musculus GN=Cdc6 PE=2 SV=2	gi|470119285|ref|XP_004295745.1| PREDICTED: cell division control protein 6 homolog [Fragaria vesca subsp. vesca]
maker-Fvb3-4-snap-gene-247.52	111.434	24.0096	198.858	8.28243	3.05005	5.37724e-47	3.88395e-45	Fvb3-4	24710304	24715800	+	5496	maker-Fvb3-4-snap-gene-247.52	GO:0005768;GO:0016021;GO:0005802	-	virNOG08978	R	sp|Q9SNA3|Y3463_ARATH Putative receptor-like protein kinase At3g46340 OS=Arabidopsis thaliana GN=At3g46340 PE=3 SV=1	gi|764555207|ref|XP_011460577.1| PREDICTED: putative receptor-like protein kinase At3g46340 [Fragaria vesca subsp. vesca]
maker-Fvb1-2-augustus-gene-74.47	1324.72	1757.4	892.03	0.507584	-0.978281	5.53666e-47	3.99474e-45	Fvb1-2	7406108	7408647	+	2539	maker-Fvb1-2-augustus-gene-74.47	GO:0016021;GO:0008270	-	virNOG10564	O	sp|Q8GT75|NIP1_ARATH NEP1-interacting protein 1 OS=Arabidopsis thaliana GN=NIP1 PE=1 SV=2	gi|470102664|ref|XP_004287771.1| PREDICTED: NEP1-interacting protein 1-like isoform X1 [Fragaria vesca subsp. vesca]
maker-Fvb3-1-augustus-gene-30.51	4390.85	3268.21	5513.48	1.687	0.754461	6.2299e-47	4.49001e-45	Fvb3-1	3079443	3081607	-	2164	maker-Fvb3-1-augustus-gene-30.51	GO:0005840;GO:0006412;GO:0003735	K02866	virNOG06806	J	sp|Q9M5M7|RL10_EUPES 60S ribosomal protein L10 OS=Euphorbia esula GN=RPL10 PE=2 SV=1	gi|764561793|ref|XP_011461387.1| PREDICTED: 60S ribosomal protein L10 [Fragaria vesca subsp. vesca]
maker-Fvb5-4-augustus-gene-193.28	1537.17	1055.4	2018.94	1.91295	0.935802	7.08052e-47	5.09751e-45	Fvb5-4	19337889	19340986	-	3097	maker-Fvb5-4-augustus-gene-193.28	GO:0006810;GO:0005622;GO:0016021;GO:0005215	-	NOG32448;virNOG02766	IU	sp|Q56Z59|PATL3_ARATH Patellin-3 OS=Arabidopsis thaliana GN=PATL3 PE=1 SV=2	gi|470127731|ref|XP_004299816.1| PREDICTED: patellin-3-like isoform X1 [Fragaria vesca subsp. vesca]
maker-Fvb3-4-augustus-gene-193.52	299.088	459.049	139.127	0.303077	-1.72225	7.14399e-47	5.13761e-45	Fvb3-4	19383903	19387199	-	3296	maker-Fvb3-4-augustus-gene-193.52	-	-	virNOG12743;strNOG12799	K	sp|O04017|NAC98_ARATH Protein CUP-SHAPED COTYLEDON 2 OS=Arabidopsis thaliana GN=NAC098 PE=1 SV=1	gi|470110456|ref|XP_004291499.1| PREDICTED: protein CUP-SHAPED COTYLEDON 1-like [Fragaria vesca subsp. vesca]
augustus_masked-Fvb1-4-processed-gene-79.8	393.371	595.733	191.008	0.320626	-1.64103	7.70664e-47	5.53622e-45	Fvb1-4	7923589	7924164	-	575	augustus_masked-Fvb1-4-processed-gene-79.8	-	K13448	virNOG22065	T	sp|Q9ZQE6|CML1_ARATH Calmodulin-like protein 1 OS=Arabidopsis thaliana GN=CML1 PE=2 SV=1	gi|470103220|ref|XP_004288041.1| PREDICTED: calmodulin-like protein 1 [Fragaria vesca subsp. vesca]
maker-Fvb1-2-augustus-gene-22.54	810.976	1114.4	507.547	0.455442	-1.13466	9.82304e-47	7.04891e-45	Fvb1-2	2257759	2262975	-	5216	maker-Fvb1-2-augustus-gene-22.54	GO:0005524;GO:0004672;GO:0006468	-	KOG1187;virNOG01817;COG0515	T	sp|P0DH62|Y4407_SELML Inactive protein kinase SELMODRAFT_444075 OS=Selaginella moellendorffii GN=SELMODRAFT_444075 PE=2 SV=1	gi|470102181|ref|XP_004287536.1| PREDICTED: inactive protein kinase SELMODRAFT_444075-like [Fragaria vesca subsp. vesca]
maker-Fvb6-2-snap-gene-227.47	1396.13	1842.27	949.998	0.515666	-0.95549	1.00353e-46	7.19339e-45	Fvb6-2	22767770	22770863	+	3093	maker-Fvb6-2-snap-gene-227.47	-	-	virNOG05617	E	sp|P18549|CEFD_STRC2 Isopenicillin N epimerase OS=Streptomyces clavuligerus (strain ATCC 27064 / DSM 738 / JCM 4710 / NBRC 13307 / NCIMB 12785 / NRRL 3585 / VKM Ac-602) GN=cefD PE=1 SV=3	gi|764597879|ref|XP_011466220.1| PREDICTED: putative L-cysteine desulfhydrase 1 isoform X2 [Fragaria vesca subsp. vesca]
maker-Fvb6-2-augustus-gene-296.69	513.214	287.049	739.378	2.57579	1.36501	1.08386e-46	7.76084e-45	Fvb6-2	29675532	29678793	-	3261	maker-Fvb6-2-augustus-gene-296.69	-	K10712	virNOG07235	S	sp|Q96SZ5|AEDO_HUMAN 2-aminoethanethiol dioxygenase OS=Homo sapiens GN=ADO PE=1 SV=2	gi|764598031|ref|XP_011466244.1| PREDICTED: 2-aminoethanethiol dioxygenase-like [Fragaria vesca subsp. vesca]
maker-Fvb3-4-augustus-gene-207.41	180.208	297.556	62.8597	0.211254	-2.24295	1.26748e-46	9.06578e-45	Fvb3-4	20738364	20742938	-	4574	maker-Fvb3-4-augustus-gene-207.41	-	-	virNOG01211	Q	sp|Q05047|C72A1_CATRO Secologanin synthase OS=Catharanthus roseus GN=CYP72A1 PE=2 SV=1	gi|764558009|ref|XP_004294188.2| PREDICTED: cytochrome P450 72A15-like [Fragaria vesca subsp. vesca]
maker-Fvb2-2-augustus-gene-76.38	1776.18	1222.71	2329.65	1.90532	0.93003	1.28253e-46	9.16349e-45	Fvb2-2	7614201	7620943	-	6742	maker-Fvb2-2-augustus-gene-76.38	-	-	NOG06685;virNOG02670	QR	sp|Q76CU2|PDR1_TOBAC Pleiotropic drug resistance protein 1 OS=Nicotiana tabacum GN=PDR1 PE=2 SV=1	gi|764527387|ref|XP_011458050.1| PREDICTED: pleiotropic drug resistance protein 1-like [Fragaria vesca subsp. vesca] gi|764527391|ref|XP_011458051.1| PREDICTED: pleiotropic drug resistance protein 1-like [Fragaria vesca subsp. vesca]
maker-Fvb1-2-augustus-gene-84.47	179.17	61.65	296.69	4.8125	2.26679	1.30134e-46	9.28253e-45	Fvb1-2	8387844	8393367	+	5523	maker-Fvb1-2-augustus-gene-84.47	GO:0043531;GO:0006952	-	virNOG03970	T	sp|Q38834|R13L4_ARATH Disease resistance RPP13-like protein 4 OS=Arabidopsis thaliana GN=RPP13L4 PE=2 SV=2	gi|764512506|ref|XP_011462691.1| PREDICTED: LOW QUALITY PROTEIN: disease resistance RPP13-like protein 4 [Fragaria vesca subsp. vesca]
maker-Fvb7-4-snap-gene-53.58	279.306	124.864	433.748	3.47375	1.7965	1.302e-46	9.28253e-45	Fvb7-4	5346098	5353251	+	7153	maker-Fvb7-4-snap-gene-53.58	GO:0006561;GO:0016310;GO:0004350;GO:0004349;GO:0055114;GO:0005737	K12657	virNOG08000	E	sp|O04015|P5CS_ACTDE Delta-1-pyrroline-5-carboxylate synthase OS=Actinidia deliciosa PE=2 SV=1	gi|470143846|ref|XP_004307578.1| PREDICTED: delta-1-pyrroline-5-carboxylate synthase [Fragaria vesca subsp. vesca]
maker-Fvb2-1-snap-gene-106.64	1334.69	1766.5	902.877	0.511109	-0.968296	1.36628e-46	9.73031e-45	Fvb2-1	10640061	10642883	-	2822	maker-Fvb2-1-snap-gene-106.64	GO:0016021	-	virNOG01134	G	sp|Q9SRE4|UGAL2_ARATH UDP-galactose transporter 2 OS=Arabidopsis thaliana GN=UDP-GALT2 PE=2 SV=1	gi|764528424|ref|XP_011458117.1| PREDICTED: UDP-galactose transporter 2-like [Fragaria vesca subsp. vesca]
augustus_masked-Fvb3-2-processed-gene-26.11	8228.32	10186.7	6269.98	0.615509	-0.700148	1.47867e-46	1.05194e-44	Fvb3-2	2607017	2611425	-	4408	augustus_masked-Fvb3-2-processed-gene-26.11	-	K01578	virNOG01011	G	sp|Q99J39|DCMC_MOUSE Malonyl-CoA decarboxylase, mitochondrial OS=Mus musculus GN=Mlycd PE=1 SV=1	gi|470114232|ref|XP_004293320.1| PREDICTED: malonyl-CoA decarboxylase, mitochondrial [Fragaria vesca subsp. vesca]
maker-Fvb3-3-augustus-gene-147.35	3919.52	2907.85	4931.18	1.69582	0.761979	1.70477e-46	1.21149e-44	Fvb3-3	14707913	14712721	-	4808	maker-Fvb3-3-augustus-gene-147.35	-	K09503	virNOG00916	O	sp|Q04960|DNJH_CUCSA DnaJ protein homolog OS=Cucumis sativus GN=DNAJ1 PE=2 SV=1	gi|470110519|ref|XP_004291528.1| PREDICTED: dnaJ protein homolog [Fragaria vesca subsp. vesca]
maker-Fvb2-4-augustus-gene-112.21	2690.91	1927.15	3454.68	1.79264	0.842086	1.80866e-46	1.28393e-44	Fvb2-4	11275243	11277275	+	2032	maker-Fvb2-4-augustus-gene-112.21	GO:0034219;GO:0016021;GO:0051119	K15382	virNOG06794	P	sp|Q8L9J7|SWET1_ARATH Bidirectional sugar transporter SWEET1 OS=Arabidopsis thaliana GN=SWEET1 PE=1 SV=1	gi|470108572|ref|XP_004290589.1| PREDICTED: bidirectional sugar transporter SWEET1-like [Fragaria vesca subsp. vesca]
maker-Fvb4-2-snap-gene-10.64	133.407	230.275	36.5391	0.158676	-2.65585	1.85262e-46	1.31373e-44	Fvb4-2	1063910	1067476	+	3566	maker-Fvb4-2-snap-gene-10.64	GO:0031012;GO:0006508;GO:0004222;GO:0008270	-	virNOG08784	OW	sp|P29136|MEP1_SOYBN Metalloendoproteinase 1 OS=Glycine max PE=1 SV=2	gi|470123326|ref|XP_004297678.1| PREDICTED: metalloendoproteinase 1-like [Fragaria vesca subsp. vesca]
maker-Fvb7-1-snap-gene-41.59	1177.79	783.385	1572.19	2.00692	1.00499	2.14405e-46	1.51876e-44	Fvb7-1	4116818	4127963	-	11145	maker-Fvb7-1-snap-gene-41.59	-	-	NOG154781;KOG1863	SO	sp|Q9FPT1|UBP12_ARATH Ubiquitin carboxyl-terminal hydrolase 12 OS=Arabidopsis thaliana GN=UBP12 PE=1 SV=2	gi|764638404|ref|XP_004306455.2| PREDICTED: uncharacterized protein LOC101296999 [Fragaria vesca subsp. vesca]
maker-Fvb2-4-augustus-gene-249.58	1665.21	2348.05	982.362	0.418373	-1.25714	2.2703e-46	1.60647e-44	Fvb2-4	24961201	24963795	-	2594	maker-Fvb2-4-augustus-gene-249.58	GO:0006508;GO:0008234	K01373	virNOG00796	O	sp|P25804|CYSP_PEA Cysteine proteinase 15A OS=Pisum sativum PE=1 SV=1	gi|470110261|ref|XP_004291404.1| PREDICTED: cysteine proteinase 15A-like [Fragaria vesca subsp. vesca]
maker-Fvb1-2-snap-gene-174.33	885.903	1207.22	564.584	0.467673	-1.09643	2.34571e-46	1.65806e-44	Fvb1-2	17436004	17444928	+	8924	maker-Fvb1-2-snap-gene-174.33	GO:0004748;GO:0005524;GO:0006260;GO:0055114	K10807	virNOG08709	F	sp|Q9SJ20|RIR1_ARATH Ribonucleoside-diphosphate reductase large subunit OS=Arabidopsis thaliana GN=RNR1 PE=1 SV=1	gi|470103824|ref|XP_004288327.1| PREDICTED: ribonucleoside-diphosphate reductase large subunit [Fragaria vesca subsp. vesca]
maker-Fvb5-2-snap-gene-87.42	428.036	627.729	228.343	0.363761	-1.45894	2.36101e-46	1.66709e-44	Fvb5-2	8744037	8757452	+	13415	maker-Fvb5-2-snap-gene-87.42	GO:0006810;GO:0016021;GO:0005215	K14638	virNOG09880	P	sp|Q9LV10|PTR53_ARATH Probable peptide/nitrate transporter At5g62680 OS=Arabidopsis thaliana GN=At5g62680 PE=2 SV=1	gi|731427157|ref|XP_002270558.3| PREDICTED: uncharacterized protein LOC100263850 [Vitis vinifera]
maker-Fvb6-3-augustus-gene-199.25	154.558	260.838	48.2769	0.185084	-2.43375	2.76197e-46	1.94812e-44	Fvb6-3	19978908	19980773	+	1865	maker-Fvb6-3-augustus-gene-199.25	GO:0005634;GO:0006355;GO:0043565;GO:0003700	K09419	virNOG14273	K	sp|O22230|HSFB3_ARATH Heat stress transcription factor B-3 OS=Arabidopsis thaliana GN=HSFB3 PE=2 SV=1	gi|470137163|ref|XP_004304340.1| PREDICTED: heat stress transcription factor B-3 [Fragaria vesca subsp. vesca]
maker-Fvb4-4-augustus-gene-76.42	119.955	28.7439	211.166	7.34646	2.87705	2.77843e-46	1.95763e-44	Fvb4-4	7621319	7626611	+	5292	maker-Fvb4-4-augustus-gene-76.42	-	-	virNOG10499	S	sp|Q9LYV6|GEML5_ARATH GEM-like protein 5 OS=Arabidopsis thaliana GN=At5g13200 PE=1 SV=1	gi|470149418|ref|XP_004310235.1| PREDICTED: uncharacterized protein LOC101311350 [Fragaria vesca subsp. vesca]
maker-Fvb3-2-augustus-gene-262.31	1736.85	1212.98	2260.71	1.86376	0.898219	2.87378e-46	2.02266e-44	Fvb3-2	26276656	26279456	-	2800	maker-Fvb3-2-augustus-gene-262.31	GO:0005874;GO:0009506;GO:0005200;GO:0003924;GO:0005773;GO:0005618;GO:0005829;GO:0005794;GO:0005525;GO:0007017;GO:0005886	K07375	virNOG01709;COG5023;virNOG28920	Z	sp|Q9ASR0|TBB3_ARATH Tubulin beta-3 chain OS=Arabidopsis thaliana GN=TUBB3 PE=2 SV=2	gi|470116123|ref|XP_004294235.1| PREDICTED: tubulin beta chain [Fragaria vesca subsp. vesca] gi|558850630|gb|AHA91828.1| beta-tubulin-2 [Rosa hybrid cultivar]
maker-Fvb7-4-augustus-gene-83.24	190.145	310.79	69.5013	0.223628	-2.16083	4.15919e-46	2.92427e-44	Fvb7-4	8289114	8292620	+	3506	maker-Fvb7-4-augustus-gene-83.24	GO:0045548;GO:0009800;GO:0005737;GO:0006559	K10775	virNOG03421	Q	sp|Q9M568|PAL1_RUBID Phenylalanine ammonia-lyase 1 OS=Rubus idaeus GN=PAL1 PE=2 SV=1	gi|470143423|ref|XP_004307376.1| PREDICTED: phenylalanine ammonia-lyase 1 [Fragaria vesca subsp. vesca]
maker-Fvb5-1-augustus-gene-35.60	8713.71	10769.1	6658.29	0.618276	-0.693676	4.26448e-46	2.99511e-44	Fvb5-1	3575058	3579922	-	4864	maker-Fvb5-1-augustus-gene-35.60	-	-	virNOG03951;virNOG40565	S	sp|P37707|B2_DAUCA B2 protein OS=Daucus carota PE=2 SV=1	gi|470125875|ref|XP_004298923.1| PREDICTED: putative mediator of RNA polymerase II transcription subunit 26 [Fragaria vesca subsp. vesca]
augustus_masked-Fvb3-3-processed-gene-83.5	75.6368	142.1	9.17405	0.0645608	-3.9532	4.28579e-46	3.00688e-44	Fvb3-3	8312852	8313463	-	611	augustus_masked-Fvb3-3-processed-gene-83.5	GO:0010951;GO:0004866	-	virNOG20237;virNOG21649	R	sp|P29421|IAAS_ORYSJ Alpha-amylase/subtilisin inhibitor OS=Oryza sativa subsp. japonica GN=RASI PE=1 SV=2	gi|470115994|ref|XP_004294173.1| PREDICTED: alpha-amylase/subtilisin inhibitor-like [Fragaria vesca subsp. vesca]
maker-Fvb2-3-augustus-gene-218.19	620.147	366.792	873.503	2.38146	1.25185	4.45166e-46	3.11994e-44	Fvb2-3	21876456	21878784	+	2328	maker-Fvb2-3-augustus-gene-218.19	-	-	virNOG04197	S	-	gi|470111644|ref|XP_004292055.1| PREDICTED: uncharacterized protein LOC101308741 [Fragaria vesca subsp. vesca]
maker-Fvb6-2-augustus-gene-15.33	884.419	1231	537.84	0.436913	-1.19458	4.77529e-46	3.34321e-44	Fvb6-2	1531276	1534563	+	3287	maker-Fvb6-2-augustus-gene-15.33	GO:0009506;GO:0045330;GO:0005802;GO:0030599;GO:0005774;GO:0005768;GO:0045490;GO:0005618;GO:0005576;GO:0043086;GO:0016021;GO:0004857;GO:0005886;GO:0042545	K01051	virNOG04029;COG4677;virNOG02047	RG	sp|Q43111|PME3_PHAVU Pectinesterase 3 OS=Phaseolus vulgaris GN=MPE3 PE=2 SV=1	gi|470135932|ref|XP_004303759.1| PREDICTED: pectinesterase 3 [Fragaria vesca subsp. vesca]
maker-Fvb1-2-augustus-gene-200.12	78.6548	9.63657	147.673	15.3242	3.93774	4.78555e-46	3.34685e-44	Fvb1-2	20035620	20039072	+	3452	maker-Fvb1-2-augustus-gene-200.12	-	-	virNOG00344	R	-	gi|470103852|ref|XP_004288341.1| PREDICTED: uncharacterized protein LOC101290806 [Fragaria vesca subsp. vesca]
maker-Fvb6-2-augustus-gene-289.47	438.32	235.211	641.429	2.72703	1.44733	5.59985e-46	3.9122e-44	Fvb6-2	28964432	28971952	+	7520	maker-Fvb6-2-augustus-gene-289.47	GO:0000287;GO:0045332;GO:0005524;GO:0016021;GO:0004012	K01530	virNOG16065	P	sp|Q9LK90|ALA8_ARATH Putative phospholipid-transporting ATPase 8 OS=Arabidopsis thaliana GN=ALA8 PE=3 SV=1	gi|470137749|ref|XP_004304625.1| PREDICTED: putative phospholipid-transporting ATPase 8 [Fragaria vesca subsp. vesca]
maker-Fvb4-1-snap-gene-39.34	126.527	32.3269	220.726	6.82796	2.77145	5.65963e-46	3.94979e-44	Fvb4-1	3916505	3926846	-	10341	maker-Fvb4-1-snap-gene-39.34	GO:0016866	K01853	virNOG16316	I	sp|Q9SXV6|CAS1_GLYGL Cycloartenol synthase OS=Glycyrrhiza glabra GN=GgCAS1 PE=1 SV=1	gi|470127601|ref|XP_004299756.1| PREDICTED: cycloartenol synthase 2 [Fragaria vesca subsp. vesca]
maker-Fvb3-2-snap-gene-267.66	54.9709	107.8	2.14196	0.0198698	-5.65328	6.32509e-46	4.40955e-44	Fvb3-2	26696806	26700817	+	4011	maker-Fvb3-2-snap-gene-267.66	-	K02213	virNOG03232	L	sp|O89033|CDC6_MOUSE Cell division control protein 6 homolog OS=Mus musculus GN=Cdc6 PE=2 SV=2	gi|470119285|ref|XP_004295745.1| PREDICTED: cell division control protein 6 homolog [Fragaria vesca subsp. vesca]
[truncated: 65,142 more rows]
