# Supplementary material for: Triacontanol Promotes the Fruit Development and Retards Fruit Senescence in Strawberry: A Transcriptome Analysis
Source: Plants (Basel). 2020 Apr 10;9(4):488. doi: 10.3390/plants9040488 (PMC7238246; doi:10.3390/plants9040488)
Supplement: Supplementary file 1 [file plants-09-00488-s001.zip › TA Supplement Tables/Table S4 GO enrichment of DEGs.xlsx]

## Sheet: Sheet1
Category	GO.ID	Term	Up	Down	DEG	Total	Pvalue	FDR	Up_Gene	Down_Gene
BP	GO:0006260	DNA replication	5	67	72	201	6.6e-19	1.44495e-15	maker-Fvb1-3-augustus-gene-39.64(maker-Fvb1-3-augustus-gene-39.64),maker-Fvb1-4-augustus-gene-36.54(maker-Fvb1-4-augustus-gene-36.54),maker-Fvb2-3-augustus-gene-201.25(maker-Fvb2-3-augustus-gene-201.25),maker-Fvb2-4-augustus-gene-242.54(maker-Fvb2-4-augustus-gene-242.54),maker-Fvb6-1-augustus-gene-201.44(maker-Fvb6-1-augustus-gene-201.44)	augustus_masked-Fvb2-2-processed-gene-86.10(augustus_masked-Fvb2-2-processed-gene-86.10),augustus_masked-Fvb2-3-processed-gene-230.1(augustus_masked-Fvb2-3-processed-gene-230.1),augustus_masked-Fvb4-1-processed-gene-170.12(augustus_masked-Fvb4-1-processed-gene-170.12),augustus_masked-Fvb4-3-processed-gene-4.13(augustus_masked-Fvb4-3-processed-gene-4.13),augustus_masked-Fvb5-4-processed-gene-248.7…
BP	GO:0006270	DNA replication initiation	0	23	23	26	7.8e-19	1.44495e-15	-	augustus_masked-Fvb2-2-processed-gene-86.10(augustus_masked-Fvb2-2-processed-gene-86.10),augustus_masked-Fvb5-4-processed-gene-248.7(augustus_masked-Fvb5-4-processed-gene-248.7),maker-Fvb1-1-augustus-gene-268.42(maker-Fvb1-1-augustus-gene-268.42),maker-Fvb1-2-augustus-gene-46.56(maker-Fvb1-2-augustus-gene-46.56),maker-Fvb1-3-augustus-gene-151.31(maker-Fvb1-3-augustus-gene-151.31),maker-Fvb1-3-aug…
BP	GO:0006259	DNA metabolic process	34	120	154	692	3.2e-15	2.964e-12	augustus_masked-Fvb4-1-processed-gene-59.3(augustus_masked-Fvb4-1-processed-gene-59.3),maker-Fvb1-2-augustus-gene-46.58(maker-Fvb1-2-augustus-gene-46.58),maker-Fvb1-3-augustus-gene-39.64(maker-Fvb1-3-augustus-gene-39.64),maker-Fvb1-3-augustus-gene-8.37(maker-Fvb1-3-augustus-gene-8.37),maker-Fvb1-4-augustus-gene-36.54(maker-Fvb1-4-augustus-gene-36.54),maker-Fvb2-2-augustus-gene-107.42(maker-Fvb2-2…	augustus_masked-Fvb1-4-processed-gene-28.6(augustus_masked-Fvb1-4-processed-gene-28.6),augustus_masked-Fvb1-4-processed-gene-48.3(augustus_masked-Fvb1-4-processed-gene-48.3),augustus_masked-Fvb2-2-processed-gene-86.10(augustus_masked-Fvb2-2-processed-gene-86.10),augustus_masked-Fvb2-3-processed-gene-230.1(augustus_masked-Fvb2-3-processed-gene-230.1),augustus_masked-Fvb3-3-processed-gene-84.9(augu…
BP	GO:0006261	DNA-dependent DNA replication	1	34	35	89	3e-11	2.223e-08	maker-Fvb2-4-augustus-gene-242.54(maker-Fvb2-4-augustus-gene-242.54)	augustus_masked-Fvb2-2-processed-gene-86.10(augustus_masked-Fvb2-2-processed-gene-86.10),augustus_masked-Fvb4-1-processed-gene-170.12(augustus_masked-Fvb4-1-processed-gene-170.12),augustus_masked-Fvb4-3-processed-gene-4.13(augustus_masked-Fvb4-3-processed-gene-4.13),augustus_masked-Fvb5-4-processed-gene-248.7(augustus_masked-Fvb5-4-processed-gene-248.7),maker-Fvb1-1-augustus-gene-268.42(maker-Fvb…
BP	GO:0071555	cell wall organization	63	51	114	545	6.8e-10	4.199e-07	augustus_masked-Fvb5-2-processed-gene-27.19(augustus_masked-Fvb5-2-processed-gene-27.19),maker-Fvb1-1-augustus-gene-247.41(maker-Fvb1-1-augustus-gene-247.41),maker-Fvb1-2-augustus-gene-0.32(maker-Fvb1-2-augustus-gene-0.32),maker-Fvb1-2-augustus-gene-120.26(maker-Fvb1-2-augustus-gene-120.26),maker-Fvb1-2-augustus-gene-173.18(maker-Fvb1-2-augustus-gene-173.18),maker-Fvb1-2-augustus-gene-179.42(make…	augustus_masked-Fvb3-1-processed-gene-20.4(augustus_masked-Fvb3-1-processed-gene-20.4),augustus_masked-Fvb4-2-processed-gene-53.9(augustus_masked-Fvb4-2-processed-gene-53.9),augustus_masked-Fvb6-4-processed-gene-267.9(augustus_masked-Fvb6-4-processed-gene-267.9),augustus_masked-Fvb7-4-processed-gene-32.7(augustus_masked-Fvb7-4-processed-gene-32.7),maker-Fvb1-2-augustus-gene-179.38(maker-Fvb1-2-au…
BP	GO:0071554	cell wall organization or biogenesis	70	61	131	683	1.2e-08	3.705e-06	augustus_masked-Fvb5-2-processed-gene-27.19(augustus_masked-Fvb5-2-processed-gene-27.19),maker-Fvb1-1-augustus-gene-247.41(maker-Fvb1-1-augustus-gene-247.41),maker-Fvb1-2-augustus-gene-0.32(maker-Fvb1-2-augustus-gene-0.32),maker-Fvb1-2-augustus-gene-120.26(maker-Fvb1-2-augustus-gene-120.26),maker-Fvb1-2-augustus-gene-173.18(maker-Fvb1-2-augustus-gene-173.18),maker-Fvb1-2-augustus-gene-179.42(make…	augustus_masked-Fvb1-3-processed-gene-57.1(augustus_masked-Fvb1-3-processed-gene-57.1),augustus_masked-Fvb2-3-processed-gene-192.9(augustus_masked-Fvb2-3-processed-gene-192.9),augustus_masked-Fvb3-1-processed-gene-20.4(augustus_masked-Fvb3-1-processed-gene-20.4),augustus_masked-Fvb4-2-processed-gene-53.9(augustus_masked-Fvb4-2-processed-gene-53.9),augustus_masked-Fvb6-4-processed-gene-267.9(augus…
BP	GO:0045229	external encapsulating structure organization	63	56	119	606	1.4e-08	3.99e-06	augustus_masked-Fvb5-2-processed-gene-27.19(augustus_masked-Fvb5-2-processed-gene-27.19),maker-Fvb1-1-augustus-gene-247.41(maker-Fvb1-1-augustus-gene-247.41),maker-Fvb1-2-augustus-gene-0.32(maker-Fvb1-2-augustus-gene-0.32),maker-Fvb1-2-augustus-gene-120.26(maker-Fvb1-2-augustus-gene-120.26),maker-Fvb1-2-augustus-gene-173.18(maker-Fvb1-2-augustus-gene-173.18),maker-Fvb1-2-augustus-gene-179.42(make…	augustus_masked-Fvb3-1-processed-gene-20.4(augustus_masked-Fvb3-1-processed-gene-20.4),augustus_masked-Fvb4-2-processed-gene-30.18(augustus_masked-Fvb4-2-processed-gene-30.18),augustus_masked-Fvb4-2-processed-gene-53.9(augustus_masked-Fvb4-2-processed-gene-53.9),augustus_masked-Fvb4-3-processed-gene-33.13(augustus_masked-Fvb4-3-processed-gene-33.13),augustus_masked-Fvb6-4-processed-gene-267.9(aug…
BP	GO:0055072	iron ion homeostasis	12	0	12	18	6.7e-08	1.37908e-05	augustus_masked-Fvb6-1-processed-gene-299.2(augustus_masked-Fvb6-1-processed-gene-299.2),augustus_masked-Fvb7-3-processed-gene-58.0(augustus_masked-Fvb7-3-processed-gene-58.0),maker-Fvb3-3-snap-gene-219.30(maker-Fvb3-3-snap-gene-219.30),maker-Fvb6-3-augustus-gene-353.35(maker-Fvb6-3-augustus-gene-353.35),maker-Fvb6-3-augustus-gene-435.62(maker-Fvb6-3-augustus-gene-435.62),maker-Fvb6-4-augustus-ge…	-
BP	GO:0071103	DNA conformation change	7	49	56	232	1.2e-07	1.93304e-05	maker-Fvb1-1-augustus-gene-216.47(maker-Fvb1-1-augustus-gene-216.47),maker-Fvb1-2-augustus-gene-8.46(maker-Fvb1-2-augustus-gene-8.46),maker-Fvb6-3-snap-gene-379.54(maker-Fvb6-3-snap-gene-379.54),maker-Fvb7-1-snap-gene-108.57(maker-Fvb7-1-snap-gene-108.57),maker-Fvb7-1-snap-gene-73.38(maker-Fvb7-1-snap-gene-73.38),maker-Fvb7-4-augustus-gene-131.34(maker-Fvb7-4-augustus-gene-131.34),maker-Fvb7-4-au…	augustus_masked-Fvb3-1-processed-gene-66.12(augustus_masked-Fvb3-1-processed-gene-66.12),augustus_masked-Fvb3-2-processed-gene-246.15(augustus_masked-Fvb3-2-processed-gene-246.15),augustus_masked-Fvb3-2-processed-gene-246.6(augustus_masked-Fvb3-2-processed-gene-246.6),augustus_masked-Fvb3-2-processed-gene-246.7(augustus_masked-Fvb3-2-processed-gene-246.7),augustus_masked-Fvb3-2-processed-gene-247…
BP	GO:0016126	sterol biosynthetic process	2	7	9	11	1.9e-07	2.8158e-05	augustus_masked-Fvb7-2-processed-gene-13.0(augustus_masked-Fvb7-2-processed-gene-13.0),maker-Fvb7-4-snap-gene-212.38(maker-Fvb7-4-snap-gene-212.38)	augustus_masked-Fvb2-1-processed-gene-105.0(augustus_masked-Fvb2-1-processed-gene-105.0),augustus_masked-Fvb2-2-processed-gene-98.1(augustus_masked-Fvb2-2-processed-gene-98.1),augustus_masked-Fvb2-4-processed-gene-132.11(augustus_masked-Fvb2-4-processed-gene-132.11),augustus_masked-Fvb2-4-processed-gene-133.0(augustus_masked-Fvb2-4-processed-gene-133.0),augustus_masked-Fvb2-4-processed-gene-133.4…
BP	GO:0009800	cinnamic acid biosynthetic process	0	8	8	9	3e-07	3.83276e-05	-	maker-Fvb6-1-augustus-gene-255.38(maker-Fvb6-1-augustus-gene-255.38),maker-Fvb6-2-augustus-gene-174.36(maker-Fvb6-2-augustus-gene-174.36),maker-Fvb6-4-augustus-gene-113.28(maker-Fvb6-4-augustus-gene-113.28),maker-Fvb7-1-augustus-gene-214.51(maker-Fvb7-1-augustus-gene-214.51),maker-Fvb7-2-augustus-gene-144.48(maker-Fvb7-2-augustus-gene-144.48),maker-Fvb7-2-augustus-gene-211.53(maker-Fvb7-2-augustu…
BP	GO:0009803	cinnamic acid metabolic process	0	8	8	9	3e-07	3.83276e-05	-	maker-Fvb6-1-augustus-gene-255.38(maker-Fvb6-1-augustus-gene-255.38),maker-Fvb6-2-augustus-gene-174.36(maker-Fvb6-2-augustus-gene-174.36),maker-Fvb6-4-augustus-gene-113.28(maker-Fvb6-4-augustus-gene-113.28),maker-Fvb7-1-augustus-gene-214.51(maker-Fvb7-1-augustus-gene-214.51),maker-Fvb7-2-augustus-gene-144.48(maker-Fvb7-2-augustus-gene-144.48),maker-Fvb7-2-augustus-gene-211.53(maker-Fvb7-2-augustu…
BP	GO:0006879	cellular iron ion homeostasis	11	0	11	17	3.8e-07	4.693e-05	augustus_masked-Fvb6-1-processed-gene-299.2(augustus_masked-Fvb6-1-processed-gene-299.2),augustus_masked-Fvb7-3-processed-gene-58.0(augustus_masked-Fvb7-3-processed-gene-58.0),maker-Fvb3-3-snap-gene-219.30(maker-Fvb3-3-snap-gene-219.30),maker-Fvb6-3-augustus-gene-353.35(maker-Fvb6-3-augustus-gene-353.35),maker-Fvb6-3-augustus-gene-435.62(maker-Fvb6-3-augustus-gene-435.62),maker-Fvb6-4-augustus-ge…	-
BP	GO:0005976	polysaccharide metabolic process	77	51	128	705	4.2e-07	5.01968e-05	augustus_masked-Fvb2-1-processed-gene-155.6(augustus_masked-Fvb2-1-processed-gene-155.6),augustus_masked-Fvb2-2-processed-gene-56.2(augustus_masked-Fvb2-2-processed-gene-56.2),augustus_masked-Fvb7-2-processed-gene-141.0(augustus_masked-Fvb7-2-processed-gene-141.0),maker-Fvb1-1-augustus-gene-247.41(maker-Fvb1-1-augustus-gene-247.41),maker-Fvb1-2-augustus-gene-0.32(maker-Fvb1-2-augustus-gene-0.32),…	augustus_masked-Fvb2-2-processed-gene-94.5(augustus_masked-Fvb2-2-processed-gene-94.5),augustus_masked-Fvb2-3-processed-gene-192.9(augustus_masked-Fvb2-3-processed-gene-192.9),augustus_masked-Fvb3-1-processed-gene-20.4(augustus_masked-Fvb3-1-processed-gene-20.4),augustus_masked-Fvb4-2-processed-gene-53.9(augustus_masked-Fvb4-2-processed-gene-53.9),augustus_masked-Fvb6-4-processed-gene-267.9(augus…
BP	GO:0051276	chromosome organization	32	78	110	597	1.3e-06	0.000130176	augustus_masked-Fvb4-1-processed-gene-59.3(augustus_masked-Fvb4-1-processed-gene-59.3),maker-Fvb1-1-augustus-gene-216.47(maker-Fvb1-1-augustus-gene-216.47),maker-Fvb1-2-augustus-gene-8.46(maker-Fvb1-2-augustus-gene-8.46),maker-Fvb1-3-augustus-gene-39.64(maker-Fvb1-3-augustus-gene-39.64),maker-Fvb1-4-augustus-gene-36.54(maker-Fvb1-4-augustus-gene-36.54),maker-Fvb2-2-augustus-gene-107.42(maker-Fvb2…	augustus_masked-Fvb1-4-processed-gene-90.12(augustus_masked-Fvb1-4-processed-gene-90.12),augustus_masked-Fvb3-1-processed-gene-66.12(augustus_masked-Fvb3-1-processed-gene-66.12),augustus_masked-Fvb3-2-processed-gene-246.15(augustus_masked-Fvb3-2-processed-gene-246.15),augustus_masked-Fvb3-2-processed-gene-246.6(augustus_masked-Fvb3-2-processed-gene-246.6),augustus_masked-Fvb3-2-processed-gene-246…
BP	GO:0032508	DNA duplex unwinding	5	21	26	85	3.1e-06	0.000273464	maker-Fvb6-3-snap-gene-379.54(maker-Fvb6-3-snap-gene-379.54),maker-Fvb7-1-snap-gene-108.57(maker-Fvb7-1-snap-gene-108.57),maker-Fvb7-1-snap-gene-73.38(maker-Fvb7-1-snap-gene-73.38),maker-Fvb7-4-augustus-gene-131.34(maker-Fvb7-4-augustus-gene-131.34),maker-Fvb7-4-augustus-gene-36.54(maker-Fvb7-4-augustus-gene-36.54)	augustus_masked-Fvb5-4-processed-gene-248.7(augustus_masked-Fvb5-4-processed-gene-248.7),maker-Fvb1-1-augustus-gene-268.42(maker-Fvb1-1-augustus-gene-268.42),maker-Fvb1-2-augustus-gene-46.56(maker-Fvb1-2-augustus-gene-46.56),maker-Fvb1-3-augustus-gene-8.39(maker-Fvb1-3-augustus-gene-8.39),maker-Fvb1-4-augustus-gene-22.45(maker-Fvb1-4-augustus-gene-22.45),maker-Fvb2-1-augustus-gene-54.25(maker-Fvb…
BP	GO:0032392	DNA geometric change	5	21	26	86	3.9e-06	0.000328398	maker-Fvb6-3-snap-gene-379.54(maker-Fvb6-3-snap-gene-379.54),maker-Fvb7-1-snap-gene-108.57(maker-Fvb7-1-snap-gene-108.57),maker-Fvb7-1-snap-gene-73.38(maker-Fvb7-1-snap-gene-73.38),maker-Fvb7-4-augustus-gene-131.34(maker-Fvb7-4-augustus-gene-131.34),maker-Fvb7-4-augustus-gene-36.54(maker-Fvb7-4-augustus-gene-36.54)	augustus_masked-Fvb5-4-processed-gene-248.7(augustus_masked-Fvb5-4-processed-gene-248.7),maker-Fvb1-1-augustus-gene-268.42(maker-Fvb1-1-augustus-gene-268.42),maker-Fvb1-2-augustus-gene-46.56(maker-Fvb1-2-augustus-gene-46.56),maker-Fvb1-3-augustus-gene-8.39(maker-Fvb1-3-augustus-gene-8.39),maker-Fvb1-4-augustus-gene-22.45(maker-Fvb1-4-augustus-gene-22.45),maker-Fvb2-1-augustus-gene-54.25(maker-Fvb…
BP	GO:0009074	aromatic amino acid family catabolic process	2	8	10	18	9.2e-06	0.000710125	maker-Fvb2-2-snap-gene-197.26(maker-Fvb2-2-snap-gene-197.26),maker-Fvb2-3-augustus-gene-194.12(maker-Fvb2-3-augustus-gene-194.12)	maker-Fvb6-1-augustus-gene-255.38(maker-Fvb6-1-augustus-gene-255.38),maker-Fvb6-2-augustus-gene-174.36(maker-Fvb6-2-augustus-gene-174.36),maker-Fvb6-4-augustus-gene-113.28(maker-Fvb6-4-augustus-gene-113.28),maker-Fvb7-1-augustus-gene-214.51(maker-Fvb7-1-augustus-gene-214.51),maker-Fvb7-2-augustus-gene-144.48(maker-Fvb7-2-augustus-gene-144.48),maker-Fvb7-2-augustus-gene-211.53(maker-Fvb7-2-augustu…
BP	GO:0006722	triterpenoid metabolic process	0	9	9	15	1.1e-05	0.000799118	-	augustus_masked-Fvb2-1-processed-gene-105.0(augustus_masked-Fvb2-1-processed-gene-105.0),augustus_masked-Fvb2-2-processed-gene-98.1(augustus_masked-Fvb2-2-processed-gene-98.1),augustus_masked-Fvb2-4-processed-gene-132.11(augustus_masked-Fvb2-4-processed-gene-132.11),augustus_masked-Fvb2-4-processed-gene-133.0(augustus_masked-Fvb2-4-processed-gene-133.0),augustus_masked-Fvb2-4-processed-gene-133.4…
BP	GO:0016104	triterpenoid biosynthetic process	0	9	9	15	1.1e-05	0.000799118	-	augustus_masked-Fvb2-1-processed-gene-105.0(augustus_masked-Fvb2-1-processed-gene-105.0),augustus_masked-Fvb2-2-processed-gene-98.1(augustus_masked-Fvb2-2-processed-gene-98.1),augustus_masked-Fvb2-4-processed-gene-132.11(augustus_masked-Fvb2-4-processed-gene-132.11),augustus_masked-Fvb2-4-processed-gene-133.0(augustus_masked-Fvb2-4-processed-gene-133.0),augustus_masked-Fvb2-4-processed-gene-133.4…
BP	GO:0006073	cellular glucan metabolic process	51	22	73	377	1.4e-05	0.000978679	augustus_masked-Fvb2-1-processed-gene-155.6(augustus_masked-Fvb2-1-processed-gene-155.6),augustus_masked-Fvb2-2-processed-gene-56.2(augustus_masked-Fvb2-2-processed-gene-56.2),maker-Fvb1-2-augustus-gene-120.26(maker-Fvb1-2-augustus-gene-120.26),maker-Fvb1-2-augustus-gene-173.18(maker-Fvb1-2-augustus-gene-173.18),maker-Fvb1-2-augustus-gene-179.42(maker-Fvb1-2-augustus-gene-179.42),maker-Fvb1-2-aug…	augustus_masked-Fvb3-1-processed-gene-20.4(augustus_masked-Fvb3-1-processed-gene-20.4),augustus_masked-Fvb4-2-processed-gene-53.9(augustus_masked-Fvb4-2-processed-gene-53.9),maker-Fvb2-3-snap-gene-167.34(maker-Fvb2-3-snap-gene-167.34),maker-Fvb3-1-snap-gene-21.63(maker-Fvb3-1-snap-gene-21.63),maker-Fvb3-2-augustus-gene-296.40(maker-Fvb3-2-augustus-gene-296.40),maker-Fvb3-2-augustus-gene-296.43(ma…
BP	GO:0042545	cell wall modification	13	23	36	147	1.4e-05	0.000978679	maker-Fvb1-1-augustus-gene-247.41(maker-Fvb1-1-augustus-gene-247.41),maker-Fvb1-2-augustus-gene-0.32(maker-Fvb1-2-augustus-gene-0.32),maker-Fvb1-2-augustus-gene-26.45(maker-Fvb1-2-augustus-gene-26.45),maker-Fvb1-2-augustus-gene-66.37(maker-Fvb1-2-augustus-gene-66.37),maker-Fvb1-3-augustus-gene-29.44(maker-Fvb1-3-augustus-gene-29.44),maker-Fvb1-4-augustus-gene-43.68(maker-Fvb1-4-augustus-gene-43.6…	augustus_masked-Fvb6-4-processed-gene-267.9(augustus_masked-Fvb6-4-processed-gene-267.9),augustus_masked-Fvb7-4-processed-gene-32.7(augustus_masked-Fvb7-4-processed-gene-32.7),maker-Fvb2-1-snap-gene-168.44(maker-Fvb2-1-snap-gene-168.44),maker-Fvb2-2-snap-gene-45.63(maker-Fvb2-2-snap-gene-45.63),maker-Fvb3-2-augustus-gene-4.67(maker-Fvb3-2-augustus-gene-4.67),maker-Fvb5-2-snap-gene-218.27(maker-Fv…
BP	GO:0044042	glucan metabolic process	51	22	73	380	1.8e-05	0.00121255	augustus_masked-Fvb2-1-processed-gene-155.6(augustus_masked-Fvb2-1-processed-gene-155.6),augustus_masked-Fvb2-2-processed-gene-56.2(augustus_masked-Fvb2-2-processed-gene-56.2),maker-Fvb1-2-augustus-gene-120.26(maker-Fvb1-2-augustus-gene-120.26),maker-Fvb1-2-augustus-gene-173.18(maker-Fvb1-2-augustus-gene-173.18),maker-Fvb1-2-augustus-gene-179.42(maker-Fvb1-2-augustus-gene-179.42),maker-Fvb1-2-aug…	augustus_masked-Fvb3-1-processed-gene-20.4(augustus_masked-Fvb3-1-processed-gene-20.4),augustus_masked-Fvb4-2-processed-gene-53.9(augustus_masked-Fvb4-2-processed-gene-53.9),maker-Fvb2-3-snap-gene-167.34(maker-Fvb2-3-snap-gene-167.34),maker-Fvb3-1-snap-gene-21.63(maker-Fvb3-1-snap-gene-21.63),maker-Fvb3-2-augustus-gene-296.40(maker-Fvb3-2-augustus-gene-296.40),maker-Fvb3-2-augustus-gene-296.43(ma…
BP	GO:0016043	cellular component organization	187	176	363	2523	2.3e-05	0.00144432	augustus_masked-Fvb1-2-processed-gene-164.2(augustus_masked-Fvb1-2-processed-gene-164.2),augustus_masked-Fvb1-3-processed-gene-131.9(augustus_masked-Fvb1-3-processed-gene-131.9),augustus_masked-Fvb2-2-processed-gene-79.5(augustus_masked-Fvb2-2-processed-gene-79.5),augustus_masked-Fvb2-4-processed-gene-69.7(augustus_masked-Fvb2-4-processed-gene-69.7),augustus_masked-Fvb3-3-processed-gene-181.1(aug…	augustus_masked-Fvb1-4-processed-gene-90.12(augustus_masked-Fvb1-4-processed-gene-90.12),augustus_masked-Fvb3-1-processed-gene-20.4(augustus_masked-Fvb3-1-processed-gene-20.4),augustus_masked-Fvb3-1-processed-gene-278.0(augustus_masked-Fvb3-1-processed-gene-278.0),augustus_masked-Fvb3-1-processed-gene-66.12(augustus_masked-Fvb3-1-processed-gene-66.12),augustus_masked-Fvb3-2-processed-gene-246.15(…
BP	GO:0006559	L-phenylalanine catabolic process	0	8	8	13	2.8e-05	0.00167323	-	maker-Fvb6-1-augustus-gene-255.38(maker-Fvb6-1-augustus-gene-255.38),maker-Fvb6-2-augustus-gene-174.36(maker-Fvb6-2-augustus-gene-174.36),maker-Fvb6-4-augustus-gene-113.28(maker-Fvb6-4-augustus-gene-113.28),maker-Fvb7-1-augustus-gene-214.51(maker-Fvb7-1-augustus-gene-214.51),maker-Fvb7-2-augustus-gene-144.48(maker-Fvb7-2-augustus-gene-144.48),maker-Fvb7-2-augustus-gene-211.53(maker-Fvb7-2-augustu…
BP	GO:1902222	erythrose 4-phosphate/phosphoenolpyruvate family amino acid catabolic process	0	8	8	13	2.8e-05	0.00167323	-	maker-Fvb6-1-augustus-gene-255.38(maker-Fvb6-1-augustus-gene-255.38),maker-Fvb6-2-augustus-gene-174.36(maker-Fvb6-2-augustus-gene-174.36),maker-Fvb6-4-augustus-gene-113.28(maker-Fvb6-4-augustus-gene-113.28),maker-Fvb7-1-augustus-gene-214.51(maker-Fvb7-1-augustus-gene-214.51),maker-Fvb7-2-augustus-gene-144.48(maker-Fvb7-2-augustus-gene-144.48),maker-Fvb7-2-augustus-gene-211.53(maker-Fvb7-2-augustu…
BP	GO:0006333	chromatin assembly or disassembly	2	25	27	102	3.8e-05	0.002166	maker-Fvb1-1-augustus-gene-216.47(maker-Fvb1-1-augustus-gene-216.47),maker-Fvb1-2-augustus-gene-8.46(maker-Fvb1-2-augustus-gene-8.46)	augustus_masked-Fvb3-1-processed-gene-66.12(augustus_masked-Fvb3-1-processed-gene-66.12),augustus_masked-Fvb3-2-processed-gene-246.15(augustus_masked-Fvb3-2-processed-gene-246.15),augustus_masked-Fvb3-2-processed-gene-246.6(augustus_masked-Fvb3-2-processed-gene-246.6),augustus_masked-Fvb3-2-processed-gene-246.7(augustus_masked-Fvb3-2-processed-gene-246.7),augustus_masked-Fvb3-2-processed-gene-247…
BP	GO:0006310	DNA recombination	11	26	37	161	4.8e-05	0.00261529	maker-Fvb1-3-augustus-gene-39.64(maker-Fvb1-3-augustus-gene-39.64),maker-Fvb1-4-augustus-gene-36.54(maker-Fvb1-4-augustus-gene-36.54),maker-Fvb2-4-augustus-gene-242.54(maker-Fvb2-4-augustus-gene-242.54),maker-Fvb4-2-augustus-gene-19.46(maker-Fvb4-2-augustus-gene-19.46),maker-Fvb4-3-augustus-gene-21.37(maker-Fvb4-3-augustus-gene-21.37),maker-Fvb6-3-snap-gene-379.54(maker-Fvb6-3-snap-gene-379.54),m…	augustus_masked-Fvb3-3-processed-gene-84.9(augustus_masked-Fvb3-3-processed-gene-84.9),maker-Fvb1-3-augustus-gene-191.18(maker-Fvb1-3-augustus-gene-191.18),maker-Fvb1-3-augustus-gene-4.54(maker-Fvb1-3-augustus-gene-4.54),maker-Fvb1-4-augustus-gene-161.33(maker-Fvb1-4-augustus-gene-161.33),maker-Fvb2-1-augustus-gene-240.36(maker-Fvb2-1-augustus-gene-240.36),maker-Fvb2-3-augustus-gene-46.61(maker-F…
BP	GO:0005975	carbohydrate metabolic process	177	113	290	1983	5.1e-05	0.00273848	augustus_masked-Fvb1-3-processed-gene-180.7(augustus_masked-Fvb1-3-processed-gene-180.7),augustus_masked-Fvb2-1-processed-gene-155.6(augustus_masked-Fvb2-1-processed-gene-155.6),augustus_masked-Fvb2-2-processed-gene-56.2(augustus_masked-Fvb2-2-processed-gene-56.2),augustus_masked-Fvb3-2-processed-gene-65.16(augustus_masked-Fvb3-2-processed-gene-65.16),augustus_masked-Fvb4-1-processed-gene-97.8(au…	augustus_masked-Fvb1-3-processed-gene-57.1(augustus_masked-Fvb1-3-processed-gene-57.1),augustus_masked-Fvb2-2-processed-gene-94.5(augustus_masked-Fvb2-2-processed-gene-94.5),augustus_masked-Fvb2-3-processed-gene-192.9(augustus_masked-Fvb2-3-processed-gene-192.9),augustus_masked-Fvb2-4-processed-gene-264.3(augustus_masked-Fvb2-4-processed-gene-264.3),augustus_masked-Fvb3-1-processed-gene-20.4(augu…
BP	GO:0032104	regulation of response to extracellular stimulus	0	6	6	8	6.1e-05	0.00313896	-	maker-Fvb1-1-augustus-gene-259.62(maker-Fvb1-1-augustus-gene-259.62),maker-Fvb1-2-augustus-gene-39.74(maker-Fvb1-2-augustus-gene-39.74),maker-Fvb1-3-augustus-gene-15.67(maker-Fvb1-3-augustus-gene-15.67),maker-Fvb1-4-snap-gene-14.89(maker-Fvb1-4-snap-gene-14.89),maker-Fvb4-2-augustus-gene-73.40(maker-Fvb4-2-augustus-gene-73.40),maker-Fvb4-4-augustus-gene-72.68(maker-Fvb4-4-augustus-gene-72.68)
BP	GO:0032107	regulation of response to nutrient levels	0	6	6	8	6.1e-05	0.00313896	-	maker-Fvb1-1-augustus-gene-259.62(maker-Fvb1-1-augustus-gene-259.62),maker-Fvb1-2-augustus-gene-39.74(maker-Fvb1-2-augustus-gene-39.74),maker-Fvb1-3-augustus-gene-15.67(maker-Fvb1-3-augustus-gene-15.67),maker-Fvb1-4-snap-gene-14.89(maker-Fvb1-4-snap-gene-14.89),maker-Fvb4-2-augustus-gene-73.40(maker-Fvb4-2-augustus-gene-73.40),maker-Fvb4-4-augustus-gene-72.68(maker-Fvb4-4-augustus-gene-72.68)
BP	GO:0000819	sister chromatid segregation	8	11	19	62	6.2e-05	0.00314671	maker-Fvb3-1-augustus-gene-299.49(maker-Fvb3-1-augustus-gene-299.49),maker-Fvb3-3-snap-gene-4.55(maker-Fvb3-3-snap-gene-4.55),maker-Fvb3-4-augustus-gene-273.47(maker-Fvb3-4-augustus-gene-273.47),maker-Fvb4-1-augustus-gene-135.67(maker-Fvb4-1-augustus-gene-135.67),maker-Fvb4-2-augustus-gene-67.39(maker-Fvb4-2-augustus-gene-67.39),maker-Fvb4-3-snap-gene-98.42(maker-Fvb4-3-snap-gene-98.42),maker-Fvb…	augustus_masked-Fvb7-1-processed-gene-266.5(augustus_masked-Fvb7-1-processed-gene-266.5),maker-Fvb1-3-snap-gene-73.77(maker-Fvb1-3-snap-gene-73.77),maker-Fvb1-4-augustus-gene-64.61(maker-Fvb1-4-augustus-gene-64.61),maker-Fvb4-3-snap-gene-137.69(maker-Fvb4-3-snap-gene-137.69),maker-Fvb6-1-augustus-gene-224.27(maker-Fvb6-1-augustus-gene-224.27),maker-Fvb6-2-snap-gene-141.34(maker-Fvb6-2-snap-gene-1…
BP	GO:0065004	protein-DNA complex assembly	3	24	27	107	9.3e-05	0.00453375	augustus_masked-Fvb2-4-processed-gene-69.7(augustus_masked-Fvb2-4-processed-gene-69.7),maker-Fvb1-1-augustus-gene-216.47(maker-Fvb1-1-augustus-gene-216.47),maker-Fvb1-2-augustus-gene-8.46(maker-Fvb1-2-augustus-gene-8.46)	augustus_masked-Fvb3-1-processed-gene-66.12(augustus_masked-Fvb3-1-processed-gene-66.12),augustus_masked-Fvb3-2-processed-gene-246.15(augustus_masked-Fvb3-2-processed-gene-246.15),augustus_masked-Fvb3-2-processed-gene-246.6(augustus_masked-Fvb3-2-processed-gene-246.6),augustus_masked-Fvb3-2-processed-gene-246.7(augustus_masked-Fvb3-2-processed-gene-246.7),augustus_masked-Fvb3-2-processed-gene-247…
BP	GO:0044264	cellular polysaccharide metabolic process	56	24	80	449	0.00011	0.00515886	augustus_masked-Fvb2-1-processed-gene-155.6(augustus_masked-Fvb2-1-processed-gene-155.6),augustus_masked-Fvb2-2-processed-gene-56.2(augustus_masked-Fvb2-2-processed-gene-56.2),maker-Fvb1-2-augustus-gene-120.26(maker-Fvb1-2-augustus-gene-120.26),maker-Fvb1-2-augustus-gene-173.18(maker-Fvb1-2-augustus-gene-173.18),maker-Fvb1-2-augustus-gene-179.42(maker-Fvb1-2-augustus-gene-179.42),maker-Fvb1-2-aug…	augustus_masked-Fvb2-3-processed-gene-192.9(augustus_masked-Fvb2-3-processed-gene-192.9),augustus_masked-Fvb3-1-processed-gene-20.4(augustus_masked-Fvb3-1-processed-gene-20.4),augustus_masked-Fvb4-2-processed-gene-53.9(augustus_masked-Fvb4-2-processed-gene-53.9),maker-Fvb2-3-snap-gene-167.34(maker-Fvb2-3-snap-gene-167.34),maker-Fvb3-1-snap-gene-21.63(maker-Fvb3-1-snap-gene-21.63),maker-Fvb3-2-aug…
BP	GO:0031497	chromatin assembly	2	23	25	97	0.00012	0.00523059	maker-Fvb1-1-augustus-gene-216.47(maker-Fvb1-1-augustus-gene-216.47),maker-Fvb1-2-augustus-gene-8.46(maker-Fvb1-2-augustus-gene-8.46)	augustus_masked-Fvb3-1-processed-gene-66.12(augustus_masked-Fvb3-1-processed-gene-66.12),augustus_masked-Fvb3-2-processed-gene-246.15(augustus_masked-Fvb3-2-processed-gene-246.15),augustus_masked-Fvb3-2-processed-gene-246.6(augustus_masked-Fvb3-2-processed-gene-246.6),augustus_masked-Fvb3-2-processed-gene-246.7(augustus_masked-Fvb3-2-processed-gene-246.7),augustus_masked-Fvb3-2-processed-gene-247…
BP	GO:0010411	xyloglucan metabolic process	17	3	20	70	0.00012	0.00523059	maker-Fvb1-2-augustus-gene-120.26(maker-Fvb1-2-augustus-gene-120.26),maker-Fvb1-2-augustus-gene-179.42(maker-Fvb1-2-augustus-gene-179.42),maker-Fvb1-2-augustus-gene-179.46(maker-Fvb1-2-augustus-gene-179.46),maker-Fvb1-4-augustus-gene-96.32(maker-Fvb1-4-augustus-gene-96.32),maker-Fvb4-1-augustus-gene-190.55(maker-Fvb4-1-augustus-gene-190.55),maker-Fvb4-2-augustus-gene-173.19(maker-Fvb4-2-augustus-…	maker-Fvb5-2-augustus-gene-142.21(maker-Fvb5-2-augustus-gene-142.21),maker-Fvb5-3-augustus-gene-137.32(maker-Fvb5-3-augustus-gene-137.32),maker-Fvb5-4-augustus-gene-124.18(maker-Fvb5-4-augustus-gene-124.18)
BP	GO:0043086	negative regulation of catalytic activity	5	41	46	224	0.00012	0.00523059	augustus_masked-Fvb2-3-processed-gene-69.13(augustus_masked-Fvb2-3-processed-gene-69.13),augustus_masked-Fvb7-3-processed-gene-41.7(augustus_masked-Fvb7-3-processed-gene-41.7),maker-Fvb1-2-augustus-gene-0.32(maker-Fvb1-2-augustus-gene-0.32),maker-Fvb1-2-augustus-gene-66.37(maker-Fvb1-2-augustus-gene-66.37),maker-Fvb1-4-augustus-gene-43.68(maker-Fvb1-4-augustus-gene-43.68)	augustus_masked-Fvb3-3-processed-gene-83.4(augustus_masked-Fvb3-3-processed-gene-83.4),augustus_masked-Fvb3-3-processed-gene-83.5(augustus_masked-Fvb3-3-processed-gene-83.5),augustus_masked-Fvb3-4-processed-gene-206.4(augustus_masked-Fvb3-4-processed-gene-206.4),augustus_masked-Fvb4-2-processed-gene-258.4(augustus_masked-Fvb4-2-processed-gene-258.4),augustus_masked-Fvb5-1-processed-gene-3.18(augu…
BP	GO:0016051	carbohydrate biosynthetic process	53	22	75	416	0.00012	0.00523059	maker-Fvb1-1-snap-gene-169.41(maker-Fvb1-1-snap-gene-169.41),maker-Fvb1-2-augustus-gene-123.53(maker-Fvb1-2-augustus-gene-123.53),maker-Fvb1-2-augustus-gene-145.21(maker-Fvb1-2-augustus-gene-145.21),maker-Fvb1-2-augustus-gene-173.18(maker-Fvb1-2-augustus-gene-173.18),maker-Fvb1-2-snap-gene-142.30(maker-Fvb1-2-snap-gene-142.30),maker-Fvb1-3-snap-gene-161.37(maker-Fvb1-3-snap-gene-161.37),maker-Fvb…	augustus_masked-Fvb2-3-processed-gene-192.9(augustus_masked-Fvb2-3-processed-gene-192.9),augustus_masked-Fvb3-1-processed-gene-20.4(augustus_masked-Fvb3-1-processed-gene-20.4),augustus_masked-Fvb4-2-processed-gene-53.9(augustus_masked-Fvb4-2-processed-gene-53.9),maker-Fvb2-3-snap-gene-167.34(maker-Fvb2-3-snap-gene-167.34),maker-Fvb3-1-augustus-gene-281.26(maker-Fvb3-1-augustus-gene-281.26),maker-…
BP	GO:0055114	oxidation-reduction process	271	227	498	3640	0.00012	0.00523059	augustus_masked-Fvb1-3-processed-gene-96.11(augustus_masked-Fvb1-3-processed-gene-96.11),augustus_masked-Fvb2-1-processed-gene-155.6(augustus_masked-Fvb2-1-processed-gene-155.6),augustus_masked-Fvb2-1-processed-gene-214.6(augustus_masked-Fvb2-1-processed-gene-214.6),augustus_masked-Fvb2-1-processed-gene-67.7(augustus_masked-Fvb2-1-processed-gene-67.7),augustus_masked-Fvb2-2-processed-gene-37.12(a…	augustus_masked-Fvb2-1-processed-gene-105.0(augustus_masked-Fvb2-1-processed-gene-105.0),augustus_masked-Fvb2-1-processed-gene-259.14(augustus_masked-Fvb2-1-processed-gene-259.14),augustus_masked-Fvb2-2-processed-gene-13.14(augustus_masked-Fvb2-2-processed-gene-13.14),augustus_masked-Fvb2-2-processed-gene-50.16(augustus_masked-Fvb2-2-processed-gene-50.16),augustus_masked-Fvb2-2-processed-gene-66.…
BP	GO:0006334	nucleosome assembly	2	22	24	92	0.00013	0.00553621	maker-Fvb1-1-augustus-gene-216.47(maker-Fvb1-1-augustus-gene-216.47),maker-Fvb1-2-augustus-gene-8.46(maker-Fvb1-2-augustus-gene-8.46)	augustus_masked-Fvb3-1-processed-gene-66.12(augustus_masked-Fvb3-1-processed-gene-66.12),augustus_masked-Fvb3-2-processed-gene-246.15(augustus_masked-Fvb3-2-processed-gene-246.15),augustus_masked-Fvb3-2-processed-gene-246.6(augustus_masked-Fvb3-2-processed-gene-246.6),augustus_masked-Fvb3-2-processed-gene-246.7(augustus_masked-Fvb3-2-processed-gene-246.7),augustus_masked-Fvb3-2-processed-gene-247…
BP	GO:0051510	regulation of unidimensional cell growth	10	0	10	23	0.00014	0.00589432	augustus_masked-Fvb5-3-processed-gene-126.6(augustus_masked-Fvb5-3-processed-gene-126.6),maker-Fvb2-1-augustus-gene-96.54(maker-Fvb2-1-augustus-gene-96.54),maker-Fvb2-2-augustus-gene-105.47(maker-Fvb2-2-augustus-gene-105.47),maker-Fvb2-3-augustus-gene-115.52(maker-Fvb2-3-augustus-gene-115.52),maker-Fvb2-4-augustus-gene-123.42(maker-Fvb2-4-augustus-gene-123.42),maker-Fvb5-1-augustus-gene-166.29(ma…	-
BP	GO:0044092	negative regulation of molecular function	5	41	46	226	0.00015	0.00610714	augustus_masked-Fvb2-3-processed-gene-69.13(augustus_masked-Fvb2-3-processed-gene-69.13),augustus_masked-Fvb7-3-processed-gene-41.7(augustus_masked-Fvb7-3-processed-gene-41.7),maker-Fvb1-2-augustus-gene-0.32(maker-Fvb1-2-augustus-gene-0.32),maker-Fvb1-2-augustus-gene-66.37(maker-Fvb1-2-augustus-gene-66.37),maker-Fvb1-4-augustus-gene-43.68(maker-Fvb1-4-augustus-gene-43.68)	augustus_masked-Fvb3-3-processed-gene-83.4(augustus_masked-Fvb3-3-processed-gene-83.4),augustus_masked-Fvb3-3-processed-gene-83.5(augustus_masked-Fvb3-3-processed-gene-83.5),augustus_masked-Fvb3-4-processed-gene-206.4(augustus_masked-Fvb3-4-processed-gene-206.4),augustus_masked-Fvb4-2-processed-gene-258.4(augustus_masked-Fvb4-2-processed-gene-258.4),augustus_masked-Fvb5-1-processed-gene-3.18(augu…
BP	GO:0016125	sterol metabolic process	4	7	11	28	0.00019	0.00718316	augustus_masked-Fvb7-2-processed-gene-13.0(augustus_masked-Fvb7-2-processed-gene-13.0),maker-Fvb4-2-augustus-gene-80.52(maker-Fvb4-2-augustus-gene-80.52),maker-Fvb4-4-snap-gene-80.52(maker-Fvb4-4-snap-gene-80.52),maker-Fvb7-4-snap-gene-212.38(maker-Fvb7-4-snap-gene-212.38)	augustus_masked-Fvb2-1-processed-gene-105.0(augustus_masked-Fvb2-1-processed-gene-105.0),augustus_masked-Fvb2-2-processed-gene-98.1(augustus_masked-Fvb2-2-processed-gene-98.1),augustus_masked-Fvb2-4-processed-gene-132.11(augustus_masked-Fvb2-4-processed-gene-132.11),augustus_masked-Fvb2-4-processed-gene-133.0(augustus_masked-Fvb2-4-processed-gene-133.0),augustus_masked-Fvb2-4-processed-gene-133.4…
BP	GO:0071824	protein-DNA complex subunit organization	3	24	27	112	0.00021	0.00762794	augustus_masked-Fvb2-4-processed-gene-69.7(augustus_masked-Fvb2-4-processed-gene-69.7),maker-Fvb1-1-augustus-gene-216.47(maker-Fvb1-1-augustus-gene-216.47),maker-Fvb1-2-augustus-gene-8.46(maker-Fvb1-2-augustus-gene-8.46)	augustus_masked-Fvb3-1-processed-gene-66.12(augustus_masked-Fvb3-1-processed-gene-66.12),augustus_masked-Fvb3-2-processed-gene-246.15(augustus_masked-Fvb3-2-processed-gene-246.15),augustus_masked-Fvb3-2-processed-gene-246.6(augustus_masked-Fvb3-2-processed-gene-246.6),augustus_masked-Fvb3-2-processed-gene-246.7(augustus_masked-Fvb3-2-processed-gene-246.7),augustus_masked-Fvb3-2-processed-gene-247…
BP	GO:0009611	response to wounding	3	14	17	57	0.00021	0.00762794	augustus_masked-Fvb7-4-processed-gene-102.12(augustus_masked-Fvb7-4-processed-gene-102.12),snap_masked-Fvb4-1-processed-gene-134.15(snap_masked-Fvb4-1-processed-gene-134.15),snap_masked-Fvb4-4-processed-gene-67.40(snap_masked-Fvb4-4-processed-gene-67.40)	augustus_masked-Fvb2-1-processed-gene-259.14(augustus_masked-Fvb2-1-processed-gene-259.14),augustus_masked-Fvb2-4-processed-gene-262.8(augustus_masked-Fvb2-4-processed-gene-262.8),augustus_masked-Fvb4-2-processed-gene-258.4(augustus_masked-Fvb4-2-processed-gene-258.4),maker-Fvb3-1-augustus-gene-294.51(maker-Fvb3-1-augustus-gene-294.51),maker-Fvb3-2-augustus-gene-11.43(maker-Fvb3-2-augustus-gene-1…
BP	GO:0033044	regulation of chromosome organization	10	2	12	33	0.00023	0.00811571	maker-Fvb2-2-augustus-gene-107.42(maker-Fvb2-2-augustus-gene-107.42),maker-Fvb2-3-augustus-gene-117.40(maker-Fvb2-3-augustus-gene-117.40),maker-Fvb3-1-augustus-gene-299.49(maker-Fvb3-1-augustus-gene-299.49),maker-Fvb3-3-snap-gene-4.55(maker-Fvb3-3-snap-gene-4.55),maker-Fvb3-4-augustus-gene-273.47(maker-Fvb3-4-augustus-gene-273.47),maker-Fvb4-1-augustus-gene-135.67(maker-Fvb4-1-augustus-gene-135.6…	maker-Fvb1-3-snap-gene-73.77(maker-Fvb1-3-snap-gene-73.77),maker-Fvb1-4-augustus-gene-64.61(maker-Fvb1-4-augustus-gene-64.61)
BP	GO:0044262	cellular carbohydrate metabolic process	75	34	109	665	0.00024	0.00838868	augustus_masked-Fvb2-1-processed-gene-155.6(augustus_masked-Fvb2-1-processed-gene-155.6),augustus_masked-Fvb2-2-processed-gene-56.2(augustus_masked-Fvb2-2-processed-gene-56.2),maker-Fvb1-1-snap-gene-233.74(maker-Fvb1-1-snap-gene-233.74),maker-Fvb1-2-augustus-gene-1.47(maker-Fvb1-2-augustus-gene-1.47),maker-Fvb1-2-augustus-gene-120.26(maker-Fvb1-2-augustus-gene-120.26),maker-Fvb1-2-augustus-gene-1…	augustus_masked-Fvb2-3-processed-gene-192.9(augustus_masked-Fvb2-3-processed-gene-192.9),augustus_masked-Fvb3-1-processed-gene-20.4(augustus_masked-Fvb3-1-processed-gene-20.4),augustus_masked-Fvb4-2-processed-gene-53.9(augustus_masked-Fvb4-2-processed-gene-53.9),augustus_masked-Fvb6-4-processed-gene-126.4(augustus_masked-Fvb6-4-processed-gene-126.4),maker-Fvb2-2-augustus-gene-229.38(maker-Fvb2-2-…
BP	GO:0098813	nuclear chromosome segregation	10	17	27	114	0.00029	0.00933543	maker-Fvb1-3-augustus-gene-39.64(maker-Fvb1-3-augustus-gene-39.64),maker-Fvb1-4-augustus-gene-36.54(maker-Fvb1-4-augustus-gene-36.54),maker-Fvb3-1-augustus-gene-299.49(maker-Fvb3-1-augustus-gene-299.49),maker-Fvb3-3-snap-gene-4.55(maker-Fvb3-3-snap-gene-4.55),maker-Fvb3-4-augustus-gene-273.47(maker-Fvb3-4-augustus-gene-273.47),maker-Fvb4-1-augustus-gene-135.67(maker-Fvb4-1-augustus-gene-135.67),m…	augustus_masked-Fvb3-3-processed-gene-84.9(augustus_masked-Fvb3-3-processed-gene-84.9),augustus_masked-Fvb7-1-processed-gene-266.5(augustus_masked-Fvb7-1-processed-gene-266.5),maker-Fvb1-3-augustus-gene-4.54(maker-Fvb1-3-augustus-gene-4.54),maker-Fvb1-3-snap-gene-73.77(maker-Fvb1-3-snap-gene-73.77),maker-Fvb1-4-augustus-gene-64.61(maker-Fvb1-4-augustus-gene-64.61),maker-Fvb3-3-snap-gene-231.30(ma…
BP	GO:0007059	chromosome segregation	10	20	30	132	0.00029	0.00933543	maker-Fvb1-3-augustus-gene-39.64(maker-Fvb1-3-augustus-gene-39.64),maker-Fvb1-4-augustus-gene-36.54(maker-Fvb1-4-augustus-gene-36.54),maker-Fvb3-1-augustus-gene-299.49(maker-Fvb3-1-augustus-gene-299.49),maker-Fvb3-3-snap-gene-4.55(maker-Fvb3-3-snap-gene-4.55),maker-Fvb3-4-augustus-gene-273.47(maker-Fvb3-4-augustus-gene-273.47),maker-Fvb4-1-augustus-gene-135.67(maker-Fvb4-1-augustus-gene-135.67),m…	augustus_masked-Fvb3-3-processed-gene-84.9(augustus_masked-Fvb3-3-processed-gene-84.9),augustus_masked-Fvb7-1-processed-gene-266.5(augustus_masked-Fvb7-1-processed-gene-266.5),maker-Fvb1-3-augustus-gene-4.54(maker-Fvb1-3-augustus-gene-4.54),maker-Fvb1-3-snap-gene-73.77(maker-Fvb1-3-snap-gene-73.77),maker-Fvb1-4-augustus-gene-64.61(maker-Fvb1-4-augustus-gene-64.61),maker-Fvb3-3-snap-gene-231.30(ma…
BP	GO:0034728	nucleosome organization	2	22	24	97	0.00031	0.00933543	maker-Fvb1-1-augustus-gene-216.47(maker-Fvb1-1-augustus-gene-216.47),maker-Fvb1-2-augustus-gene-8.46(maker-Fvb1-2-augustus-gene-8.46)	augustus_masked-Fvb3-1-processed-gene-66.12(augustus_masked-Fvb3-1-processed-gene-66.12),augustus_masked-Fvb3-2-processed-gene-246.15(augustus_masked-Fvb3-2-processed-gene-246.15),augustus_masked-Fvb3-2-processed-gene-246.6(augustus_masked-Fvb3-2-processed-gene-246.6),augustus_masked-Fvb3-2-processed-gene-246.7(augustus_masked-Fvb3-2-processed-gene-246.7),augustus_masked-Fvb3-2-processed-gene-247…
BP	GO:0007088	regulation of mitotic nuclear division	8	2	10	25	0.00032	0.00933543	maker-Fvb3-1-augustus-gene-299.49(maker-Fvb3-1-augustus-gene-299.49),maker-Fvb3-3-snap-gene-4.55(maker-Fvb3-3-snap-gene-4.55),maker-Fvb3-4-augustus-gene-273.47(maker-Fvb3-4-augustus-gene-273.47),maker-Fvb4-1-augustus-gene-135.67(maker-Fvb4-1-augustus-gene-135.67),maker-Fvb4-2-augustus-gene-67.39(maker-Fvb4-2-augustus-gene-67.39),maker-Fvb4-3-snap-gene-98.42(maker-Fvb4-3-snap-gene-98.42),maker-Fvb…	maker-Fvb1-3-snap-gene-73.77(maker-Fvb1-3-snap-gene-73.77),maker-Fvb1-4-augustus-gene-64.61(maker-Fvb1-4-augustus-gene-64.61)
BP	GO:0007091	metaphase/anaphase transition of mitotic cell cycle	8	2	10	25	0.00032	0.00933543	maker-Fvb3-1-augustus-gene-299.49(maker-Fvb3-1-augustus-gene-299.49),maker-Fvb3-3-snap-gene-4.55(maker-Fvb3-3-snap-gene-4.55),maker-Fvb3-4-augustus-gene-273.47(maker-Fvb3-4-augustus-gene-273.47),maker-Fvb4-1-augustus-gene-135.67(maker-Fvb4-1-augustus-gene-135.67),maker-Fvb4-2-augustus-gene-67.39(maker-Fvb4-2-augustus-gene-67.39),maker-Fvb4-3-snap-gene-98.42(maker-Fvb4-3-snap-gene-98.42),maker-Fvb…	maker-Fvb1-3-snap-gene-73.77(maker-Fvb1-3-snap-gene-73.77),maker-Fvb1-4-augustus-gene-64.61(maker-Fvb1-4-augustus-gene-64.61)
BP	GO:0010965	regulation of mitotic sister chromatid separation	8	2	10	25	0.00032	0.00933543	maker-Fvb3-1-augustus-gene-299.49(maker-Fvb3-1-augustus-gene-299.49),maker-Fvb3-3-snap-gene-4.55(maker-Fvb3-3-snap-gene-4.55),maker-Fvb3-4-augustus-gene-273.47(maker-Fvb3-4-augustus-gene-273.47),maker-Fvb4-1-augustus-gene-135.67(maker-Fvb4-1-augustus-gene-135.67),maker-Fvb4-2-augustus-gene-67.39(maker-Fvb4-2-augustus-gene-67.39),maker-Fvb4-3-snap-gene-98.42(maker-Fvb4-3-snap-gene-98.42),maker-Fvb…	maker-Fvb1-3-snap-gene-73.77(maker-Fvb1-3-snap-gene-73.77),maker-Fvb1-4-augustus-gene-64.61(maker-Fvb1-4-augustus-gene-64.61)
BP	GO:0030071	regulation of mitotic metaphase/anaphase transition	8	2	10	25	0.00032	0.00933543	maker-Fvb3-1-augustus-gene-299.49(maker-Fvb3-1-augustus-gene-299.49),maker-Fvb3-3-snap-gene-4.55(maker-Fvb3-3-snap-gene-4.55),maker-Fvb3-4-augustus-gene-273.47(maker-Fvb3-4-augustus-gene-273.47),maker-Fvb4-1-augustus-gene-135.67(maker-Fvb4-1-augustus-gene-135.67),maker-Fvb4-2-augustus-gene-67.39(maker-Fvb4-2-augustus-gene-67.39),maker-Fvb4-3-snap-gene-98.42(maker-Fvb4-3-snap-gene-98.42),maker-Fvb…	maker-Fvb1-3-snap-gene-73.77(maker-Fvb1-3-snap-gene-73.77),maker-Fvb1-4-augustus-gene-64.61(maker-Fvb1-4-augustus-gene-64.61)
BP	GO:0033045	regulation of sister chromatid segregation	8	2	10	25	0.00032	0.00933543	maker-Fvb3-1-augustus-gene-299.49(maker-Fvb3-1-augustus-gene-299.49),maker-Fvb3-3-snap-gene-4.55(maker-Fvb3-3-snap-gene-4.55),maker-Fvb3-4-augustus-gene-273.47(maker-Fvb3-4-augustus-gene-273.47),maker-Fvb4-1-augustus-gene-135.67(maker-Fvb4-1-augustus-gene-135.67),maker-Fvb4-2-augustus-gene-67.39(maker-Fvb4-2-augustus-gene-67.39),maker-Fvb4-3-snap-gene-98.42(maker-Fvb4-3-snap-gene-98.42),maker-Fvb…	maker-Fvb1-3-snap-gene-73.77(maker-Fvb1-3-snap-gene-73.77),maker-Fvb1-4-augustus-gene-64.61(maker-Fvb1-4-augustus-gene-64.61)
BP	GO:0033047	regulation of mitotic sister chromatid segregation	8	2	10	25	0.00032	0.00933543	maker-Fvb3-1-augustus-gene-299.49(maker-Fvb3-1-augustus-gene-299.49),maker-Fvb3-3-snap-gene-4.55(maker-Fvb3-3-snap-gene-4.55),maker-Fvb3-4-augustus-gene-273.47(maker-Fvb3-4-augustus-gene-273.47),maker-Fvb4-1-augustus-gene-135.67(maker-Fvb4-1-augustus-gene-135.67),maker-Fvb4-2-augustus-gene-67.39(maker-Fvb4-2-augustus-gene-67.39),maker-Fvb4-3-snap-gene-98.42(maker-Fvb4-3-snap-gene-98.42),maker-Fvb…	maker-Fvb1-3-snap-gene-73.77(maker-Fvb1-3-snap-gene-73.77),maker-Fvb1-4-augustus-gene-64.61(maker-Fvb1-4-augustus-gene-64.61)
BP	GO:0044784	metaphase/anaphase transition of cell cycle	8	2	10	25	0.00032	0.00933543	maker-Fvb3-1-augustus-gene-299.49(maker-Fvb3-1-augustus-gene-299.49),maker-Fvb3-3-snap-gene-4.55(maker-Fvb3-3-snap-gene-4.55),maker-Fvb3-4-augustus-gene-273.47(maker-Fvb3-4-augustus-gene-273.47),maker-Fvb4-1-augustus-gene-135.67(maker-Fvb4-1-augustus-gene-135.67),maker-Fvb4-2-augustus-gene-67.39(maker-Fvb4-2-augustus-gene-67.39),maker-Fvb4-3-snap-gene-98.42(maker-Fvb4-3-snap-gene-98.42),maker-Fvb…	maker-Fvb1-3-snap-gene-73.77(maker-Fvb1-3-snap-gene-73.77),maker-Fvb1-4-augustus-gene-64.61(maker-Fvb1-4-augustus-gene-64.61)
BP	GO:0051306	mitotic sister chromatid separation	8	2	10	25	0.00032	0.00933543	maker-Fvb3-1-augustus-gene-299.49(maker-Fvb3-1-augustus-gene-299.49),maker-Fvb3-3-snap-gene-4.55(maker-Fvb3-3-snap-gene-4.55),maker-Fvb3-4-augustus-gene-273.47(maker-Fvb3-4-augustus-gene-273.47),maker-Fvb4-1-augustus-gene-135.67(maker-Fvb4-1-augustus-gene-135.67),maker-Fvb4-2-augustus-gene-67.39(maker-Fvb4-2-augustus-gene-67.39),maker-Fvb4-3-snap-gene-98.42(maker-Fvb4-3-snap-gene-98.42),maker-Fvb…	maker-Fvb1-3-snap-gene-73.77(maker-Fvb1-3-snap-gene-73.77),maker-Fvb1-4-augustus-gene-64.61(maker-Fvb1-4-augustus-gene-64.61)
BP	GO:0051983	regulation of chromosome segregation	8	2	10	25	0.00032	0.00933543	maker-Fvb3-1-augustus-gene-299.49(maker-Fvb3-1-augustus-gene-299.49),maker-Fvb3-3-snap-gene-4.55(maker-Fvb3-3-snap-gene-4.55),maker-Fvb3-4-augustus-gene-273.47(maker-Fvb3-4-augustus-gene-273.47),maker-Fvb4-1-augustus-gene-135.67(maker-Fvb4-1-augustus-gene-135.67),maker-Fvb4-2-augustus-gene-67.39(maker-Fvb4-2-augustus-gene-67.39),maker-Fvb4-3-snap-gene-98.42(maker-Fvb4-3-snap-gene-98.42),maker-Fvb…	maker-Fvb1-3-snap-gene-73.77(maker-Fvb1-3-snap-gene-73.77),maker-Fvb1-4-augustus-gene-64.61(maker-Fvb1-4-augustus-gene-64.61)
BP	GO:1902099	regulation of metaphase/anaphase transition of cell cycle	8	2	10	25	0.00032	0.00933543	maker-Fvb3-1-augustus-gene-299.49(maker-Fvb3-1-augustus-gene-299.49),maker-Fvb3-3-snap-gene-4.55(maker-Fvb3-3-snap-gene-4.55),maker-Fvb3-4-augustus-gene-273.47(maker-Fvb3-4-augustus-gene-273.47),maker-Fvb4-1-augustus-gene-135.67(maker-Fvb4-1-augustus-gene-135.67),maker-Fvb4-2-augustus-gene-67.39(maker-Fvb4-2-augustus-gene-67.39),maker-Fvb4-3-snap-gene-98.42(maker-Fvb4-3-snap-gene-98.42),maker-Fvb…	maker-Fvb1-3-snap-gene-73.77(maker-Fvb1-3-snap-gene-73.77),maker-Fvb1-4-augustus-gene-64.61(maker-Fvb1-4-augustus-gene-64.61)
BP	GO:1905818	regulation of chromosome separation	8	2	10	25	0.00032	0.00933543	maker-Fvb3-1-augustus-gene-299.49(maker-Fvb3-1-augustus-gene-299.49),maker-Fvb3-3-snap-gene-4.55(maker-Fvb3-3-snap-gene-4.55),maker-Fvb3-4-augustus-gene-273.47(maker-Fvb3-4-augustus-gene-273.47),maker-Fvb4-1-augustus-gene-135.67(maker-Fvb4-1-augustus-gene-135.67),maker-Fvb4-2-augustus-gene-67.39(maker-Fvb4-2-augustus-gene-67.39),maker-Fvb4-3-snap-gene-98.42(maker-Fvb4-3-snap-gene-98.42),maker-Fvb…	maker-Fvb1-3-snap-gene-73.77(maker-Fvb1-3-snap-gene-73.77),maker-Fvb1-4-augustus-gene-64.61(maker-Fvb1-4-augustus-gene-64.61)
BP	GO:0015936	coenzyme A metabolic process	0	12	12	34	0.00032	0.00933543	-	augustus_masked-Fvb2-1-processed-gene-105.0(augustus_masked-Fvb2-1-processed-gene-105.0),augustus_masked-Fvb2-2-processed-gene-98.1(augustus_masked-Fvb2-2-processed-gene-98.1),augustus_masked-Fvb2-4-processed-gene-132.11(augustus_masked-Fvb2-4-processed-gene-132.11),augustus_masked-Fvb2-4-processed-gene-133.0(augustus_masked-Fvb2-4-processed-gene-133.0),augustus_masked-Fvb2-4-processed-gene-133.4…
BP	GO:0051304	chromosome separation	8	4	12	34	0.00032	0.00933543	maker-Fvb3-1-augustus-gene-299.49(maker-Fvb3-1-augustus-gene-299.49),maker-Fvb3-3-snap-gene-4.55(maker-Fvb3-3-snap-gene-4.55),maker-Fvb3-4-augustus-gene-273.47(maker-Fvb3-4-augustus-gene-273.47),maker-Fvb4-1-augustus-gene-135.67(maker-Fvb4-1-augustus-gene-135.67),maker-Fvb4-2-augustus-gene-67.39(maker-Fvb4-2-augustus-gene-67.39),maker-Fvb4-3-snap-gene-98.42(maker-Fvb4-3-snap-gene-98.42),maker-Fvb…	maker-Fvb1-3-snap-gene-73.77(maker-Fvb1-3-snap-gene-73.77),maker-Fvb1-4-augustus-gene-64.61(maker-Fvb1-4-augustus-gene-64.61),maker-Fvb3-3-snap-gene-231.30(maker-Fvb3-3-snap-gene-231.30),maker-Fvb3-4-augustus-gene-74.39(maker-Fvb3-4-augustus-gene-74.39)
BP	GO:0006323	DNA packaging	2	25	27	115	0.00033	0.00947791	maker-Fvb1-1-augustus-gene-216.47(maker-Fvb1-1-augustus-gene-216.47),maker-Fvb1-2-augustus-gene-8.46(maker-Fvb1-2-augustus-gene-8.46)	augustus_masked-Fvb3-1-processed-gene-66.12(augustus_masked-Fvb3-1-processed-gene-66.12),augustus_masked-Fvb3-2-processed-gene-246.15(augustus_masked-Fvb3-2-processed-gene-246.15),augustus_masked-Fvb3-2-processed-gene-246.6(augustus_masked-Fvb3-2-processed-gene-246.6),augustus_masked-Fvb3-2-processed-gene-246.7(augustus_masked-Fvb3-2-processed-gene-246.7),augustus_masked-Fvb3-2-processed-gene-247…
BP	GO:0010315	auxin efflux	0	8	8	17	0.00034	0.00969	-	maker-Fvb2-1-augustus-gene-252.51(maker-Fvb2-1-augustus-gene-252.51),maker-Fvb2-4-augustus-gene-249.49(maker-Fvb2-4-augustus-gene-249.49),maker-Fvb6-2-augustus-gene-171.31(maker-Fvb6-2-augustus-gene-171.31),maker-Fvb6-2-augustus-gene-303.62(maker-Fvb6-2-augustus-gene-303.62),maker-Fvb6-3-augustus-gene-28.42(maker-Fvb6-3-augustus-gene-28.42),maker-Fvb6-3-augustus-gene-314.21(maker-Fvb6-3-augustus-…
BP	GO:0006298	mismatch repair	2	11	13	39	0.00035	0.00989885	maker-Fvb4-2-snap-gene-220.37(maker-Fvb4-2-snap-gene-220.37),maker-Fvb7-1-snap-gene-301.75(maker-Fvb7-1-snap-gene-301.75)	augustus_masked-Fvb5-2-processed-gene-71.11(augustus_masked-Fvb5-2-processed-gene-71.11),augustus_masked-Fvb5-4-processed-gene-249.12(augustus_masked-Fvb5-4-processed-gene-249.12),maker-Fvb1-1-augustus-gene-9.33(maker-Fvb1-1-augustus-gene-9.33),maker-Fvb1-2-augustus-gene-31.50(maker-Fvb1-2-augustus-gene-31.50),maker-Fvb1-2-snap-gene-19.73(maker-Fvb1-2-snap-gene-19.73),maker-Fvb1-4-augustus-gene-4…
BP	GO:0000041	transition metal ion transport	19	3	22	88	0.00046	0.0128143	augustus_masked-Fvb3-1-processed-gene-53.2(augustus_masked-Fvb3-1-processed-gene-53.2),augustus_masked-Fvb3-3-processed-gene-244.9(augustus_masked-Fvb3-3-processed-gene-244.9),augustus_masked-Fvb6-1-processed-gene-299.2(augustus_masked-Fvb6-1-processed-gene-299.2),augustus_masked-Fvb7-3-processed-gene-58.0(augustus_masked-Fvb7-3-processed-gene-58.0),maker-Fvb2-1-augustus-gene-24.30(maker-Fvb2-1-a…	maker-Fvb6-3-augustus-gene-433.33(maker-Fvb6-3-augustus-gene-433.33),maker-Fvb6-4-augustus-gene-291.21(maker-Fvb6-4-augustus-gene-291.21),maker-Fvb7-1-augustus-gene-247.72(maker-Fvb7-1-augustus-gene-247.72)
BP	GO:0010948	negative regulation of cell cycle process	5	2	7	14	0.00051	0.0141011	maker-Fvb4-1-augustus-gene-135.67(maker-Fvb4-1-augustus-gene-135.67),maker-Fvb4-2-augustus-gene-67.39(maker-Fvb4-2-augustus-gene-67.39),maker-Fvb4-3-snap-gene-98.42(maker-Fvb4-3-snap-gene-98.42),maker-Fvb4-4-augustus-gene-65.53(maker-Fvb4-4-augustus-gene-65.53),maker-Fvb5-1-snap-gene-41.94(maker-Fvb5-1-snap-gene-41.94)	maker-Fvb1-3-snap-gene-73.77(maker-Fvb1-3-snap-gene-73.77),maker-Fvb1-4-augustus-gene-64.61(maker-Fvb1-4-augustus-gene-64.61)
BP	GO:0006468	protein phosphorylation	205	139	344	2476	0.00054	0.01482	augustus_masked-Fvb1-1-processed-gene-270.5(augustus_masked-Fvb1-1-processed-gene-270.5),augustus_masked-Fvb1-3-processed-gene-257.1(augustus_masked-Fvb1-3-processed-gene-257.1),augustus_masked-Fvb1-4-processed-gene-188.0(augustus_masked-Fvb1-4-processed-gene-188.0),augustus_masked-Fvb2-2-processed-gene-2.4(augustus_masked-Fvb2-2-processed-gene-2.4),augustus_masked-Fvb3-3-processed-gene-114.3(aug…	augustus_masked-Fvb2-1-processed-gene-69.2(augustus_masked-Fvb2-1-processed-gene-69.2),augustus_masked-Fvb2-2-processed-gene-105.3(augustus_masked-Fvb2-2-processed-gene-105.3),augustus_masked-Fvb2-2-processed-gene-41.5(augustus_masked-Fvb2-2-processed-gene-41.5),augustus_masked-Fvb3-2-processed-gene-11.0(augustus_masked-Fvb3-2-processed-gene-11.0),augustus_masked-Fvb3-3-processed-gene-126.4(augus…
BP	GO:0042546	cell wall biogenesis	30	11	41	208	0.00066	0.0175921	maker-Fvb1-2-augustus-gene-120.26(maker-Fvb1-2-augustus-gene-120.26),maker-Fvb1-2-augustus-gene-179.42(maker-Fvb1-2-augustus-gene-179.42),maker-Fvb1-2-augustus-gene-179.46(maker-Fvb1-2-augustus-gene-179.46),maker-Fvb1-4-augustus-gene-96.32(maker-Fvb1-4-augustus-gene-96.32),maker-Fvb3-3-augustus-gene-194.26(maker-Fvb3-3-augustus-gene-194.26),maker-Fvb4-1-augustus-gene-190.55(maker-Fvb4-1-augustus-…	augustus_masked-Fvb2-3-processed-gene-192.9(augustus_masked-Fvb2-3-processed-gene-192.9),maker-Fvb2-1-augustus-gene-252.51(maker-Fvb2-1-augustus-gene-252.51),maker-Fvb2-4-augustus-gene-249.49(maker-Fvb2-4-augustus-gene-249.49),maker-Fvb4-2-snap-gene-31.69(maker-Fvb4-2-snap-gene-31.69),maker-Fvb4-3-snap-gene-34.73(maker-Fvb4-3-snap-gene-34.73),maker-Fvb4-4-augustus-gene-33.60(maker-Fvb4-4-augustus…
BP	GO:0006974	cellular response to DNA damage stimulus	18	48	66	377	0.00069	0.0182604	maker-Fvb1-3-augustus-gene-39.64(maker-Fvb1-3-augustus-gene-39.64),maker-Fvb1-4-augustus-gene-36.54(maker-Fvb1-4-augustus-gene-36.54),maker-Fvb2-2-augustus-gene-107.42(maker-Fvb2-2-augustus-gene-107.42),maker-Fvb2-2-augustus-gene-45.53(maker-Fvb2-2-augustus-gene-45.53),maker-Fvb2-3-augustus-gene-117.40(maker-Fvb2-3-augustus-gene-117.40),maker-Fvb2-3-snap-gene-179.16(maker-Fvb2-3-snap-gene-179.16)…	augustus_masked-Fvb1-4-processed-gene-28.6(augustus_masked-Fvb1-4-processed-gene-28.6),augustus_masked-Fvb4-3-processed-gene-4.13(augustus_masked-Fvb4-3-processed-gene-4.13),augustus_masked-Fvb5-2-processed-gene-71.11(augustus_masked-Fvb5-2-processed-gene-71.11),augustus_masked-Fvb5-4-processed-gene-249.12(augustus_masked-Fvb5-4-processed-gene-249.12),augustus_masked-Fvb7-1-processed-gene-266.5(a…
BP	GO:0048638	regulation of developmental growth	12	6	18	68	0.00071	0.018525	augustus_masked-Fvb5-3-processed-gene-126.6(augustus_masked-Fvb5-3-processed-gene-126.6),maker-Fvb2-1-augustus-gene-96.54(maker-Fvb2-1-augustus-gene-96.54),maker-Fvb2-2-augustus-gene-105.47(maker-Fvb2-2-augustus-gene-105.47),maker-Fvb2-3-augustus-gene-115.52(maker-Fvb2-3-augustus-gene-115.52),maker-Fvb2-4-augustus-gene-123.42(maker-Fvb2-4-augustus-gene-123.42),maker-Fvb3-2-augustus-gene-196.33(ma…	augustus_masked-Fvb4-1-processed-gene-170.12(augustus_masked-Fvb4-1-processed-gene-170.12),maker-Fvb1-1-augustus-gene-170.20(maker-Fvb1-1-augustus-gene-170.20),maker-Fvb1-2-augustus-gene-122.22(maker-Fvb1-2-augustus-gene-122.22),maker-Fvb1-3-augustus-gene-111.29(maker-Fvb1-3-augustus-gene-111.29),maker-Fvb4-4-augustus-gene-81.42(maker-Fvb4-4-augustus-gene-81.42),snap_masked-Fvb4-3-processed-gene-…
BP	GO:0006281	DNA repair	18	45	63	359	0.00084	0.0207188	maker-Fvb1-3-augustus-gene-39.64(maker-Fvb1-3-augustus-gene-39.64),maker-Fvb1-4-augustus-gene-36.54(maker-Fvb1-4-augustus-gene-36.54),maker-Fvb2-2-augustus-gene-107.42(maker-Fvb2-2-augustus-gene-107.42),maker-Fvb2-2-augustus-gene-45.53(maker-Fvb2-2-augustus-gene-45.53),maker-Fvb2-3-augustus-gene-117.40(maker-Fvb2-3-augustus-gene-117.40),maker-Fvb2-3-snap-gene-179.16(maker-Fvb2-3-snap-gene-179.16)…	augustus_masked-Fvb1-4-processed-gene-28.6(augustus_masked-Fvb1-4-processed-gene-28.6),augustus_masked-Fvb5-2-processed-gene-71.11(augustus_masked-Fvb5-2-processed-gene-71.11),augustus_masked-Fvb5-4-processed-gene-249.12(augustus_masked-Fvb5-4-processed-gene-249.12),augustus_masked-Fvb7-1-processed-gene-266.5(augustus_masked-Fvb7-1-processed-gene-266.5),maker-Fvb1-1-augustus-gene-9.33(maker-Fvb1-…
BP	GO:0032106	positive regulation of response to extracellular stimulus	0	4	4	5	0.00088	0.0209	-	maker-Fvb1-1-augustus-gene-259.62(maker-Fvb1-1-augustus-gene-259.62),maker-Fvb1-2-augustus-gene-39.74(maker-Fvb1-2-augustus-gene-39.74),maker-Fvb1-3-augustus-gene-15.67(maker-Fvb1-3-augustus-gene-15.67),maker-Fvb1-4-snap-gene-14.89(maker-Fvb1-4-snap-gene-14.89)
BP	GO:0032109	positive regulation of response to nutrient levels	0	4	4	5	0.00088	0.0209	-	maker-Fvb1-1-augustus-gene-259.62(maker-Fvb1-1-augustus-gene-259.62),maker-Fvb1-2-augustus-gene-39.74(maker-Fvb1-2-augustus-gene-39.74),maker-Fvb1-3-augustus-gene-15.67(maker-Fvb1-3-augustus-gene-15.67),maker-Fvb1-4-snap-gene-14.89(maker-Fvb1-4-snap-gene-14.89)
BP	GO:0080040	positive regulation of cellular response to phosphate starvation	0	4	4	5	0.00088	0.0209	-	maker-Fvb1-1-augustus-gene-259.62(maker-Fvb1-1-augustus-gene-259.62),maker-Fvb1-2-augustus-gene-39.74(maker-Fvb1-2-augustus-gene-39.74),maker-Fvb1-3-augustus-gene-15.67(maker-Fvb1-3-augustus-gene-15.67),maker-Fvb1-4-snap-gene-14.89(maker-Fvb1-4-snap-gene-14.89)
BP	GO:0033554	cellular response to stress	32	63	95	587	0.00089	0.0210029	augustus_masked-Fvb2-1-processed-gene-209.10(augustus_masked-Fvb2-1-processed-gene-209.10),augustus_masked-Fvb2-4-processed-gene-223.9(augustus_masked-Fvb2-4-processed-gene-223.9),augustus_masked-Fvb2-4-processed-gene-69.7(augustus_masked-Fvb2-4-processed-gene-69.7),maker-Fvb1-2-augustus-gene-64.47(maker-Fvb1-2-augustus-gene-64.47),maker-Fvb1-3-augustus-gene-39.64(maker-Fvb1-3-augustus-gene-39.64…	augustus_masked-Fvb1-4-processed-gene-28.6(augustus_masked-Fvb1-4-processed-gene-28.6),augustus_masked-Fvb4-3-processed-gene-4.13(augustus_masked-Fvb4-3-processed-gene-4.13),augustus_masked-Fvb5-2-processed-gene-71.11(augustus_masked-Fvb5-2-processed-gene-71.11),augustus_masked-Fvb5-4-processed-gene-249.12(augustus_masked-Fvb5-4-processed-gene-249.12),augustus_masked-Fvb6-2-processed-gene-214.5(a…
BP	GO:0008156	negative regulation of DNA replication	0	5	5	8	0.00094	0.0213663	-	augustus_masked-Fvb4-3-processed-gene-4.13(augustus_masked-Fvb4-3-processed-gene-4.13),maker-Fvb1-3-snap-gene-73.77(maker-Fvb1-3-snap-gene-73.77),maker-Fvb1-4-augustus-gene-64.61(maker-Fvb1-4-augustus-gene-64.61),maker-Fvb4-1-augustus-gene-199.67(maker-Fvb4-1-augustus-gene-199.67),maker-Fvb4-4-augustus-gene-6.53(maker-Fvb4-4-augustus-gene-6.53)
BP	GO:0009310	amine catabolic process	5	0	5	8	0.00094	0.0213663	maker-Fvb2-2-snap-gene-197.26(maker-Fvb2-2-snap-gene-197.26),maker-Fvb2-3-augustus-gene-194.12(maker-Fvb2-3-augustus-gene-194.12),maker-Fvb7-1-augustus-gene-10.22(maker-Fvb7-1-augustus-gene-10.22),maker-Fvb7-2-snap-gene-13.40(maker-Fvb7-2-snap-gene-13.40),maker-Fvb7-4-augustus-gene-211.14(maker-Fvb7-4-augustus-gene-211.14)	-
BP	GO:0031145	anaphase-promoting complex-dependent catabolic process	3	2	5	8	0.00094	0.0213663	maker-Fvb3-1-augustus-gene-299.49(maker-Fvb3-1-augustus-gene-299.49),maker-Fvb3-3-snap-gene-4.55(maker-Fvb3-3-snap-gene-4.55),maker-Fvb3-4-augustus-gene-273.47(maker-Fvb3-4-augustus-gene-273.47)	maker-Fvb1-3-snap-gene-73.77(maker-Fvb1-3-snap-gene-73.77),maker-Fvb1-4-augustus-gene-64.61(maker-Fvb1-4-augustus-gene-64.61)
BP	GO:0042402	cellular biogenic amine catabolic process	5	0	5	8	0.00094	0.0213663	maker-Fvb2-2-snap-gene-197.26(maker-Fvb2-2-snap-gene-197.26),maker-Fvb2-3-augustus-gene-194.12(maker-Fvb2-3-augustus-gene-194.12),maker-Fvb7-1-augustus-gene-10.22(maker-Fvb7-1-augustus-gene-10.22),maker-Fvb7-2-snap-gene-13.40(maker-Fvb7-2-snap-gene-13.40),maker-Fvb7-4-augustus-gene-211.14(maker-Fvb7-4-augustus-gene-211.14)	-
BP	GO:0090322	regulation of superoxide metabolic process	5	0	5	8	0.00094	0.0213663	maker-Fvb1-2-augustus-gene-64.47(maker-Fvb1-2-augustus-gene-64.47),maker-Fvb1-3-augustus-gene-220.8(maker-Fvb1-3-augustus-gene-220.8),maker-Fvb1-3-augustus-gene-43.53(maker-Fvb1-3-augustus-gene-43.53),maker-Fvb1-4-augustus-gene-40.42(maker-Fvb1-4-augustus-gene-40.42),maker-Fvb1-4-snap-gene-192.8(maker-Fvb1-4-snap-gene-192.8)	-
BP	GO:2000104	negative regulation of DNA-dependent DNA replication	0	5	5	8	0.00094	0.0213663	-	augustus_masked-Fvb4-3-processed-gene-4.13(augustus_masked-Fvb4-3-processed-gene-4.13),maker-Fvb1-3-snap-gene-73.77(maker-Fvb1-3-snap-gene-73.77),maker-Fvb1-4-augustus-gene-64.61(maker-Fvb1-4-augustus-gene-64.61),maker-Fvb4-1-augustus-gene-199.67(maker-Fvb4-1-augustus-gene-199.67),maker-Fvb4-4-augustus-gene-6.53(maker-Fvb4-4-augustus-gene-6.53)
BP	GO:0034637	cellular carbohydrate biosynthetic process	39	21	60	340	0.00095	0.0214619	maker-Fvb1-2-augustus-gene-145.21(maker-Fvb1-2-augustus-gene-145.21),maker-Fvb1-2-augustus-gene-173.18(maker-Fvb1-2-augustus-gene-173.18),maker-Fvb1-2-snap-gene-142.30(maker-Fvb1-2-snap-gene-142.30),maker-Fvb1-3-snap-gene-161.37(maker-Fvb1-3-snap-gene-161.37),maker-Fvb1-3-snap-gene-171.42(maker-Fvb1-3-snap-gene-171.42),maker-Fvb1-4-augustus-gene-119.27(maker-Fvb1-4-augustus-gene-119.27),maker-Fvb…	augustus_masked-Fvb2-3-processed-gene-192.9(augustus_masked-Fvb2-3-processed-gene-192.9),augustus_masked-Fvb3-1-processed-gene-20.4(augustus_masked-Fvb3-1-processed-gene-20.4),augustus_masked-Fvb4-2-processed-gene-53.9(augustus_masked-Fvb4-2-processed-gene-53.9),maker-Fvb2-3-snap-gene-167.34(maker-Fvb2-3-snap-gene-167.34),maker-Fvb3-1-augustus-gene-281.26(maker-Fvb3-1-augustus-gene-281.26),maker-…
BP	GO:0006304	DNA modification	7	4	11	33	0.00099	0.0220961	augustus_masked-Fvb4-1-processed-gene-59.3(augustus_masked-Fvb4-1-processed-gene-59.3),maker-Fvb4-1-augustus-gene-6.23(maker-Fvb4-1-augustus-gene-6.23),maker-Fvb4-3-augustus-gene-259.38(maker-Fvb4-3-augustus-gene-259.38),maker-Fvb4-4-snap-gene-221.15(maker-Fvb4-4-snap-gene-221.15),maker-Fvb6-2-augustus-gene-48.30(maker-Fvb6-2-augustus-gene-48.30),maker-Fvb6-3-augustus-gene-197.37(maker-Fvb6-3-aug…	augustus_masked-Fvb1-4-processed-gene-48.3(augustus_masked-Fvb1-4-processed-gene-48.3),maker-Fvb1-2-augustus-gene-70.51(maker-Fvb1-2-augustus-gene-70.51),maker-Fvb1-3-augustus-gene-55.42(maker-Fvb1-3-augustus-gene-55.42),maker-Fvb6-1-snap-gene-150.42(maker-Fvb6-1-snap-gene-150.42)
BP	GO:0044728	DNA methylation or demethylation	7	4	11	33	0.00099	0.0220961	augustus_masked-Fvb4-1-processed-gene-59.3(augustus_masked-Fvb4-1-processed-gene-59.3),maker-Fvb4-1-augustus-gene-6.23(maker-Fvb4-1-augustus-gene-6.23),maker-Fvb4-3-augustus-gene-259.38(maker-Fvb4-3-augustus-gene-259.38),maker-Fvb4-4-snap-gene-221.15(maker-Fvb4-4-snap-gene-221.15),maker-Fvb6-2-augustus-gene-48.30(maker-Fvb6-2-augustus-gene-48.30),maker-Fvb6-3-augustus-gene-197.37(maker-Fvb6-3-aug…	augustus_masked-Fvb1-4-processed-gene-48.3(augustus_masked-Fvb1-4-processed-gene-48.3),maker-Fvb1-2-augustus-gene-70.51(maker-Fvb1-2-augustus-gene-70.51),maker-Fvb1-3-augustus-gene-55.42(maker-Fvb1-3-augustus-gene-55.42),maker-Fvb6-1-snap-gene-150.42(maker-Fvb6-1-snap-gene-150.42)
BP	GO:0009308	amine metabolic process	19	15	34	168	0.00114	0.0249923	augustus_masked-Fvb3-2-processed-gene-223.4(augustus_masked-Fvb3-2-processed-gene-223.4),maker-Fvb2-2-snap-gene-197.26(maker-Fvb2-2-snap-gene-197.26),maker-Fvb2-3-augustus-gene-194.12(maker-Fvb2-3-augustus-gene-194.12),maker-Fvb3-4-augustus-gene-171.40(maker-Fvb3-4-augustus-gene-171.40),maker-Fvb4-3-augustus-gene-93.45(maker-Fvb4-3-augustus-gene-93.45),maker-Fvb4-4-augustus-gene-59.38(maker-Fvb4-…	maker-Fvb2-1-augustus-gene-252.51(maker-Fvb2-1-augustus-gene-252.51),maker-Fvb2-2-augustus-gene-14.40(maker-Fvb2-2-augustus-gene-14.40),maker-Fvb2-2-snap-gene-20.33(maker-Fvb2-2-snap-gene-20.33),maker-Fvb2-3-augustus-gene-4.33(maker-Fvb2-3-augustus-gene-4.33),maker-Fvb2-4-augustus-gene-249.49(maker-Fvb2-4-augustus-gene-249.49),maker-Fvb3-4-augustus-gene-272.60(maker-Fvb3-4-augustus-gene-272.60),m…
BP	GO:0006275	regulation of DNA replication	0	10	10	29	0.00124	0.0261034	-	augustus_masked-Fvb4-1-processed-gene-170.12(augustus_masked-Fvb4-1-processed-gene-170.12),augustus_masked-Fvb4-3-processed-gene-4.13(augustus_masked-Fvb4-3-processed-gene-4.13),maker-Fvb1-3-snap-gene-73.77(maker-Fvb1-3-snap-gene-73.77),maker-Fvb1-4-augustus-gene-64.61(maker-Fvb1-4-augustus-gene-64.61),maker-Fvb3-2-augustus-gene-264.44(maker-Fvb3-2-augustus-gene-264.44),maker-Fvb3-3-augustus-gene…
BP	GO:0010951	negative regulation of endopeptidase activity	0	13	13	44	0.00127	0.0264346	-	augustus_masked-Fvb3-3-processed-gene-83.4(augustus_masked-Fvb3-3-processed-gene-83.4),augustus_masked-Fvb3-3-processed-gene-83.5(augustus_masked-Fvb3-3-processed-gene-83.5),augustus_masked-Fvb3-4-processed-gene-206.4(augustus_masked-Fvb3-4-processed-gene-206.4),augustus_masked-Fvb4-2-processed-gene-258.4(augustus_masked-Fvb4-2-processed-gene-258.4),maker-Fvb3-1-snap-gene-221.53(maker-Fvb3-1-snap…
BP	GO:0052548	regulation of endopeptidase activity	0	13	13	44	0.00127	0.0264346	-	augustus_masked-Fvb3-3-processed-gene-83.4(augustus_masked-Fvb3-3-processed-gene-83.4),augustus_masked-Fvb3-3-processed-gene-83.5(augustus_masked-Fvb3-3-processed-gene-83.5),augustus_masked-Fvb3-4-processed-gene-206.4(augustus_masked-Fvb3-4-processed-gene-206.4),augustus_masked-Fvb4-2-processed-gene-258.4(augustus_masked-Fvb4-2-processed-gene-258.4),maker-Fvb3-1-snap-gene-221.53(maker-Fvb3-1-snap…
BP	GO:0022604	regulation of cell morphogenesis	11	0	11	34	0.0013	0.0266105	augustus_masked-Fvb5-3-processed-gene-126.6(augustus_masked-Fvb5-3-processed-gene-126.6),maker-Fvb2-1-augustus-gene-96.54(maker-Fvb2-1-augustus-gene-96.54),maker-Fvb2-2-augustus-gene-105.47(maker-Fvb2-2-augustus-gene-105.47),maker-Fvb2-3-augustus-gene-115.52(maker-Fvb2-3-augustus-gene-115.52),maker-Fvb2-4-augustus-gene-123.42(maker-Fvb2-4-augustus-gene-123.42),maker-Fvb5-1-augustus-gene-166.29(ma…	-
BP	GO:0006826	iron ion transport	11	1	12	39	0.00131	0.0266679	augustus_masked-Fvb6-1-processed-gene-299.2(augustus_masked-Fvb6-1-processed-gene-299.2),augustus_masked-Fvb7-3-processed-gene-58.0(augustus_masked-Fvb7-3-processed-gene-58.0),maker-Fvb3-3-snap-gene-219.30(maker-Fvb3-3-snap-gene-219.30),maker-Fvb6-3-augustus-gene-353.35(maker-Fvb6-3-augustus-gene-353.35),maker-Fvb6-3-augustus-gene-435.62(maker-Fvb6-3-augustus-gene-435.62),maker-Fvb6-4-augustus-ge…	maker-Fvb6-3-augustus-gene-433.33(maker-Fvb6-3-augustus-gene-433.33)
BP	GO:0010769	regulation of cell morphogenesis involved in differentiation	7	0	7	16	0.00138	0.0271963	augustus_masked-Fvb5-3-processed-gene-126.6(augustus_masked-Fvb5-3-processed-gene-126.6),maker-Fvb2-1-augustus-gene-96.54(maker-Fvb2-1-augustus-gene-96.54),maker-Fvb2-2-augustus-gene-105.47(maker-Fvb2-2-augustus-gene-105.47),maker-Fvb2-3-augustus-gene-115.52(maker-Fvb2-3-augustus-gene-115.52),maker-Fvb2-4-augustus-gene-123.42(maker-Fvb2-4-augustus-gene-123.42),maker-Fvb5-1-augustus-gene-166.29(ma…	-
BP	GO:0060284	regulation of cell development	7	0	7	16	0.00138	0.0271963	augustus_masked-Fvb5-3-processed-gene-126.6(augustus_masked-Fvb5-3-processed-gene-126.6),maker-Fvb2-1-augustus-gene-96.54(maker-Fvb2-1-augustus-gene-96.54),maker-Fvb2-2-augustus-gene-105.47(maker-Fvb2-2-augustus-gene-105.47),maker-Fvb2-3-augustus-gene-115.52(maker-Fvb2-3-augustus-gene-115.52),maker-Fvb2-4-augustus-gene-123.42(maker-Fvb2-4-augustus-gene-123.42),maker-Fvb5-1-augustus-gene-166.29(ma…	-
BP	GO:0080092	regulation of pollen tube growth	7	0	7	16	0.00138	0.0271963	augustus_masked-Fvb5-3-processed-gene-126.6(augustus_masked-Fvb5-3-processed-gene-126.6),maker-Fvb2-1-augustus-gene-96.54(maker-Fvb2-1-augustus-gene-96.54),maker-Fvb2-2-augustus-gene-105.47(maker-Fvb2-2-augustus-gene-105.47),maker-Fvb2-3-augustus-gene-115.52(maker-Fvb2-3-augustus-gene-115.52),maker-Fvb2-4-augustus-gene-123.42(maker-Fvb2-4-augustus-gene-123.42),maker-Fvb5-1-augustus-gene-166.29(ma…	-
BP	GO:0051052	regulation of DNA metabolic process	4	10	14	50	0.00149	0.0291107	maker-Fvb2-2-augustus-gene-107.42(maker-Fvb2-2-augustus-gene-107.42),maker-Fvb2-3-augustus-gene-117.40(maker-Fvb2-3-augustus-gene-117.40),maker-Fvb4-1-augustus-gene-6.23(maker-Fvb4-1-augustus-gene-6.23),maker-Fvb7-1-snap-gene-301.75(maker-Fvb7-1-snap-gene-301.75)	augustus_masked-Fvb4-1-processed-gene-170.12(augustus_masked-Fvb4-1-processed-gene-170.12),augustus_masked-Fvb4-3-processed-gene-4.13(augustus_masked-Fvb4-3-processed-gene-4.13),maker-Fvb1-3-snap-gene-73.77(maker-Fvb1-3-snap-gene-73.77),maker-Fvb1-4-augustus-gene-64.61(maker-Fvb1-4-augustus-gene-64.61),maker-Fvb3-2-augustus-gene-264.44(maker-Fvb3-2-augustus-gene-264.44),maker-Fvb3-3-augustus-gene…
BP	GO:0006598	polyamine catabolic process	3	0	3	3	0.00165	0.0301145	maker-Fvb7-1-augustus-gene-10.22(maker-Fvb7-1-augustus-gene-10.22),maker-Fvb7-2-snap-gene-13.40(maker-Fvb7-2-snap-gene-13.40),maker-Fvb7-4-augustus-gene-211.14(maker-Fvb7-4-augustus-gene-211.14)	-
BP	GO:0006791	sulfur utilization	3	0	3	3	0.00165	0.0301145	maker-Fvb2-1-augustus-gene-127.28(maker-Fvb2-1-augustus-gene-127.28),maker-Fvb2-2-augustus-gene-82.29(maker-Fvb2-2-augustus-gene-82.29),maker-Fvb2-4-augustus-gene-105.56(maker-Fvb2-4-augustus-gene-105.56)	-
BP	GO:0006792	regulation of sulfur utilization	3	0	3	3	0.00165	0.0301145	maker-Fvb2-1-augustus-gene-127.28(maker-Fvb2-1-augustus-gene-127.28),maker-Fvb2-2-augustus-gene-82.29(maker-Fvb2-2-augustus-gene-82.29),maker-Fvb2-4-augustus-gene-105.56(maker-Fvb2-4-augustus-gene-105.56)	-
BP	GO:0033240	positive regulation of cellular amine metabolic process	0	3	3	3	0.00165	0.0301145	-	maker-Fvb2-1-augustus-gene-252.51(maker-Fvb2-1-augustus-gene-252.51),maker-Fvb2-4-augustus-gene-249.49(maker-Fvb2-4-augustus-gene-249.49),snap_masked-Fvb2-3-processed-gene-37.26(snap_masked-Fvb2-3-processed-gene-37.26)
BP	GO:0045764	positive regulation of cellular amino acid metabolic process	0	3	3	3	0.00165	0.0301145	-	maker-Fvb2-1-augustus-gene-252.51(maker-Fvb2-1-augustus-gene-252.51),maker-Fvb2-4-augustus-gene-249.49(maker-Fvb2-4-augustus-gene-249.49),snap_masked-Fvb2-3-processed-gene-37.26(snap_masked-Fvb2-3-processed-gene-37.26)
BP	GO:0090116	C-5 methylation of cytosine	0	3	3	3	0.00165	0.0301145	-	augustus_masked-Fvb1-4-processed-gene-48.3(augustus_masked-Fvb1-4-processed-gene-48.3),maker-Fvb1-2-augustus-gene-70.51(maker-Fvb1-2-augustus-gene-70.51),maker-Fvb1-3-augustus-gene-55.42(maker-Fvb1-3-augustus-gene-55.42)
BP	GO:0090358	positive regulation of tryptophan metabolic process	0	3	3	3	0.00165	0.0301145	-	maker-Fvb2-1-augustus-gene-252.51(maker-Fvb2-1-augustus-gene-252.51),maker-Fvb2-4-augustus-gene-249.49(maker-Fvb2-4-augustus-gene-249.49),snap_masked-Fvb2-3-processed-gene-37.26(snap_masked-Fvb2-3-processed-gene-37.26)
BP	GO:0051783	regulation of nuclear division	8	2	10	30	0.00167	0.0303301	maker-Fvb3-1-augustus-gene-299.49(maker-Fvb3-1-augustus-gene-299.49),maker-Fvb3-3-snap-gene-4.55(maker-Fvb3-3-snap-gene-4.55),maker-Fvb3-4-augustus-gene-273.47(maker-Fvb3-4-augustus-gene-273.47),maker-Fvb4-1-augustus-gene-135.67(maker-Fvb4-1-augustus-gene-135.67),maker-Fvb4-2-augustus-gene-67.39(maker-Fvb4-2-augustus-gene-67.39),maker-Fvb4-3-snap-gene-98.42(maker-Fvb4-3-snap-gene-98.42),maker-Fvb…	maker-Fvb1-3-snap-gene-73.77(maker-Fvb1-3-snap-gene-73.77),maker-Fvb1-4-augustus-gene-64.61(maker-Fvb1-4-augustus-gene-64.61)
BP	GO:0016458	gene silencing	18	8	26	121	0.00171	0.0309051	augustus_masked-Fvb4-1-processed-gene-59.3(augustus_masked-Fvb4-1-processed-gene-59.3),maker-Fvb1-2-augustus-gene-46.58(maker-Fvb1-2-augustus-gene-46.58),maker-Fvb1-3-augustus-gene-8.37(maker-Fvb1-3-augustus-gene-8.37),maker-Fvb4-1-augustus-gene-6.23(maker-Fvb4-1-augustus-gene-6.23),maker-Fvb4-3-augustus-gene-259.38(maker-Fvb4-3-augustus-gene-259.38),maker-Fvb4-3-snap-gene-12.70(maker-Fvb4-3-snap…	maker-Fvb1-2-snap-gene-11.73(maker-Fvb1-2-snap-gene-11.73),maker-Fvb1-4-augustus-gene-29.47(maker-Fvb1-4-augustus-gene-29.47),maker-Fvb2-1-augustus-gene-240.36(maker-Fvb2-1-augustus-gene-240.36),maker-Fvb2-3-augustus-gene-46.61(maker-Fvb2-3-augustus-gene-46.61),maker-Fvb2-4-augustus-gene-246.46(maker-Fvb2-4-augustus-gene-246.46),maker-Fvb3-3-augustus-gene-230.32(maker-Fvb3-3-augustus-gene-230.32)…
BP	GO:0010393	galacturonan metabolic process	21	25	46	252	0.00176	0.0312	augustus_masked-Fvb7-2-processed-gene-141.0(augustus_masked-Fvb7-2-processed-gene-141.0),maker-Fvb1-1-augustus-gene-247.41(maker-Fvb1-1-augustus-gene-247.41),maker-Fvb1-2-augustus-gene-0.32(maker-Fvb1-2-augustus-gene-0.32),maker-Fvb1-2-augustus-gene-26.45(maker-Fvb1-2-augustus-gene-26.45),maker-Fvb1-2-augustus-gene-66.37(maker-Fvb1-2-augustus-gene-66.37),maker-Fvb1-3-augustus-gene-29.44(maker-Fvb…	augustus_masked-Fvb6-4-processed-gene-267.9(augustus_masked-Fvb6-4-processed-gene-267.9),augustus_masked-Fvb7-4-processed-gene-32.7(augustus_masked-Fvb7-4-processed-gene-32.7),maker-Fvb2-1-snap-gene-168.44(maker-Fvb2-1-snap-gene-168.44),maker-Fvb2-2-augustus-gene-81.45(maker-Fvb2-2-augustus-gene-81.45),maker-Fvb2-2-snap-gene-45.63(maker-Fvb2-2-snap-gene-45.63),maker-Fvb2-4-augustus-gene-151.44(ma…
BP	GO:0045488	pectin metabolic process	21	25	46	252	0.00176	0.0312	augustus_masked-Fvb7-2-processed-gene-141.0(augustus_masked-Fvb7-2-processed-gene-141.0),maker-Fvb1-1-augustus-gene-247.41(maker-Fvb1-1-augustus-gene-247.41),maker-Fvb1-2-augustus-gene-0.32(maker-Fvb1-2-augustus-gene-0.32),maker-Fvb1-2-augustus-gene-26.45(maker-Fvb1-2-augustus-gene-26.45),maker-Fvb1-2-augustus-gene-66.37(maker-Fvb1-2-augustus-gene-66.37),maker-Fvb1-3-augustus-gene-29.44(maker-Fvb…	augustus_masked-Fvb6-4-processed-gene-267.9(augustus_masked-Fvb6-4-processed-gene-267.9),augustus_masked-Fvb7-4-processed-gene-32.7(augustus_masked-Fvb7-4-processed-gene-32.7),maker-Fvb2-1-snap-gene-168.44(maker-Fvb2-1-snap-gene-168.44),maker-Fvb2-2-augustus-gene-81.45(maker-Fvb2-2-augustus-gene-81.45),maker-Fvb2-2-snap-gene-45.63(maker-Fvb2-2-snap-gene-45.63),maker-Fvb2-4-augustus-gene-151.44(ma…
BP	GO:0019632	shikimate metabolic process	5	0	5	9	0.00191	0.0335382	maker-Fvb6-1-augustus-gene-337.52(maker-Fvb6-1-augustus-gene-337.52),maker-Fvb6-2-snap-gene-244.59(maker-Fvb6-2-snap-gene-244.59),maker-Fvb6-2-snap-gene-252.82(maker-Fvb6-2-snap-gene-252.82),maker-Fvb6-3-snap-gene-388.89(maker-Fvb6-3-snap-gene-388.89),maker-Fvb6-4-snap-gene-41.96(maker-Fvb6-4-snap-gene-41.96)	-
BP	GO:0009694	jasmonic acid metabolic process	3	6	9	26	0.0021	0.0365282	augustus_masked-Fvb7-4-processed-gene-102.12(augustus_masked-Fvb7-4-processed-gene-102.12),snap_masked-Fvb4-1-processed-gene-134.15(snap_masked-Fvb4-1-processed-gene-134.15),snap_masked-Fvb4-4-processed-gene-67.40(snap_masked-Fvb4-4-processed-gene-67.40)	augustus_masked-Fvb2-1-processed-gene-259.14(augustus_masked-Fvb2-1-processed-gene-259.14),augustus_masked-Fvb2-3-processed-gene-20.0(augustus_masked-Fvb2-3-processed-gene-20.0),augustus_masked-Fvb2-4-processed-gene-262.8(augustus_masked-Fvb2-4-processed-gene-262.8),maker-Fvb2-1-augustus-gene-177.50(maker-Fvb2-1-augustus-gene-177.50),snap_masked-Fvb2-2-processed-gene-37.39(snap_masked-Fvb2-2-proc…
BP	GO:0001558	regulation of cell growth	11	0	11	36	0.00219	0.03722	augustus_masked-Fvb5-3-processed-gene-126.6(augustus_masked-Fvb5-3-processed-gene-126.6),augustus_masked-Fvb6-2-processed-gene-220.9(augustus_masked-Fvb6-2-processed-gene-220.9),maker-Fvb2-1-augustus-gene-96.54(maker-Fvb2-1-augustus-gene-96.54),maker-Fvb2-2-augustus-gene-105.47(maker-Fvb2-2-augustus-gene-105.47),maker-Fvb2-3-augustus-gene-115.52(maker-Fvb2-3-augustus-gene-115.52),maker-Fvb2-4-aug…	-
BP	GO:0045490	pectin catabolic process	12	25	37	195	0.00238	0.0400814	augustus_masked-Fvb7-2-processed-gene-141.0(augustus_masked-Fvb7-2-processed-gene-141.0),maker-Fvb1-1-augustus-gene-247.41(maker-Fvb1-1-augustus-gene-247.41),maker-Fvb1-2-augustus-gene-0.32(maker-Fvb1-2-augustus-gene-0.32),maker-Fvb1-2-augustus-gene-26.45(maker-Fvb1-2-augustus-gene-26.45),maker-Fvb1-2-augustus-gene-66.37(maker-Fvb1-2-augustus-gene-66.37),maker-Fvb1-3-augustus-gene-29.44(maker-Fvb…	augustus_masked-Fvb6-4-processed-gene-267.9(augustus_masked-Fvb6-4-processed-gene-267.9),augustus_masked-Fvb7-4-processed-gene-32.7(augustus_masked-Fvb7-4-processed-gene-32.7),maker-Fvb2-1-snap-gene-168.44(maker-Fvb2-1-snap-gene-168.44),maker-Fvb2-2-augustus-gene-81.45(maker-Fvb2-2-augustus-gene-81.45),maker-Fvb2-2-snap-gene-45.63(maker-Fvb2-2-snap-gene-45.63),maker-Fvb2-4-augustus-gene-151.44(ma…
BP	GO:0055065	metal ion homeostasis	20	1	21	93	0.00243	0.0407052	augustus_masked-Fvb6-1-processed-gene-299.2(augustus_masked-Fvb6-1-processed-gene-299.2),augustus_masked-Fvb7-3-processed-gene-58.0(augustus_masked-Fvb7-3-processed-gene-58.0),maker-Fvb2-1-augustus-gene-24.30(maker-Fvb2-1-augustus-gene-24.30),maker-Fvb2-2-snap-gene-198.46(maker-Fvb2-2-snap-gene-198.46),maker-Fvb3-1-augustus-gene-109.20(maker-Fvb3-1-augustus-gene-109.20),maker-Fvb3-3-snap-gene-219…	maker-Fvb7-1-augustus-gene-247.72(maker-Fvb7-1-augustus-gene-247.72)
BP	GO:0007346	regulation of mitotic cell cycle	13	2	15	58	0.00245	0.0407052	maker-Fvb1-2-augustus-gene-28.45(maker-Fvb1-2-augustus-gene-28.45),maker-Fvb1-4-augustus-gene-0.28(maker-Fvb1-4-augustus-gene-0.28),maker-Fvb3-1-augustus-gene-299.49(maker-Fvb3-1-augustus-gene-299.49),maker-Fvb3-3-snap-gene-4.55(maker-Fvb3-3-snap-gene-4.55),maker-Fvb3-4-augustus-gene-273.47(maker-Fvb3-4-augustus-gene-273.47),maker-Fvb4-1-augustus-gene-135.67(maker-Fvb4-1-augustus-gene-135.67),mak…	maker-Fvb1-3-snap-gene-73.77(maker-Fvb1-3-snap-gene-73.77),maker-Fvb1-4-augustus-gene-64.61(maker-Fvb1-4-augustus-gene-64.61)
BP	GO:0000070	mitotic sister chromatid segregation	8	5	13	47	0.00245	0.0407052	maker-Fvb3-1-augustus-gene-299.49(maker-Fvb3-1-augustus-gene-299.49),maker-Fvb3-3-snap-gene-4.55(maker-Fvb3-3-snap-gene-4.55),maker-Fvb3-4-augustus-gene-273.47(maker-Fvb3-4-augustus-gene-273.47),maker-Fvb4-1-augustus-gene-135.67(maker-Fvb4-1-augustus-gene-135.67),maker-Fvb4-2-augustus-gene-67.39(maker-Fvb4-2-augustus-gene-67.39),maker-Fvb4-3-snap-gene-98.42(maker-Fvb4-3-snap-gene-98.42),maker-Fvb…	maker-Fvb1-3-snap-gene-73.77(maker-Fvb1-3-snap-gene-73.77),maker-Fvb1-4-augustus-gene-64.61(maker-Fvb1-4-augustus-gene-64.61),maker-Fvb4-3-snap-gene-137.69(maker-Fvb4-3-snap-gene-137.69),maker-Fvb6-1-augustus-gene-224.27(maker-Fvb6-1-augustus-gene-224.27),snap_masked-Fvb7-3-processed-gene-43.37(snap_masked-Fvb7-3-processed-gene-43.37)
BP	GO:0009734	auxin-activated signaling pathway	17	23	40	216	0.00258	0.042296	maker-Fvb1-2-augustus-gene-2.45(maker-Fvb1-2-augustus-gene-2.45),maker-Fvb1-3-augustus-gene-26.42(maker-Fvb1-3-augustus-gene-26.42),maker-Fvb1-4-snap-gene-9.66(maker-Fvb1-4-snap-gene-9.66),maker-Fvb2-2-augustus-gene-64.55(maker-Fvb2-2-augustus-gene-64.55),maker-Fvb3-1-augustus-gene-292.57(maker-Fvb3-1-augustus-gene-292.57),maker-Fvb3-3-augustus-gene-204.13(maker-Fvb3-3-augustus-gene-204.13),maker…	augustus_masked-Fvb1-3-processed-gene-105.3(augustus_masked-Fvb1-3-processed-gene-105.3),augustus_masked-Fvb3-4-processed-gene-149.4(augustus_masked-Fvb3-4-processed-gene-149.4),maker-Fvb1-1-augustus-gene-168.26(maker-Fvb1-1-augustus-gene-168.26),maker-Fvb1-1-snap-gene-237.84(maker-Fvb1-1-snap-gene-237.84),maker-Fvb1-2-snap-gene-5.81(maker-Fvb1-2-snap-gene-5.81),maker-Fvb1-3-augustus-gene-114.40(…
BP	GO:0071365	cellular response to auxin stimulus	17	23	40	216	0.00258	0.042296	maker-Fvb1-2-augustus-gene-2.45(maker-Fvb1-2-augustus-gene-2.45),maker-Fvb1-3-augustus-gene-26.42(maker-Fvb1-3-augustus-gene-26.42),maker-Fvb1-4-snap-gene-9.66(maker-Fvb1-4-snap-gene-9.66),maker-Fvb2-2-augustus-gene-64.55(maker-Fvb2-2-augustus-gene-64.55),maker-Fvb3-1-augustus-gene-292.57(maker-Fvb3-1-augustus-gene-292.57),maker-Fvb3-3-augustus-gene-204.13(maker-Fvb3-3-augustus-gene-204.13),maker…	augustus_masked-Fvb1-3-processed-gene-105.3(augustus_masked-Fvb1-3-processed-gene-105.3),augustus_masked-Fvb3-4-processed-gene-149.4(augustus_masked-Fvb3-4-processed-gene-149.4),maker-Fvb1-1-augustus-gene-168.26(maker-Fvb1-1-augustus-gene-168.26),maker-Fvb1-1-snap-gene-237.84(maker-Fvb1-1-snap-gene-237.84),maker-Fvb1-2-snap-gene-5.81(maker-Fvb1-2-snap-gene-5.81),maker-Fvb1-3-augustus-gene-114.40(…
BP	GO:0071840	cellular component organization or biogenesis	199	181	380	2824	0.00264	0.043089	augustus_masked-Fvb1-2-processed-gene-164.2(augustus_masked-Fvb1-2-processed-gene-164.2),augustus_masked-Fvb1-3-processed-gene-131.9(augustus_masked-Fvb1-3-processed-gene-131.9),augustus_masked-Fvb2-2-processed-gene-79.5(augustus_masked-Fvb2-2-processed-gene-79.5),augustus_masked-Fvb2-4-processed-gene-69.7(augustus_masked-Fvb2-4-processed-gene-69.7),augustus_masked-Fvb3-3-processed-gene-181.1(aug…	augustus_masked-Fvb1-4-processed-gene-90.12(augustus_masked-Fvb1-4-processed-gene-90.12),augustus_masked-Fvb2-3-processed-gene-192.9(augustus_masked-Fvb2-3-processed-gene-192.9),augustus_masked-Fvb3-1-processed-gene-20.4(augustus_masked-Fvb3-1-processed-gene-20.4),augustus_masked-Fvb3-1-processed-gene-278.0(augustus_masked-Fvb3-1-processed-gene-278.0),augustus_masked-Fvb3-1-processed-gene-66.12(a…
BP	GO:0009664	plant-type cell wall organization	20	10	30	151	0.00288	0.0468	maker-Fvb3-1-snap-gene-59.38(maker-Fvb3-1-snap-gene-59.38),maker-Fvb3-2-snap-gene-254.34(maker-Fvb3-2-snap-gene-254.34),maker-Fvb3-3-snap-gene-237.48(maker-Fvb3-3-snap-gene-237.48),maker-Fvb4-1-augustus-gene-190.55(maker-Fvb4-1-augustus-gene-190.55),maker-Fvb4-3-snap-gene-19.82(maker-Fvb4-3-snap-gene-19.82),maker-Fvb5-1-augustus-gene-280.28(maker-Fvb5-1-augustus-gene-280.28),maker-Fvb5-3-augustus…	maker-Fvb1-2-augustus-gene-252.15(maker-Fvb1-2-augustus-gene-252.15),maker-Fvb3-2-augustus-gene-283.54(maker-Fvb3-2-augustus-gene-283.54),maker-Fvb3-3-augustus-gene-263.41(maker-Fvb3-3-augustus-gene-263.41),maker-Fvb3-4-snap-gene-187.51(maker-Fvb3-4-snap-gene-187.51),maker-Fvb7-2-augustus-gene-250.74(maker-Fvb7-2-augustus-gene-250.74),maker-Fvb7-2-snap-gene-171.58(maker-Fvb7-2-snap-gene-171.58),m…
BP	GO:0006996	organelle organization	93	94	187	1307	0.0029	0.0469192	augustus_masked-Fvb1-2-processed-gene-164.2(augustus_masked-Fvb1-2-processed-gene-164.2),augustus_masked-Fvb2-2-processed-gene-79.5(augustus_masked-Fvb2-2-processed-gene-79.5),augustus_masked-Fvb3-3-processed-gene-181.1(augustus_masked-Fvb3-3-processed-gene-181.1),augustus_masked-Fvb4-1-processed-gene-186.3(augustus_masked-Fvb4-1-processed-gene-186.3),augustus_masked-Fvb4-1-processed-gene-59.3(au…	augustus_masked-Fvb1-4-processed-gene-90.12(augustus_masked-Fvb1-4-processed-gene-90.12),augustus_masked-Fvb3-1-processed-gene-278.0(augustus_masked-Fvb3-1-processed-gene-278.0),augustus_masked-Fvb3-1-processed-gene-66.12(augustus_masked-Fvb3-1-processed-gene-66.12),augustus_masked-Fvb3-2-processed-gene-246.15(augustus_masked-Fvb3-2-processed-gene-246.15),augustus_masked-Fvb3-2-processed-gene-246…
BP	GO:0005992	trehalose biosynthetic process	7	6	13	48	0.00301	0.047182	maker-Fvb1-2-snap-gene-142.30(maker-Fvb1-2-snap-gene-142.30),maker-Fvb1-4-augustus-gene-119.27(maker-Fvb1-4-augustus-gene-119.27),maker-Fvb7-2-augustus-gene-260.59(maker-Fvb7-2-augustus-gene-260.59),maker-Fvb7-2-snap-gene-264.70(maker-Fvb7-2-snap-gene-264.70),maker-Fvb7-3-snap-gene-42.66(maker-Fvb7-3-snap-gene-42.66),snap_masked-Fvb1-1-processed-gene-148.12(snap_masked-Fvb1-1-processed-gene-148.1…	maker-Fvb3-1-augustus-gene-281.26(maker-Fvb3-1-augustus-gene-281.26),maker-Fvb3-2-augustus-gene-39.35(maker-Fvb3-2-augustus-gene-39.35),maker-Fvb7-1-augustus-gene-276.46(maker-Fvb7-1-augustus-gene-276.46),snap_masked-Fvb3-2-processed-gene-98.39(snap_masked-Fvb3-2-processed-gene-98.39),snap_masked-Fvb3-3-processed-gene-22.31(snap_masked-Fvb3-3-processed-gene-22.31),snap_masked-Fvb3-3-processed-gen…
BP	GO:0010466	negative regulation of peptidase activity	0	13	13	48	0.00301	0.047182	-	augustus_masked-Fvb3-3-processed-gene-83.4(augustus_masked-Fvb3-3-processed-gene-83.4),augustus_masked-Fvb3-3-processed-gene-83.5(augustus_masked-Fvb3-3-processed-gene-83.5),augustus_masked-Fvb3-4-processed-gene-206.4(augustus_masked-Fvb3-4-processed-gene-206.4),augustus_masked-Fvb4-2-processed-gene-258.4(augustus_masked-Fvb4-2-processed-gene-258.4),maker-Fvb3-1-snap-gene-221.53(maker-Fvb3-1-snap…
BP	GO:0052547	regulation of peptidase activity	0	13	13	48	0.00301	0.047182	-	augustus_masked-Fvb3-3-processed-gene-83.4(augustus_masked-Fvb3-3-processed-gene-83.4),augustus_masked-Fvb3-3-processed-gene-83.5(augustus_masked-Fvb3-3-processed-gene-83.5),augustus_masked-Fvb3-4-processed-gene-206.4(augustus_masked-Fvb3-4-processed-gene-206.4),augustus_masked-Fvb4-2-processed-gene-258.4(augustus_masked-Fvb4-2-processed-gene-258.4),maker-Fvb3-1-snap-gene-221.53(maker-Fvb3-1-snap…
BP	GO:0009657	plastid organization	31	1	32	165	0.00317	0.0477	augustus_masked-Fvb1-2-processed-gene-164.2(augustus_masked-Fvb1-2-processed-gene-164.2),augustus_masked-Fvb2-2-processed-gene-79.5(augustus_masked-Fvb2-2-processed-gene-79.5),augustus_masked-Fvb3-3-processed-gene-181.1(augustus_masked-Fvb3-3-processed-gene-181.1),augustus_masked-Fvb6-1-processed-gene-141.8(augustus_masked-Fvb6-1-processed-gene-141.8),augustus_masked-Fvb6-1-processed-gene-148.7(a…	maker-Fvb5-2-snap-gene-166.55(maker-Fvb5-2-snap-gene-166.55)
BP	GO:0023014	signal transduction by protein phosphorylation	15	13	28	139	0.00318	0.0477	augustus_masked-Fvb6-1-processed-gene-90.8(augustus_masked-Fvb6-1-processed-gene-90.8),maker-Fvb1-1-augustus-gene-220.35(maker-Fvb1-1-augustus-gene-220.35),maker-Fvb1-2-augustus-gene-50.59(maker-Fvb1-2-augustus-gene-50.59),maker-Fvb1-2-augustus-gene-76.45(maker-Fvb1-2-augustus-gene-76.45),maker-Fvb1-3-augustus-gene-4.59(maker-Fvb1-3-augustus-gene-4.59),maker-Fvb1-4-augustus-gene-54.54(maker-Fvb1-…	augustus_masked-Fvb6-4-processed-gene-8.13(augustus_masked-Fvb6-4-processed-gene-8.13),maker-Fvb2-1-augustus-gene-106.45(maker-Fvb2-1-augustus-gene-106.45),maker-Fvb2-1-augustus-gene-169.64(maker-Fvb2-1-augustus-gene-169.64),maker-Fvb2-1-augustus-gene-254.55(maker-Fvb2-1-augustus-gene-254.55),maker-Fvb2-2-augustus-gene-97.42(maker-Fvb2-2-augustus-gene-97.42),maker-Fvb2-4-augustus-gene-247.28(make…
BP	GO:0007017	microtubule-based process	42	15	57	337	0.00334	0.049898	augustus_masked-Fvb1-3-processed-gene-22.16(augustus_masked-Fvb1-3-processed-gene-22.16),augustus_masked-Fvb4-2-processed-gene-138.4(augustus_masked-Fvb4-2-processed-gene-138.4),augustus_masked-Fvb5-3-processed-gene-268.6(augustus_masked-Fvb5-3-processed-gene-268.6),maker-Fvb1-2-augustus-gene-122.27(maker-Fvb1-2-augustus-gene-122.27),maker-Fvb1-2-augustus-gene-130.34(maker-Fvb1-2-augustus-gene-13…	augustus_masked-Fvb6-2-processed-gene-233.13(augustus_masked-Fvb6-2-processed-gene-233.13),maker-Fvb1-3-augustus-gene-4.54(maker-Fvb1-3-augustus-gene-4.54),maker-Fvb1-4-snap-gene-8.82(maker-Fvb1-4-snap-gene-8.82),maker-Fvb2-1-snap-gene-169.86(maker-Fvb2-1-snap-gene-169.86),maker-Fvb2-2-snap-gene-43.58(maker-Fvb2-2-snap-gene-43.58),maker-Fvb4-1-augustus-gene-144.34(maker-Fvb4-1-augustus-gene-144.3…
BP	GO:0015801	aromatic amino acid transport	3	2	5	10	0.00345	0.0499307	maker-Fvb6-3-augustus-gene-228.24(maker-Fvb6-3-augustus-gene-228.24),maker-Fvb6-3-augustus-gene-247.29(maker-Fvb6-3-augustus-gene-247.29),maker-Fvb6-4-augustus-gene-153.23(maker-Fvb6-4-augustus-gene-153.23)	maker-Fvb5-1-augustus-gene-254.38(maker-Fvb5-1-augustus-gene-254.38),maker-Fvb5-4-snap-gene-204.20(maker-Fvb5-4-snap-gene-204.20)
BP	GO:0015804	neutral amino acid transport	3	2	5	10	0.00345	0.0499307	maker-Fvb6-3-augustus-gene-228.24(maker-Fvb6-3-augustus-gene-228.24),maker-Fvb6-3-augustus-gene-247.29(maker-Fvb6-3-augustus-gene-247.29),maker-Fvb6-4-augustus-gene-153.23(maker-Fvb6-4-augustus-gene-153.23)	maker-Fvb5-1-augustus-gene-254.38(maker-Fvb5-1-augustus-gene-254.38),maker-Fvb5-4-snap-gene-204.20(maker-Fvb5-4-snap-gene-204.20)
BP	GO:0043473	pigmentation	0	5	5	10	0.00345	0.0499307	-	maker-Fvb6-2-augustus-gene-171.31(maker-Fvb6-2-augustus-gene-171.31),maker-Fvb6-2-augustus-gene-303.62(maker-Fvb6-2-augustus-gene-303.62),maker-Fvb6-3-augustus-gene-28.42(maker-Fvb6-3-augustus-gene-28.42),maker-Fvb6-3-augustus-gene-314.21(maker-Fvb6-3-augustus-gene-314.21),maker-Fvb6-4-augustus-gene-115.14(maker-Fvb6-4-augustus-gene-115.14)
BP	GO:0043476	pigment accumulation	0	5	5	10	0.00345	0.0499307	-	maker-Fvb6-2-augustus-gene-171.31(maker-Fvb6-2-augustus-gene-171.31),maker-Fvb6-2-augustus-gene-303.62(maker-Fvb6-2-augustus-gene-303.62),maker-Fvb6-3-augustus-gene-28.42(maker-Fvb6-3-augustus-gene-28.42),maker-Fvb6-3-augustus-gene-314.21(maker-Fvb6-3-augustus-gene-314.21),maker-Fvb6-4-augustus-gene-115.14(maker-Fvb6-4-augustus-gene-115.14)
BP	GO:0043478	pigment accumulation in response to UV light	0	5	5	10	0.00345	0.0499307	-	maker-Fvb6-2-augustus-gene-171.31(maker-Fvb6-2-augustus-gene-171.31),maker-Fvb6-2-augustus-gene-303.62(maker-Fvb6-2-augustus-gene-303.62),maker-Fvb6-3-augustus-gene-28.42(maker-Fvb6-3-augustus-gene-28.42),maker-Fvb6-3-augustus-gene-314.21(maker-Fvb6-3-augustus-gene-314.21),maker-Fvb6-4-augustus-gene-115.14(maker-Fvb6-4-augustus-gene-115.14)
BP	GO:0043479	pigment accumulation in tissues in response to UV light	0	5	5	10	0.00345	0.0499307	-	maker-Fvb6-2-augustus-gene-171.31(maker-Fvb6-2-augustus-gene-171.31),maker-Fvb6-2-augustus-gene-303.62(maker-Fvb6-2-augustus-gene-303.62),maker-Fvb6-3-augustus-gene-28.42(maker-Fvb6-3-augustus-gene-28.42),maker-Fvb6-3-augustus-gene-314.21(maker-Fvb6-3-augustus-gene-314.21),maker-Fvb6-4-augustus-gene-115.14(maker-Fvb6-4-augustus-gene-115.14)
BP	GO:0043480	pigment accumulation in tissues	0	5	5	10	0.00345	0.0499307	-	maker-Fvb6-2-augustus-gene-171.31(maker-Fvb6-2-augustus-gene-171.31),maker-Fvb6-2-augustus-gene-303.62(maker-Fvb6-2-augustus-gene-303.62),maker-Fvb6-3-augustus-gene-28.42(maker-Fvb6-3-augustus-gene-28.42),maker-Fvb6-3-augustus-gene-314.21(maker-Fvb6-3-augustus-gene-314.21),maker-Fvb6-4-augustus-gene-115.14(maker-Fvb6-4-augustus-gene-115.14)
BP	GO:0043481	anthocyanin accumulation in tissues in response to UV light	0	5	5	10	0.00345	0.0499307	-	maker-Fvb6-2-augustus-gene-171.31(maker-Fvb6-2-augustus-gene-171.31),maker-Fvb6-2-augustus-gene-303.62(maker-Fvb6-2-augustus-gene-303.62),maker-Fvb6-3-augustus-gene-28.42(maker-Fvb6-3-augustus-gene-28.42),maker-Fvb6-3-augustus-gene-314.21(maker-Fvb6-3-augustus-gene-314.21),maker-Fvb6-4-augustus-gene-115.14(maker-Fvb6-4-augustus-gene-115.14)
BP	GO:0005991	trehalose metabolic process	7	6	13	49	0.00366	0.0523564	maker-Fvb1-2-snap-gene-142.30(maker-Fvb1-2-snap-gene-142.30),maker-Fvb1-4-augustus-gene-119.27(maker-Fvb1-4-augustus-gene-119.27),maker-Fvb7-2-augustus-gene-260.59(maker-Fvb7-2-augustus-gene-260.59),maker-Fvb7-2-snap-gene-264.70(maker-Fvb7-2-snap-gene-264.70),maker-Fvb7-3-snap-gene-42.66(maker-Fvb7-3-snap-gene-42.66),snap_masked-Fvb1-1-processed-gene-148.12(snap_masked-Fvb1-1-processed-gene-148.1…	maker-Fvb3-1-augustus-gene-281.26(maker-Fvb3-1-augustus-gene-281.26),maker-Fvb3-2-augustus-gene-39.35(maker-Fvb3-2-augustus-gene-39.35),maker-Fvb7-1-augustus-gene-276.46(maker-Fvb7-1-augustus-gene-276.46),snap_masked-Fvb3-2-processed-gene-98.39(snap_masked-Fvb3-2-processed-gene-98.39),snap_masked-Fvb3-3-processed-gene-22.31(snap_masked-Fvb3-3-processed-gene-22.31),snap_masked-Fvb3-3-processed-gen…
BP	GO:0006869	lipid transport	13	6	19	84	0.00373	0.0530908	augustus_masked-Fvb6-3-processed-gene-19.8(augustus_masked-Fvb6-3-processed-gene-19.8),maker-Fvb5-1-augustus-gene-235.29(maker-Fvb5-1-augustus-gene-235.29),maker-Fvb5-1-snap-gene-171.35(maker-Fvb5-1-snap-gene-171.35),maker-Fvb5-2-augustus-gene-201.28(maker-Fvb5-2-augustus-gene-201.28),maker-Fvb5-3-augustus-gene-78.39(maker-Fvb5-3-augustus-gene-78.39),maker-Fvb6-1-augustus-gene-23.43(maker-Fvb6-1-…	maker-Fvb4-1-augustus-gene-159.39(maker-Fvb4-1-augustus-gene-159.39),maker-Fvb4-2-augustus-gene-42.56(maker-Fvb4-2-augustus-gene-42.56),maker-Fvb4-4-augustus-gene-42.58(maker-Fvb4-4-augustus-gene-42.58),maker-Fvb4-4-augustus-gene-46.54(maker-Fvb4-4-augustus-gene-46.54),maker-Fvb7-2-snap-gene-171.58(maker-Fvb7-2-snap-gene-171.58),maker-Fvb7-4-augustus-gene-182.37(maker-Fvb7-4-augustus-gene-182.37)
BP	GO:0043624	cellular protein complex disassembly	13	5	18	78	0.00374	0.0530908	augustus_masked-Fvb6-4-processed-gene-25.0(augustus_masked-Fvb6-4-processed-gene-25.0),maker-Fvb2-1-augustus-gene-2.39(maker-Fvb2-1-augustus-gene-2.39),maker-Fvb2-2-snap-gene-49.59(maker-Fvb2-2-snap-gene-49.59),maker-Fvb2-3-augustus-gene-228.36(maker-Fvb2-3-augustus-gene-228.36),maker-Fvb2-3-augustus-gene-85.29(maker-Fvb2-3-augustus-gene-85.29),maker-Fvb4-1-augustus-gene-23.37(maker-Fvb4-1-august…	augustus_masked-Fvb7-2-processed-gene-114.3(augustus_masked-Fvb7-2-processed-gene-114.3),maker-Fvb6-1-augustus-gene-318.55(maker-Fvb6-1-augustus-gene-318.55),maker-Fvb6-3-augustus-gene-374.48(maker-Fvb6-3-augustus-gene-374.48),maker-Fvb7-1-augustus-gene-169.45(maker-Fvb7-1-augustus-gene-169.45),maker-Fvb7-4-augustus-gene-115.37(maker-Fvb7-4-augustus-gene-115.37)
BP	GO:0009250	glucan biosynthetic process	25	13	38	207	0.00379	0.0531892	maker-Fvb1-2-augustus-gene-173.18(maker-Fvb1-2-augustus-gene-173.18),maker-Fvb1-3-snap-gene-161.37(maker-Fvb1-3-snap-gene-161.37),maker-Fvb1-3-snap-gene-171.42(maker-Fvb1-3-snap-gene-171.42),maker-Fvb1-4-augustus-gene-140.22(maker-Fvb1-4-augustus-gene-140.22),maker-Fvb2-4-augustus-gene-257.49(maker-Fvb2-4-augustus-gene-257.49),maker-Fvb3-1-augustus-gene-169.37(maker-Fvb3-1-augustus-gene-169.37),m…	augustus_masked-Fvb3-1-processed-gene-20.4(augustus_masked-Fvb3-1-processed-gene-20.4),augustus_masked-Fvb4-2-processed-gene-53.9(augustus_masked-Fvb4-2-processed-gene-53.9),maker-Fvb2-3-snap-gene-167.34(maker-Fvb2-3-snap-gene-167.34),maker-Fvb3-1-snap-gene-21.63(maker-Fvb3-1-snap-gene-21.63),maker-Fvb3-2-augustus-gene-296.40(maker-Fvb3-2-augustus-gene-296.40),maker-Fvb3-2-augustus-gene-296.43(ma…
BP	GO:0000272	polysaccharide catabolic process	19	33	52	304	0.00388	0.0542468	augustus_masked-Fvb7-2-processed-gene-141.0(augustus_masked-Fvb7-2-processed-gene-141.0),maker-Fvb1-1-augustus-gene-247.41(maker-Fvb1-1-augustus-gene-247.41),maker-Fvb1-2-augustus-gene-0.32(maker-Fvb1-2-augustus-gene-0.32),maker-Fvb1-2-augustus-gene-26.45(maker-Fvb1-2-augustus-gene-26.45),maker-Fvb1-2-augustus-gene-66.37(maker-Fvb1-2-augustus-gene-66.37),maker-Fvb1-3-augustus-gene-29.44(maker-Fvb…	augustus_masked-Fvb2-2-processed-gene-94.5(augustus_masked-Fvb2-2-processed-gene-94.5),augustus_masked-Fvb6-4-processed-gene-267.9(augustus_masked-Fvb6-4-processed-gene-267.9),augustus_masked-Fvb7-4-processed-gene-32.7(augustus_masked-Fvb7-4-processed-gene-32.7),maker-Fvb2-1-snap-gene-168.44(maker-Fvb2-1-snap-gene-168.44),maker-Fvb2-2-augustus-gene-81.45(maker-Fvb2-2-augustus-gene-81.45),maker-Fv…
BP	GO:0032984	macromolecular complex disassembly	13	5	18	79	0.00432	0.05928	augustus_masked-Fvb6-4-processed-gene-25.0(augustus_masked-Fvb6-4-processed-gene-25.0),maker-Fvb2-1-augustus-gene-2.39(maker-Fvb2-1-augustus-gene-2.39),maker-Fvb2-2-snap-gene-49.59(maker-Fvb2-2-snap-gene-49.59),maker-Fvb2-3-augustus-gene-228.36(maker-Fvb2-3-augustus-gene-228.36),maker-Fvb2-3-augustus-gene-85.29(maker-Fvb2-3-augustus-gene-85.29),maker-Fvb4-1-augustus-gene-23.37(maker-Fvb4-1-august…	augustus_masked-Fvb7-2-processed-gene-114.3(augustus_masked-Fvb7-2-processed-gene-114.3),maker-Fvb6-1-augustus-gene-318.55(maker-Fvb6-1-augustus-gene-318.55),maker-Fvb6-3-augustus-gene-374.48(maker-Fvb6-3-augustus-gene-374.48),maker-Fvb7-1-augustus-gene-169.45(maker-Fvb7-1-augustus-gene-169.45),maker-Fvb7-4-augustus-gene-115.37(maker-Fvb7-4-augustus-gene-115.37)
BP	GO:0043241	protein complex disassembly	13	5	18	79	0.00432	0.05928	augustus_masked-Fvb6-4-processed-gene-25.0(augustus_masked-Fvb6-4-processed-gene-25.0),maker-Fvb2-1-augustus-gene-2.39(maker-Fvb2-1-augustus-gene-2.39),maker-Fvb2-2-snap-gene-49.59(maker-Fvb2-2-snap-gene-49.59),maker-Fvb2-3-augustus-gene-228.36(maker-Fvb2-3-augustus-gene-228.36),maker-Fvb2-3-augustus-gene-85.29(maker-Fvb2-3-augustus-gene-85.29),maker-Fvb4-1-augustus-gene-23.37(maker-Fvb4-1-august…	augustus_masked-Fvb7-2-processed-gene-114.3(augustus_masked-Fvb7-2-processed-gene-114.3),maker-Fvb6-1-augustus-gene-318.55(maker-Fvb6-1-augustus-gene-318.55),maker-Fvb6-3-augustus-gene-374.48(maker-Fvb6-3-augustus-gene-374.48),maker-Fvb7-1-augustus-gene-169.45(maker-Fvb7-1-augustus-gene-169.45),maker-Fvb7-4-augustus-gene-115.37(maker-Fvb7-4-augustus-gene-115.37)
BP	GO:0140014	mitotic nuclear division	8	5	13	50	0.00442	0.0599857	maker-Fvb3-1-augustus-gene-299.49(maker-Fvb3-1-augustus-gene-299.49),maker-Fvb3-3-snap-gene-4.55(maker-Fvb3-3-snap-gene-4.55),maker-Fvb3-4-augustus-gene-273.47(maker-Fvb3-4-augustus-gene-273.47),maker-Fvb4-1-augustus-gene-135.67(maker-Fvb4-1-augustus-gene-135.67),maker-Fvb4-2-augustus-gene-67.39(maker-Fvb4-2-augustus-gene-67.39),maker-Fvb4-3-snap-gene-98.42(maker-Fvb4-3-snap-gene-98.42),maker-Fvb…	maker-Fvb1-3-snap-gene-73.77(maker-Fvb1-3-snap-gene-73.77),maker-Fvb1-4-augustus-gene-64.61(maker-Fvb1-4-augustus-gene-64.61),maker-Fvb4-3-snap-gene-137.69(maker-Fvb4-3-snap-gene-137.69),maker-Fvb6-1-augustus-gene-224.27(maker-Fvb6-1-augustus-gene-224.27),snap_masked-Fvb7-3-processed-gene-43.37(snap_masked-Fvb7-3-processed-gene-43.37)
BP	GO:0006342	chromatin silencing	6	4	10	34	0.00468	0.0619264	augustus_masked-Fvb4-1-processed-gene-59.3(augustus_masked-Fvb4-1-processed-gene-59.3),maker-Fvb4-3-augustus-gene-259.38(maker-Fvb4-3-augustus-gene-259.38),maker-Fvb4-4-snap-gene-221.15(maker-Fvb4-4-snap-gene-221.15),maker-Fvb5-1-augustus-gene-36.58(maker-Fvb5-1-augustus-gene-36.58),maker-Fvb5-2-augustus-gene-31.51(maker-Fvb5-2-augustus-gene-31.51),maker-Fvb5-4-snap-gene-29.99(maker-Fvb5-4-snap-g…	maker-Fvb1-2-snap-gene-11.73(maker-Fvb1-2-snap-gene-11.73),maker-Fvb1-4-augustus-gene-29.47(maker-Fvb1-4-augustus-gene-29.47),maker-Fvb3-3-augustus-gene-230.32(maker-Fvb3-3-augustus-gene-230.32),maker-Fvb3-4-augustus-gene-74.36(maker-Fvb3-4-augustus-gene-74.36)
BP	GO:0045814	negative regulation of gene expression, epigenetic	6	4	10	34	0.00468	0.0619264	augustus_masked-Fvb4-1-processed-gene-59.3(augustus_masked-Fvb4-1-processed-gene-59.3),maker-Fvb4-3-augustus-gene-259.38(maker-Fvb4-3-augustus-gene-259.38),maker-Fvb4-4-snap-gene-221.15(maker-Fvb4-4-snap-gene-221.15),maker-Fvb5-1-augustus-gene-36.58(maker-Fvb5-1-augustus-gene-36.58),maker-Fvb5-2-augustus-gene-31.51(maker-Fvb5-2-augustus-gene-31.51),maker-Fvb5-4-snap-gene-29.99(maker-Fvb5-4-snap-g…	maker-Fvb1-2-snap-gene-11.73(maker-Fvb1-2-snap-gene-11.73),maker-Fvb1-4-augustus-gene-29.47(maker-Fvb1-4-augustus-gene-29.47),maker-Fvb3-3-augustus-gene-230.32(maker-Fvb3-3-augustus-gene-230.32),maker-Fvb3-4-augustus-gene-74.36(maker-Fvb3-4-augustus-gene-74.36)
BP	GO:0006305	DNA alkylation	5	4	9	29	0.00485	0.0637207	augustus_masked-Fvb4-1-processed-gene-59.3(augustus_masked-Fvb4-1-processed-gene-59.3),maker-Fvb4-1-augustus-gene-6.23(maker-Fvb4-1-augustus-gene-6.23),maker-Fvb4-3-augustus-gene-259.38(maker-Fvb4-3-augustus-gene-259.38),maker-Fvb4-4-snap-gene-221.15(maker-Fvb4-4-snap-gene-221.15),maker-Fvb6-3-snap-gene-19.47(maker-Fvb6-3-snap-gene-19.47)	augustus_masked-Fvb1-4-processed-gene-48.3(augustus_masked-Fvb1-4-processed-gene-48.3),maker-Fvb1-2-augustus-gene-70.51(maker-Fvb1-2-augustus-gene-70.51),maker-Fvb1-3-augustus-gene-55.42(maker-Fvb1-3-augustus-gene-55.42),maker-Fvb6-1-snap-gene-150.42(maker-Fvb6-1-snap-gene-150.42)
BP	GO:0006306	DNA methylation	5	4	9	29	0.00485	0.0637207	augustus_masked-Fvb4-1-processed-gene-59.3(augustus_masked-Fvb4-1-processed-gene-59.3),maker-Fvb4-1-augustus-gene-6.23(maker-Fvb4-1-augustus-gene-6.23),maker-Fvb4-3-augustus-gene-259.38(maker-Fvb4-3-augustus-gene-259.38),maker-Fvb4-4-snap-gene-221.15(maker-Fvb4-4-snap-gene-221.15),maker-Fvb6-3-snap-gene-19.47(maker-Fvb6-3-snap-gene-19.47)	augustus_masked-Fvb1-4-processed-gene-48.3(augustus_masked-Fvb1-4-processed-gene-48.3),maker-Fvb1-2-augustus-gene-70.51(maker-Fvb1-2-augustus-gene-70.51),maker-Fvb1-3-augustus-gene-55.42(maker-Fvb1-3-augustus-gene-55.42),maker-Fvb6-1-snap-gene-150.42(maker-Fvb6-1-snap-gene-150.42)
BP	GO:0009312	oligosaccharide biosynthetic process	10	6	16	68	0.00497	0.0650666	maker-Fvb1-2-snap-gene-142.30(maker-Fvb1-2-snap-gene-142.30),maker-Fvb1-4-augustus-gene-119.27(maker-Fvb1-4-augustus-gene-119.27),maker-Fvb4-2-augustus-gene-18.53(maker-Fvb4-2-augustus-gene-18.53),maker-Fvb4-3-augustus-gene-18.54(maker-Fvb4-3-augustus-gene-18.54),maker-Fvb6-1-augustus-gene-218.21(maker-Fvb6-1-augustus-gene-218.21),maker-Fvb7-2-augustus-gene-260.59(maker-Fvb7-2-augustus-gene-260.5…	maker-Fvb3-1-augustus-gene-281.26(maker-Fvb3-1-augustus-gene-281.26),maker-Fvb3-2-augustus-gene-39.35(maker-Fvb3-2-augustus-gene-39.35),maker-Fvb7-1-augustus-gene-276.46(maker-Fvb7-1-augustus-gene-276.46),snap_masked-Fvb3-2-processed-gene-98.39(snap_masked-Fvb3-2-processed-gene-98.39),snap_masked-Fvb3-3-processed-gene-22.31(snap_masked-Fvb3-3-processed-gene-22.31),snap_masked-Fvb3-3-processed-gen…
BP	GO:0009662	etioplast organization	4	0	4	7	0.00505	0.0658155	maker-Fvb4-1-snap-gene-166.70(maker-Fvb4-1-snap-gene-166.70),maker-Fvb4-3-augustus-gene-39.63(maker-Fvb4-3-augustus-gene-39.63),maker-Fvb6-1-augustus-gene-218.23(maker-Fvb6-1-augustus-gene-218.23),maker-Fvb6-3-augustus-gene-249.41(maker-Fvb6-3-augustus-gene-249.41)	-
BP	GO:0007062	sister chromatid cohesion	0	6	6	15	0.00523	0.0658155	-	augustus_masked-Fvb7-1-processed-gene-266.5(augustus_masked-Fvb7-1-processed-gene-266.5),maker-Fvb6-1-augustus-gene-224.27(maker-Fvb6-1-augustus-gene-224.27),maker-Fvb6-4-snap-gene-144.32(maker-Fvb6-4-snap-gene-144.32),maker-Fvb7-2-augustus-gene-250.65(maker-Fvb7-2-augustus-gene-250.65),maker-Fvb7-3-augustus-gene-54.50(maker-Fvb7-3-augustus-gene-54.50),maker-Fvb7-4-snap-gene-40.68(maker-Fvb7-4-sn…
BP	GO:0032544	plastid translation	6	0	6	15	0.00523	0.0658155	augustus_masked-Fvb6-1-processed-gene-141.8(augustus_masked-Fvb6-1-processed-gene-141.8),maker-Fvb2-2-snap-gene-49.59(maker-Fvb2-2-snap-gene-49.59),maker-Fvb2-3-augustus-gene-85.29(maker-Fvb2-3-augustus-gene-85.29),maker-Fvb3-1-augustus-gene-188.22(maker-Fvb3-1-augustus-gene-188.22),maker-Fvb3-4-augustus-gene-175.32(maker-Fvb3-4-augustus-gene-175.32),snap_masked-Fvb2-1-processed-gene-163.18(snap_…	-
BP	GO:0035434	copper ion transmembrane transport	6	0	6	15	0.00523	0.0658155	augustus_masked-Fvb3-1-processed-gene-53.2(augustus_masked-Fvb3-1-processed-gene-53.2),augustus_masked-Fvb3-3-processed-gene-244.9(augustus_masked-Fvb3-3-processed-gene-244.9),maker-Fvb2-1-augustus-gene-24.30(maker-Fvb2-1-augustus-gene-24.30),maker-Fvb2-1-snap-gene-204.54(maker-Fvb2-1-snap-gene-204.54),maker-Fvb2-2-snap-gene-198.46(maker-Fvb2-2-snap-gene-198.46),maker-Fvb2-4-snap-gene-220.60(make…	-
BP	GO:0051053	negative regulation of DNA metabolic process	1	5	6	15	0.00523	0.0658155	maker-Fvb7-1-snap-gene-301.75(maker-Fvb7-1-snap-gene-301.75)	augustus_masked-Fvb4-3-processed-gene-4.13(augustus_masked-Fvb4-3-processed-gene-4.13),maker-Fvb1-3-snap-gene-73.77(maker-Fvb1-3-snap-gene-73.77),maker-Fvb1-4-augustus-gene-64.61(maker-Fvb1-4-augustus-gene-64.61),maker-Fvb4-1-augustus-gene-199.67(maker-Fvb4-1-augustus-gene-199.67),maker-Fvb4-4-augustus-gene-6.53(maker-Fvb4-4-augustus-gene-6.53)
BP	GO:0055076	transition metal ion homeostasis	12	1	13	51	0.0053	0.0658155	augustus_masked-Fvb6-1-processed-gene-299.2(augustus_masked-Fvb6-1-processed-gene-299.2),augustus_masked-Fvb7-3-processed-gene-58.0(augustus_masked-Fvb7-3-processed-gene-58.0),maker-Fvb3-3-snap-gene-219.30(maker-Fvb3-3-snap-gene-219.30),maker-Fvb6-3-augustus-gene-353.35(maker-Fvb6-3-augustus-gene-353.35),maker-Fvb6-3-augustus-gene-435.62(maker-Fvb6-3-augustus-gene-435.62),maker-Fvb6-4-augustus-ge…	maker-Fvb7-1-augustus-gene-247.72(maker-Fvb7-1-augustus-gene-247.72)
BP	GO:1901987	regulation of cell cycle phase transition	9	2	11	40	0.00541	0.0658155	maker-Fvb2-4-augustus-gene-242.54(maker-Fvb2-4-augustus-gene-242.54),maker-Fvb3-1-augustus-gene-299.49(maker-Fvb3-1-augustus-gene-299.49),maker-Fvb3-3-snap-gene-4.55(maker-Fvb3-3-snap-gene-4.55),maker-Fvb3-4-augustus-gene-273.47(maker-Fvb3-4-augustus-gene-273.47),maker-Fvb4-1-augustus-gene-135.67(maker-Fvb4-1-augustus-gene-135.67),maker-Fvb4-2-augustus-gene-67.39(maker-Fvb4-2-augustus-gene-67.39)…	maker-Fvb1-3-snap-gene-73.77(maker-Fvb1-3-snap-gene-73.77),maker-Fvb1-4-augustus-gene-64.61(maker-Fvb1-4-augustus-gene-64.61)
BP	GO:0010876	lipid localization	13	6	19	87	0.0056	0.0658155	augustus_masked-Fvb6-3-processed-gene-19.8(augustus_masked-Fvb6-3-processed-gene-19.8),maker-Fvb5-1-augustus-gene-235.29(maker-Fvb5-1-augustus-gene-235.29),maker-Fvb5-1-snap-gene-171.35(maker-Fvb5-1-snap-gene-171.35),maker-Fvb5-2-augustus-gene-201.28(maker-Fvb5-2-augustus-gene-201.28),maker-Fvb5-3-augustus-gene-78.39(maker-Fvb5-3-augustus-gene-78.39),maker-Fvb6-1-augustus-gene-23.43(maker-Fvb6-1-…	maker-Fvb4-1-augustus-gene-159.39(maker-Fvb4-1-augustus-gene-159.39),maker-Fvb4-2-augustus-gene-42.56(maker-Fvb4-2-augustus-gene-42.56),maker-Fvb4-4-augustus-gene-42.58(maker-Fvb4-4-augustus-gene-42.58),maker-Fvb4-4-augustus-gene-46.54(maker-Fvb4-4-augustus-gene-46.54),maker-Fvb7-2-snap-gene-171.58(maker-Fvb7-2-snap-gene-171.58),maker-Fvb7-4-augustus-gene-182.37(maker-Fvb7-4-augustus-gene-182.37)
BP	GO:0007018	microtubule-based movement	24	3	27	138	0.00561	0.0658155	augustus_masked-Fvb1-3-processed-gene-22.16(augustus_masked-Fvb1-3-processed-gene-22.16),augustus_masked-Fvb4-2-processed-gene-138.4(augustus_masked-Fvb4-2-processed-gene-138.4),augustus_masked-Fvb5-3-processed-gene-268.6(augustus_masked-Fvb5-3-processed-gene-268.6),maker-Fvb1-2-augustus-gene-122.27(maker-Fvb1-2-augustus-gene-122.27),maker-Fvb1-2-augustus-gene-130.34(maker-Fvb1-2-augustus-gene-13…	augustus_masked-Fvb6-2-processed-gene-233.13(augustus_masked-Fvb6-2-processed-gene-233.13),maker-Fvb2-1-snap-gene-169.86(maker-Fvb2-1-snap-gene-169.86),maker-Fvb2-2-snap-gene-43.58(maker-Fvb2-2-snap-gene-43.58)
BP	GO:0022411	cellular component disassembly	13	5	18	81	0.0057	0.0658155	augustus_masked-Fvb6-4-processed-gene-25.0(augustus_masked-Fvb6-4-processed-gene-25.0),maker-Fvb2-1-augustus-gene-2.39(maker-Fvb2-1-augustus-gene-2.39),maker-Fvb2-2-snap-gene-49.59(maker-Fvb2-2-snap-gene-49.59),maker-Fvb2-3-augustus-gene-228.36(maker-Fvb2-3-augustus-gene-228.36),maker-Fvb2-3-augustus-gene-85.29(maker-Fvb2-3-augustus-gene-85.29),maker-Fvb4-1-augustus-gene-23.37(maker-Fvb4-1-august…	augustus_masked-Fvb7-2-processed-gene-114.3(augustus_masked-Fvb7-2-processed-gene-114.3),maker-Fvb6-1-augustus-gene-318.55(maker-Fvb6-1-augustus-gene-318.55),maker-Fvb6-3-augustus-gene-374.48(maker-Fvb6-3-augustus-gene-374.48),maker-Fvb7-1-augustus-gene-169.45(maker-Fvb7-1-augustus-gene-169.45),maker-Fvb7-4-augustus-gene-115.37(maker-Fvb7-4-augustus-gene-115.37)
BP	GO:0030162	regulation of proteolysis	2	13	15	63	0.00571	0.0658155	augustus_masked-Fvb2-4-processed-gene-69.7(augustus_masked-Fvb2-4-processed-gene-69.7),maker-Fvb4-3-snap-gene-143.43(maker-Fvb4-3-snap-gene-143.43)	augustus_masked-Fvb3-3-processed-gene-83.4(augustus_masked-Fvb3-3-processed-gene-83.4),augustus_masked-Fvb3-3-processed-gene-83.5(augustus_masked-Fvb3-3-processed-gene-83.5),augustus_masked-Fvb3-4-processed-gene-206.4(augustus_masked-Fvb3-4-processed-gene-206.4),augustus_masked-Fvb4-2-processed-gene-258.4(augustus_masked-Fvb4-2-processed-gene-258.4),maker-Fvb3-1-snap-gene-221.53(maker-Fvb3-1-snap…
BP	GO:0007094	mitotic spindle assembly checkpoint	5	0	5	11	0.00572	0.0658155	maker-Fvb4-1-augustus-gene-135.67(maker-Fvb4-1-augustus-gene-135.67),maker-Fvb4-2-augustus-gene-67.39(maker-Fvb4-2-augustus-gene-67.39),maker-Fvb4-3-snap-gene-98.42(maker-Fvb4-3-snap-gene-98.42),maker-Fvb4-4-augustus-gene-65.53(maker-Fvb4-4-augustus-gene-65.53),maker-Fvb5-1-snap-gene-41.94(maker-Fvb5-1-snap-gene-41.94)	-
BP	GO:0031577	spindle checkpoint	5	0	5	11	0.00572	0.0658155	maker-Fvb4-1-augustus-gene-135.67(maker-Fvb4-1-augustus-gene-135.67),maker-Fvb4-2-augustus-gene-67.39(maker-Fvb4-2-augustus-gene-67.39),maker-Fvb4-3-snap-gene-98.42(maker-Fvb4-3-snap-gene-98.42),maker-Fvb4-4-augustus-gene-65.53(maker-Fvb4-4-augustus-gene-65.53),maker-Fvb5-1-snap-gene-41.94(maker-Fvb5-1-snap-gene-41.94)	-
BP	GO:0033046	negative regulation of sister chromatid segregation	5	0	5	11	0.00572	0.0658155	maker-Fvb4-1-augustus-gene-135.67(maker-Fvb4-1-augustus-gene-135.67),maker-Fvb4-2-augustus-gene-67.39(maker-Fvb4-2-augustus-gene-67.39),maker-Fvb4-3-snap-gene-98.42(maker-Fvb4-3-snap-gene-98.42),maker-Fvb4-4-augustus-gene-65.53(maker-Fvb4-4-augustus-gene-65.53),maker-Fvb5-1-snap-gene-41.94(maker-Fvb5-1-snap-gene-41.94)	-
BP	GO:0033048	negative regulation of mitotic sister chromatid segregation	5	0	5	11	0.00572	0.0658155	maker-Fvb4-1-augustus-gene-135.67(maker-Fvb4-1-augustus-gene-135.67),maker-Fvb4-2-augustus-gene-67.39(maker-Fvb4-2-augustus-gene-67.39),maker-Fvb4-3-snap-gene-98.42(maker-Fvb4-3-snap-gene-98.42),maker-Fvb4-4-augustus-gene-65.53(maker-Fvb4-4-augustus-gene-65.53),maker-Fvb5-1-snap-gene-41.94(maker-Fvb5-1-snap-gene-41.94)	-
BP	GO:0045839	negative regulation of mitotic nuclear division	5	0	5	11	0.00572	0.0658155	maker-Fvb4-1-augustus-gene-135.67(maker-Fvb4-1-augustus-gene-135.67),maker-Fvb4-2-augustus-gene-67.39(maker-Fvb4-2-augustus-gene-67.39),maker-Fvb4-3-snap-gene-98.42(maker-Fvb4-3-snap-gene-98.42),maker-Fvb4-4-augustus-gene-65.53(maker-Fvb4-4-augustus-gene-65.53),maker-Fvb5-1-snap-gene-41.94(maker-Fvb5-1-snap-gene-41.94)	-
BP	GO:0045841	negative regulation of mitotic metaphase/anaphase transition	5	0	5	11	0.00572	0.0658155	maker-Fvb4-1-augustus-gene-135.67(maker-Fvb4-1-augustus-gene-135.67),maker-Fvb4-2-augustus-gene-67.39(maker-Fvb4-2-augustus-gene-67.39),maker-Fvb4-3-snap-gene-98.42(maker-Fvb4-3-snap-gene-98.42),maker-Fvb4-4-augustus-gene-65.53(maker-Fvb4-4-augustus-gene-65.53),maker-Fvb5-1-snap-gene-41.94(maker-Fvb5-1-snap-gene-41.94)	-
BP	GO:0051784	negative regulation of nuclear division	5	0	5	11	0.00572	0.0658155	maker-Fvb4-1-augustus-gene-135.67(maker-Fvb4-1-augustus-gene-135.67),maker-Fvb4-2-augustus-gene-67.39(maker-Fvb4-2-augustus-gene-67.39),maker-Fvb4-3-snap-gene-98.42(maker-Fvb4-3-snap-gene-98.42),maker-Fvb4-4-augustus-gene-65.53(maker-Fvb4-4-augustus-gene-65.53),maker-Fvb5-1-snap-gene-41.94(maker-Fvb5-1-snap-gene-41.94)	-
BP	GO:0051985	negative regulation of chromosome segregation	5	0	5	11	0.00572	0.0658155	maker-Fvb4-1-augustus-gene-135.67(maker-Fvb4-1-augustus-gene-135.67),maker-Fvb4-2-augustus-gene-67.39(maker-Fvb4-2-augustus-gene-67.39),maker-Fvb4-3-snap-gene-98.42(maker-Fvb4-3-snap-gene-98.42),maker-Fvb4-4-augustus-gene-65.53(maker-Fvb4-4-augustus-gene-65.53),maker-Fvb5-1-snap-gene-41.94(maker-Fvb5-1-snap-gene-41.94)	-
BP	GO:0071173	spindle assembly checkpoint	5	0	5	11	0.00572	0.0658155	maker-Fvb4-1-augustus-gene-135.67(maker-Fvb4-1-augustus-gene-135.67),maker-Fvb4-2-augustus-gene-67.39(maker-Fvb4-2-augustus-gene-67.39),maker-Fvb4-3-snap-gene-98.42(maker-Fvb4-3-snap-gene-98.42),maker-Fvb4-4-augustus-gene-65.53(maker-Fvb4-4-augustus-gene-65.53),maker-Fvb5-1-snap-gene-41.94(maker-Fvb5-1-snap-gene-41.94)	-
BP	GO:0071174	mitotic spindle checkpoint	5	0	5	11	0.00572	0.0658155	maker-Fvb4-1-augustus-gene-135.67(maker-Fvb4-1-augustus-gene-135.67),maker-Fvb4-2-augustus-gene-67.39(maker-Fvb4-2-augustus-gene-67.39),maker-Fvb4-3-snap-gene-98.42(maker-Fvb4-3-snap-gene-98.42),maker-Fvb4-4-augustus-gene-65.53(maker-Fvb4-4-augustus-gene-65.53),maker-Fvb5-1-snap-gene-41.94(maker-Fvb5-1-snap-gene-41.94)	-
BP	GO:1901988	negative regulation of cell cycle phase transition	5	0	5	11	0.00572	0.0658155	maker-Fvb4-1-augustus-gene-135.67(maker-Fvb4-1-augustus-gene-135.67),maker-Fvb4-2-augustus-gene-67.39(maker-Fvb4-2-augustus-gene-67.39),maker-Fvb4-3-snap-gene-98.42(maker-Fvb4-3-snap-gene-98.42),maker-Fvb4-4-augustus-gene-65.53(maker-Fvb4-4-augustus-gene-65.53),maker-Fvb5-1-snap-gene-41.94(maker-Fvb5-1-snap-gene-41.94)	-
BP	GO:1901991	negative regulation of mitotic cell cycle phase transition	5	0	5	11	0.00572	0.0658155	maker-Fvb4-1-augustus-gene-135.67(maker-Fvb4-1-augustus-gene-135.67),maker-Fvb4-2-augustus-gene-67.39(maker-Fvb4-2-augustus-gene-67.39),maker-Fvb4-3-snap-gene-98.42(maker-Fvb4-3-snap-gene-98.42),maker-Fvb4-4-augustus-gene-65.53(maker-Fvb4-4-augustus-gene-65.53),maker-Fvb5-1-snap-gene-41.94(maker-Fvb5-1-snap-gene-41.94)	-
BP	GO:1902100	negative regulation of metaphase/anaphase transition of cell cycle	5	0	5	11	0.00572	0.0658155	maker-Fvb4-1-augustus-gene-135.67(maker-Fvb4-1-augustus-gene-135.67),maker-Fvb4-2-augustus-gene-67.39(maker-Fvb4-2-augustus-gene-67.39),maker-Fvb4-3-snap-gene-98.42(maker-Fvb4-3-snap-gene-98.42),maker-Fvb4-4-augustus-gene-65.53(maker-Fvb4-4-augustus-gene-65.53),maker-Fvb5-1-snap-gene-41.94(maker-Fvb5-1-snap-gene-41.94)	-
BP	GO:1905819	negative regulation of chromosome separation	5	0	5	11	0.00572	0.0658155	maker-Fvb4-1-augustus-gene-135.67(maker-Fvb4-1-augustus-gene-135.67),maker-Fvb4-2-augustus-gene-67.39(maker-Fvb4-2-augustus-gene-67.39),maker-Fvb4-3-snap-gene-98.42(maker-Fvb4-3-snap-gene-98.42),maker-Fvb4-4-augustus-gene-65.53(maker-Fvb4-4-augustus-gene-65.53),maker-Fvb5-1-snap-gene-41.94(maker-Fvb5-1-snap-gene-41.94)	-
BP	GO:2000816	negative regulation of mitotic sister chromatid separation	5	0	5	11	0.00572	0.0658155	maker-Fvb4-1-augustus-gene-135.67(maker-Fvb4-1-augustus-gene-135.67),maker-Fvb4-2-augustus-gene-67.39(maker-Fvb4-2-augustus-gene-67.39),maker-Fvb4-3-snap-gene-98.42(maker-Fvb4-3-snap-gene-98.42),maker-Fvb4-4-augustus-gene-65.53(maker-Fvb4-4-augustus-gene-65.53),maker-Fvb5-1-snap-gene-41.94(maker-Fvb5-1-snap-gene-41.94)	-
BP	GO:2001251	negative regulation of chromosome organization	5	0	5	11	0.00572	0.0658155	maker-Fvb4-1-augustus-gene-135.67(maker-Fvb4-1-augustus-gene-135.67),maker-Fvb4-2-augustus-gene-67.39(maker-Fvb4-2-augustus-gene-67.39),maker-Fvb4-3-snap-gene-98.42(maker-Fvb4-3-snap-gene-98.42),maker-Fvb4-4-augustus-gene-65.53(maker-Fvb4-4-augustus-gene-65.53),maker-Fvb5-1-snap-gene-41.94(maker-Fvb5-1-snap-gene-41.94)	-
BP	GO:0046916	cellular transition metal ion homeostasis	11	1	12	46	0.00595	0.0667568	augustus_masked-Fvb6-1-processed-gene-299.2(augustus_masked-Fvb6-1-processed-gene-299.2),augustus_masked-Fvb7-3-processed-gene-58.0(augustus_masked-Fvb7-3-processed-gene-58.0),maker-Fvb3-3-snap-gene-219.30(maker-Fvb3-3-snap-gene-219.30),maker-Fvb6-3-augustus-gene-353.35(maker-Fvb6-3-augustus-gene-353.35),maker-Fvb6-3-augustus-gene-435.62(maker-Fvb6-3-augustus-gene-435.62),maker-Fvb6-4-augustus-ge…	maker-Fvb7-1-augustus-gene-247.72(maker-Fvb7-1-augustus-gene-247.72)
BP	GO:0006000	fructose metabolic process	3	0	3	4	0.006	0.0667568	maker-Fvb3-1-augustus-gene-42.36(maker-Fvb3-1-augustus-gene-42.36),maker-Fvb3-2-augustus-gene-273.19(maker-Fvb3-2-augustus-gene-273.19),maker-Fvb3-3-snap-gene-255.45(maker-Fvb3-3-snap-gene-255.45)	-
BP	GO:0006003	fructose 2,6-bisphosphate metabolic process	3	0	3	4	0.006	0.0667568	maker-Fvb3-1-augustus-gene-42.36(maker-Fvb3-1-augustus-gene-42.36),maker-Fvb3-2-augustus-gene-273.19(maker-Fvb3-2-augustus-gene-273.19),maker-Fvb3-3-snap-gene-255.45(maker-Fvb3-3-snap-gene-255.45)	-
BP	GO:0032352	positive regulation of hormone metabolic process	0	3	3	4	0.006	0.0667568	-	maker-Fvb2-1-augustus-gene-252.51(maker-Fvb2-1-augustus-gene-252.51),maker-Fvb2-4-augustus-gene-249.49(maker-Fvb2-4-augustus-gene-249.49),snap_masked-Fvb2-3-processed-gene-37.26(snap_masked-Fvb2-3-processed-gene-37.26)
BP	GO:0032776	DNA methylation on cytosine	0	3	3	4	0.006	0.0667568	-	augustus_masked-Fvb1-4-processed-gene-48.3(augustus_masked-Fvb1-4-processed-gene-48.3),maker-Fvb1-2-augustus-gene-70.51(maker-Fvb1-2-augustus-gene-70.51),maker-Fvb1-3-augustus-gene-55.42(maker-Fvb1-3-augustus-gene-55.42)
BP	GO:0043609	regulation of carbon utilization	3	0	3	4	0.006	0.0667568	maker-Fvb3-1-augustus-gene-42.36(maker-Fvb3-1-augustus-gene-42.36),maker-Fvb3-2-augustus-gene-273.19(maker-Fvb3-2-augustus-gene-273.19),maker-Fvb3-3-snap-gene-255.45(maker-Fvb3-3-snap-gene-255.45)	-
BP	GO:0048478	replication fork protection	0	3	3	4	0.006	0.0667568	-	augustus_masked-Fvb4-3-processed-gene-4.13(augustus_masked-Fvb4-3-processed-gene-4.13),maker-Fvb4-1-augustus-gene-199.67(maker-Fvb4-1-augustus-gene-199.67),maker-Fvb4-4-augustus-gene-6.53(maker-Fvb4-4-augustus-gene-6.53)
BP	GO:0090355	positive regulation of auxin metabolic process	0	3	3	4	0.006	0.0667568	-	maker-Fvb2-1-augustus-gene-252.51(maker-Fvb2-1-augustus-gene-252.51),maker-Fvb2-4-augustus-gene-249.49(maker-Fvb2-4-augustus-gene-249.49),snap_masked-Fvb2-3-processed-gene-37.26(snap_masked-Fvb2-3-processed-gene-37.26)
BP	GO:0045037	protein import into chloroplast stroma	7	0	7	20	0.0061	0.0676662	augustus_masked-Fvb3-3-processed-gene-181.1(augustus_masked-Fvb3-3-processed-gene-181.1),maker-Fvb2-1-augustus-gene-24.30(maker-Fvb2-1-augustus-gene-24.30),maker-Fvb2-2-snap-gene-198.46(maker-Fvb2-2-snap-gene-198.46),maker-Fvb3-2-snap-gene-203.36(maker-Fvb3-2-snap-gene-203.36),maker-Fvb3-4-augustus-gene-108.35(maker-Fvb3-4-augustus-gene-108.35),maker-Fvb4-3-augustus-gene-43.38(maker-Fvb4-3-august…	-
BP	GO:0030244	cellulose biosynthetic process	12	11	23	113	0.00618	0.068349	maker-Fvb1-2-augustus-gene-173.18(maker-Fvb1-2-augustus-gene-173.18),maker-Fvb1-3-snap-gene-161.37(maker-Fvb1-3-snap-gene-161.37),maker-Fvb1-4-augustus-gene-140.22(maker-Fvb1-4-augustus-gene-140.22),maker-Fvb5-1-augustus-gene-150.22(maker-Fvb5-1-augustus-gene-150.22),maker-Fvb5-2-augustus-gene-151.20(maker-Fvb5-2-augustus-gene-151.20),maker-Fvb5-2-augustus-gene-66.42(maker-Fvb5-2-augustus-gene-66…	augustus_masked-Fvb3-1-processed-gene-20.4(augustus_masked-Fvb3-1-processed-gene-20.4),augustus_masked-Fvb4-2-processed-gene-53.9(augustus_masked-Fvb4-2-processed-gene-53.9),maker-Fvb3-1-snap-gene-21.63(maker-Fvb3-1-snap-gene-21.63),maker-Fvb3-2-augustus-gene-296.40(maker-Fvb3-2-augustus-gene-296.40),maker-Fvb3-2-augustus-gene-296.43(maker-Fvb3-2-augustus-gene-296.43),maker-Fvb3-3-augustus-gene-2…
BP	GO:0009958	positive gravitropism	0	9	9	30	0.00621	0.0684763	-	augustus_masked-Fvb6-4-processed-gene-136.7(augustus_masked-Fvb6-4-processed-gene-136.7),maker-Fvb2-1-augustus-gene-15.44(maker-Fvb2-1-augustus-gene-15.44),maker-Fvb2-2-augustus-gene-208.38(maker-Fvb2-2-augustus-gene-208.38),maker-Fvb2-2-augustus-gene-209.24(maker-Fvb2-2-augustus-gene-209.24),maker-Fvb6-2-augustus-gene-171.31(maker-Fvb6-2-augustus-gene-171.31),maker-Fvb6-2-augustus-gene-303.62(ma…
BP	GO:0045861	negative regulation of proteolysis	0	13	13	52	0.00632	0.0690874	-	augustus_masked-Fvb3-3-processed-gene-83.4(augustus_masked-Fvb3-3-processed-gene-83.4),augustus_masked-Fvb3-3-processed-gene-83.5(augustus_masked-Fvb3-3-processed-gene-83.5),augustus_masked-Fvb3-4-processed-gene-206.4(augustus_masked-Fvb3-4-processed-gene-206.4),augustus_masked-Fvb4-2-processed-gene-258.4(augustus_masked-Fvb4-2-processed-gene-258.4),maker-Fvb3-1-snap-gene-221.53(maker-Fvb3-1-snap…
BP	GO:1901606	alpha-amino acid catabolic process	5	8	13	52	0.00632	0.0690874	augustus_masked-Fvb3-1-processed-gene-310.18(augustus_masked-Fvb3-1-processed-gene-310.18),maker-Fvb2-2-snap-gene-197.26(maker-Fvb2-2-snap-gene-197.26),maker-Fvb2-3-augustus-gene-194.12(maker-Fvb2-3-augustus-gene-194.12),maker-Fvb6-1-augustus-gene-49.79(maker-Fvb6-1-augustus-gene-49.79),maker-Fvb6-3-augustus-gene-44.60(maker-Fvb6-3-augustus-gene-44.60)	maker-Fvb6-1-augustus-gene-255.38(maker-Fvb6-1-augustus-gene-255.38),maker-Fvb6-2-augustus-gene-174.36(maker-Fvb6-2-augustus-gene-174.36),maker-Fvb6-4-augustus-gene-113.28(maker-Fvb6-4-augustus-gene-113.28),maker-Fvb7-1-augustus-gene-214.51(maker-Fvb7-1-augustus-gene-214.51),maker-Fvb7-2-augustus-gene-144.48(maker-Fvb7-2-augustus-gene-144.48),maker-Fvb7-2-augustus-gene-211.53(maker-Fvb7-2-augustu…
BP	GO:0006558	L-phenylalanine metabolic process	0	8	8	25	0.00634	0.0690874	-	maker-Fvb6-1-augustus-gene-255.38(maker-Fvb6-1-augustus-gene-255.38),maker-Fvb6-2-augustus-gene-174.36(maker-Fvb6-2-augustus-gene-174.36),maker-Fvb6-4-augustus-gene-113.28(maker-Fvb6-4-augustus-gene-113.28),maker-Fvb7-1-augustus-gene-214.51(maker-Fvb7-1-augustus-gene-214.51),maker-Fvb7-2-augustus-gene-144.48(maker-Fvb7-2-augustus-gene-144.48),maker-Fvb7-2-augustus-gene-211.53(maker-Fvb7-2-augustu…
BP	GO:1902221	erythrose 4-phosphate/phosphoenolpyruvate family amino acid metabolic process	0	8	8	25	0.00634	0.0690874	-	maker-Fvb6-1-augustus-gene-255.38(maker-Fvb6-1-augustus-gene-255.38),maker-Fvb6-2-augustus-gene-174.36(maker-Fvb6-2-augustus-gene-174.36),maker-Fvb6-4-augustus-gene-113.28(maker-Fvb6-4-augustus-gene-113.28),maker-Fvb7-1-augustus-gene-214.51(maker-Fvb7-1-augustus-gene-214.51),maker-Fvb7-2-augustus-gene-144.48(maker-Fvb7-2-augustus-gene-144.48),maker-Fvb7-2-augustus-gene-211.53(maker-Fvb7-2-augustu…
BP	GO:0009081	branched-chain amino acid metabolic process	8	6	14	58	0.00655	0.0709583	maker-Fvb1-1-augustus-gene-172.36(maker-Fvb1-1-augustus-gene-172.36),maker-Fvb1-2-augustus-gene-120.23(maker-Fvb1-2-augustus-gene-120.23),maker-Fvb1-3-augustus-gene-108.29(maker-Fvb1-3-augustus-gene-108.29),maker-Fvb1-4-augustus-gene-96.29(maker-Fvb1-4-augustus-gene-96.29),maker-Fvb4-2-augustus-gene-19.40(maker-Fvb4-2-augustus-gene-19.40),maker-Fvb4-3-augustus-gene-20.34(maker-Fvb4-3-augustus-gen…	augustus_masked-Fvb1-2-processed-gene-162.3(augustus_masked-Fvb1-2-processed-gene-162.3),maker-Fvb1-1-snap-gene-134.35(maker-Fvb1-1-snap-gene-134.35),maker-Fvb2-1-augustus-gene-10.22(maker-Fvb2-1-augustus-gene-10.22),maker-Fvb3-3-augustus-gene-22.36(maker-Fvb3-3-augustus-gene-22.36),snap_masked-Fvb3-2-processed-gene-39.21(snap_masked-Fvb3-2-processed-gene-39.21),snap_masked-Fvb3-4-processed-gene-…
BP	GO:0022603	regulation of anatomical structure morphogenesis	11	3	14	58	0.00655	0.0709583	augustus_masked-Fvb5-3-processed-gene-126.6(augustus_masked-Fvb5-3-processed-gene-126.6),maker-Fvb2-1-augustus-gene-96.54(maker-Fvb2-1-augustus-gene-96.54),maker-Fvb2-2-augustus-gene-105.47(maker-Fvb2-2-augustus-gene-105.47),maker-Fvb2-3-augustus-gene-115.52(maker-Fvb2-3-augustus-gene-115.52),maker-Fvb2-4-augustus-gene-123.42(maker-Fvb2-4-augustus-gene-123.42),maker-Fvb5-1-augustus-gene-166.29(ma…	augustus_masked-Fvb3-4-processed-gene-149.4(augustus_masked-Fvb3-4-processed-gene-149.4),maker-Fvb6-1-augustus-gene-355.29(maker-Fvb6-1-augustus-gene-355.29),maker-Fvb6-4-augustus-gene-23.33(maker-Fvb6-4-augustus-gene-23.33)
BP	GO:0006801	superoxide metabolic process	11	0	11	41	0.00662	0.0715076	maker-Fvb1-2-augustus-gene-64.47(maker-Fvb1-2-augustus-gene-64.47),maker-Fvb1-3-augustus-gene-220.8(maker-Fvb1-3-augustus-gene-220.8),maker-Fvb1-3-augustus-gene-43.53(maker-Fvb1-3-augustus-gene-43.53),maker-Fvb1-4-augustus-gene-40.42(maker-Fvb1-4-augustus-gene-40.42),maker-Fvb1-4-snap-gene-192.8(maker-Fvb1-4-snap-gene-192.8),maker-Fvb4-2-augustus-gene-2.59(maker-Fvb4-2-augustus-gene-2.59),maker-F…	-
BP	GO:1901605	alpha-amino acid metabolic process	42	28	70	443	0.00688	0.0736717	augustus_masked-Fvb3-1-processed-gene-310.18(augustus_masked-Fvb3-1-processed-gene-310.18),maker-Fvb1-1-snap-gene-225.63(maker-Fvb1-1-snap-gene-225.63),maker-Fvb1-3-augustus-gene-220.8(maker-Fvb1-3-augustus-gene-220.8),maker-Fvb1-3-augustus-gene-89.34(maker-Fvb1-3-augustus-gene-89.34),maker-Fvb1-4-snap-gene-192.8(maker-Fvb1-4-snap-gene-192.8),maker-Fvb2-2-augustus-gene-237.34(maker-Fvb2-2-augustu…	augustus_masked-Fvb1-1-processed-gene-166.5(augustus_masked-Fvb1-1-processed-gene-166.5),augustus_masked-Fvb1-2-processed-gene-162.3(augustus_masked-Fvb1-2-processed-gene-162.3),augustus_masked-Fvb3-2-processed-gene-199.10(augustus_masked-Fvb3-2-processed-gene-199.10),augustus_masked-Fvb3-4-processed-gene-112.1(augustus_masked-Fvb3-4-processed-gene-112.1),maker-Fvb1-1-snap-gene-134.35(maker-Fvb1-…
BP	GO:0040008	regulation of growth	14	6	20	95	0.00698	0.0745271	augustus_masked-Fvb5-3-processed-gene-126.6(augustus_masked-Fvb5-3-processed-gene-126.6),augustus_masked-Fvb6-2-processed-gene-220.9(augustus_masked-Fvb6-2-processed-gene-220.9),augustus_masked-Fvb7-2-processed-gene-252.15(augustus_masked-Fvb7-2-processed-gene-252.15),maker-Fvb2-1-augustus-gene-96.54(maker-Fvb2-1-augustus-gene-96.54),maker-Fvb2-2-augustus-gene-105.47(maker-Fvb2-2-augustus-gene-10…	augustus_masked-Fvb4-1-processed-gene-170.12(augustus_masked-Fvb4-1-processed-gene-170.12),maker-Fvb1-1-augustus-gene-170.20(maker-Fvb1-1-augustus-gene-170.20),maker-Fvb1-2-augustus-gene-122.22(maker-Fvb1-2-augustus-gene-122.22),maker-Fvb1-3-augustus-gene-111.29(maker-Fvb1-3-augustus-gene-111.29),maker-Fvb4-4-augustus-gene-81.42(maker-Fvb4-4-augustus-gene-81.42),snap_masked-Fvb4-3-processed-gene-…
BP	GO:0010073	meristem maintenance	4	8	12	47	0.00715	0.0761228	maker-Fvb1-2-augustus-gene-46.58(maker-Fvb1-2-augustus-gene-46.58),maker-Fvb1-3-augustus-gene-8.37(maker-Fvb1-3-augustus-gene-8.37),maker-Fvb3-1-augustus-gene-172.17(maker-Fvb3-1-augustus-gene-172.17),maker-Fvb3-2-augustus-gene-172.20(maker-Fvb3-2-augustus-gene-172.20)	augustus_masked-Fvb4-1-processed-gene-170.12(augustus_masked-Fvb4-1-processed-gene-170.12),maker-Fvb1-1-augustus-gene-170.20(maker-Fvb1-1-augustus-gene-170.20),maker-Fvb1-2-augustus-gene-122.22(maker-Fvb1-2-augustus-gene-122.22),maker-Fvb1-3-augustus-gene-111.29(maker-Fvb1-3-augustus-gene-111.29),maker-Fvb4-4-augustus-gene-81.42(maker-Fvb4-4-augustus-gene-81.42),maker-Fvb5-3-augustus-gene-152.35(…
BP	GO:0008643	carbohydrate transport	11	15	26	134	0.00724	0.0766406	maker-Fvb2-1-augustus-gene-88.42(maker-Fvb2-1-augustus-gene-88.42),maker-Fvb2-3-augustus-gene-124.30(maker-Fvb2-3-augustus-gene-124.30),maker-Fvb3-1-snap-gene-285.62(maker-Fvb3-1-snap-gene-285.62),maker-Fvb3-2-augustus-gene-15.35(maker-Fvb3-2-augustus-gene-15.35),maker-Fvb3-2-snap-gene-98.73(maker-Fvb3-2-snap-gene-98.73),maker-Fvb5-2-augustus-gene-66.35(maker-Fvb5-2-augustus-gene-66.35),maker-Fvb…	augustus_masked-Fvb5-3-processed-gene-215.12(augustus_masked-Fvb5-3-processed-gene-215.12),augustus_masked-Fvb5-4-processed-gene-157.0(augustus_masked-Fvb5-4-processed-gene-157.0),maker-Fvb2-1-augustus-gene-161.43(maker-Fvb2-1-augustus-gene-161.43),maker-Fvb2-1-augustus-gene-30.25(maker-Fvb2-1-augustus-gene-30.25),maker-Fvb2-2-augustus-gene-99.56(maker-Fvb2-2-augustus-gene-99.56),maker-Fvb2-3-aug…
BP	GO:0072330	monocarboxylic acid biosynthetic process	28	34	62	386	0.0074	0.0778892	augustus_masked-Fvb2-3-processed-gene-168.12(augustus_masked-Fvb2-3-processed-gene-168.12),augustus_masked-Fvb2-4-processed-gene-62.2(augustus_masked-Fvb2-4-processed-gene-62.2),augustus_masked-Fvb4-1-processed-gene-81.2(augustus_masked-Fvb4-1-processed-gene-81.2),maker-Fvb2-1-augustus-gene-122.44(maker-Fvb2-1-augustus-gene-122.44),maker-Fvb2-1-augustus-gene-170.40(maker-Fvb2-1-augustus-gene-170.…	augustus_masked-Fvb2-1-processed-gene-259.14(augustus_masked-Fvb2-1-processed-gene-259.14),augustus_masked-Fvb2-4-processed-gene-262.8(augustus_masked-Fvb2-4-processed-gene-262.8),augustus_masked-Fvb5-1-processed-gene-287.1(augustus_masked-Fvb5-1-processed-gene-287.1),augustus_masked-Fvb7-1-processed-gene-207.4(augustus_masked-Fvb7-1-processed-gene-207.4),augustus_masked-Fvb7-2-processed-gene-221…
BP	GO:0006694	steroid biosynthetic process	4	9	13	53	0.00749	0.0783911	augustus_masked-Fvb7-2-processed-gene-13.0(augustus_masked-Fvb7-2-processed-gene-13.0),maker-Fvb1-3-snap-gene-75.65(maker-Fvb1-3-snap-gene-75.65),maker-Fvb4-2-snap-gene-3.66(maker-Fvb4-2-snap-gene-3.66),maker-Fvb7-4-snap-gene-212.38(maker-Fvb7-4-snap-gene-212.38)	augustus_masked-Fvb2-1-processed-gene-105.0(augustus_masked-Fvb2-1-processed-gene-105.0),augustus_masked-Fvb2-2-processed-gene-98.1(augustus_masked-Fvb2-2-processed-gene-98.1),augustus_masked-Fvb2-4-processed-gene-132.11(augustus_masked-Fvb2-4-processed-gene-132.11),augustus_masked-Fvb2-4-processed-gene-133.0(augustus_masked-Fvb2-4-processed-gene-133.0),augustus_masked-Fvb2-4-processed-gene-133.4…
BP	GO:0051346	negative regulation of hydrolase activity	0	13	13	53	0.00749	0.0783911	-	augustus_masked-Fvb3-3-processed-gene-83.4(augustus_masked-Fvb3-3-processed-gene-83.4),augustus_masked-Fvb3-3-processed-gene-83.5(augustus_masked-Fvb3-3-processed-gene-83.5),augustus_masked-Fvb3-4-processed-gene-206.4(augustus_masked-Fvb3-4-processed-gene-206.4),augustus_masked-Fvb4-2-processed-gene-258.4(augustus_masked-Fvb4-2-processed-gene-258.4),maker-Fvb3-1-snap-gene-221.53(maker-Fvb3-1-snap…
BP	GO:0000271	polysaccharide biosynthetic process	35	15	50	300	0.00756	0.0789008	maker-Fvb1-2-augustus-gene-173.18(maker-Fvb1-2-augustus-gene-173.18),maker-Fvb1-3-snap-gene-161.37(maker-Fvb1-3-snap-gene-161.37),maker-Fvb1-3-snap-gene-171.42(maker-Fvb1-3-snap-gene-171.42),maker-Fvb1-4-augustus-gene-140.22(maker-Fvb1-4-augustus-gene-140.22),maker-Fvb2-4-augustus-gene-257.49(maker-Fvb2-4-augustus-gene-257.49),maker-Fvb3-1-augustus-gene-169.37(maker-Fvb3-1-augustus-gene-169.37),m…	augustus_masked-Fvb2-3-processed-gene-192.9(augustus_masked-Fvb2-3-processed-gene-192.9),augustus_masked-Fvb3-1-processed-gene-20.4(augustus_masked-Fvb3-1-processed-gene-20.4),augustus_masked-Fvb4-2-processed-gene-53.9(augustus_masked-Fvb4-2-processed-gene-53.9),maker-Fvb2-3-snap-gene-167.34(maker-Fvb2-3-snap-gene-167.34),maker-Fvb3-1-snap-gene-21.63(maker-Fvb3-1-snap-gene-21.63),maker-Fvb3-2-aug…
BP	GO:0055080	cation homeostasis	22	1	23	115	0.00768	0.0799281	augustus_masked-Fvb6-1-processed-gene-299.2(augustus_masked-Fvb6-1-processed-gene-299.2),augustus_masked-Fvb7-3-processed-gene-58.0(augustus_masked-Fvb7-3-processed-gene-58.0),maker-Fvb2-1-augustus-gene-24.30(maker-Fvb2-1-augustus-gene-24.30),maker-Fvb2-2-snap-gene-198.46(maker-Fvb2-2-snap-gene-198.46),maker-Fvb3-1-augustus-gene-109.20(maker-Fvb3-1-augustus-gene-109.20),maker-Fvb3-3-snap-gene-219…	maker-Fvb7-1-augustus-gene-247.72(maker-Fvb7-1-augustus-gene-247.72)
BP	GO:0045036	protein targeting to chloroplast	7	0	7	21	0.00823	0.0844658	augustus_masked-Fvb3-3-processed-gene-181.1(augustus_masked-Fvb3-3-processed-gene-181.1),maker-Fvb2-1-augustus-gene-24.30(maker-Fvb2-1-augustus-gene-24.30),maker-Fvb2-2-snap-gene-198.46(maker-Fvb2-2-snap-gene-198.46),maker-Fvb3-2-snap-gene-203.36(maker-Fvb3-2-snap-gene-203.36),maker-Fvb3-4-augustus-gene-108.35(maker-Fvb3-4-augustus-gene-108.35),maker-Fvb4-3-augustus-gene-43.38(maker-Fvb4-3-august…	-
BP	GO:0072596	establishment of protein localization to chloroplast	7	0	7	21	0.00823	0.0844658	augustus_masked-Fvb3-3-processed-gene-181.1(augustus_masked-Fvb3-3-processed-gene-181.1),maker-Fvb2-1-augustus-gene-24.30(maker-Fvb2-1-augustus-gene-24.30),maker-Fvb2-2-snap-gene-198.46(maker-Fvb2-2-snap-gene-198.46),maker-Fvb3-2-snap-gene-203.36(maker-Fvb3-2-snap-gene-203.36),maker-Fvb3-4-augustus-gene-108.35(maker-Fvb3-4-augustus-gene-108.35),maker-Fvb4-3-augustus-gene-43.38(maker-Fvb4-3-august…	-
BP	GO:0072598	protein localization to chloroplast	7	0	7	21	0.00823	0.0844658	augustus_masked-Fvb3-3-processed-gene-181.1(augustus_masked-Fvb3-3-processed-gene-181.1),maker-Fvb2-1-augustus-gene-24.30(maker-Fvb2-1-augustus-gene-24.30),maker-Fvb2-2-snap-gene-198.46(maker-Fvb2-2-snap-gene-198.46),maker-Fvb3-2-snap-gene-203.36(maker-Fvb3-2-snap-gene-203.36),maker-Fvb3-4-augustus-gene-108.35(maker-Fvb3-4-augustus-gene-108.35),maker-Fvb4-3-augustus-gene-43.38(maker-Fvb4-3-august…	-
BP	GO:0006576	cellular biogenic amine metabolic process	12	6	18	84	0.00843	0.0861107	maker-Fvb2-2-snap-gene-197.26(maker-Fvb2-2-snap-gene-197.26),maker-Fvb2-3-augustus-gene-194.12(maker-Fvb2-3-augustus-gene-194.12),maker-Fvb3-4-augustus-gene-171.40(maker-Fvb3-4-augustus-gene-171.40),maker-Fvb7-1-augustus-gene-10.22(maker-Fvb7-1-augustus-gene-10.22),maker-Fvb7-1-augustus-gene-296.39(maker-Fvb7-1-augustus-gene-296.39),maker-Fvb7-1-snap-gene-312.32(maker-Fvb7-1-snap-gene-312.32),mak…	maker-Fvb2-1-augustus-gene-252.51(maker-Fvb2-1-augustus-gene-252.51),maker-Fvb2-4-augustus-gene-249.49(maker-Fvb2-4-augustus-gene-249.49),maker-Fvb7-3-augustus-gene-51.65(maker-Fvb7-3-augustus-gene-51.65),maker-Fvb7-4-snap-gene-48.56(maker-Fvb7-4-snap-gene-48.56),snap_masked-Fvb2-3-processed-gene-37.26(snap_masked-Fvb2-3-processed-gene-37.26),snap_masked-Fvb7-2-processed-gene-240.37(snap_masked-F…
BP	GO:0009658	chloroplast organization	24	1	25	129	0.00846	0.0861107	augustus_masked-Fvb1-2-processed-gene-164.2(augustus_masked-Fvb1-2-processed-gene-164.2),augustus_masked-Fvb2-2-processed-gene-79.5(augustus_masked-Fvb2-2-processed-gene-79.5),augustus_masked-Fvb3-3-processed-gene-181.1(augustus_masked-Fvb3-3-processed-gene-181.1),augustus_masked-Fvb6-1-processed-gene-148.7(augustus_masked-Fvb6-1-processed-gene-148.7),augustus_masked-Fvb6-2-processed-gene-52.7(au…	maker-Fvb5-2-snap-gene-166.55(maker-Fvb5-2-snap-gene-166.55)
BP	GO:0010383	cell wall polysaccharide metabolic process	22	4	26	136	0.00879	0.0884971	maker-Fvb1-2-augustus-gene-120.26(maker-Fvb1-2-augustus-gene-120.26),maker-Fvb1-2-augustus-gene-179.42(maker-Fvb1-2-augustus-gene-179.42),maker-Fvb1-2-augustus-gene-179.46(maker-Fvb1-2-augustus-gene-179.46),maker-Fvb1-4-augustus-gene-96.32(maker-Fvb1-4-augustus-gene-96.32),maker-Fvb3-3-augustus-gene-194.26(maker-Fvb3-3-augustus-gene-194.26),maker-Fvb4-1-augustus-gene-190.55(maker-Fvb4-1-augustus-…	augustus_masked-Fvb2-3-processed-gene-192.9(augustus_masked-Fvb2-3-processed-gene-192.9),maker-Fvb5-2-augustus-gene-142.21(maker-Fvb5-2-augustus-gene-142.21),maker-Fvb5-3-augustus-gene-137.32(maker-Fvb5-3-augustus-gene-137.32),maker-Fvb5-4-augustus-gene-124.18(maker-Fvb5-4-augustus-gene-124.18)
BP	GO:0048829	root cap development	4	1	5	12	0.00885	0.0888598	maker-Fvb1-2-augustus-gene-28.45(maker-Fvb1-2-augustus-gene-28.45),maker-Fvb1-4-augustus-gene-0.28(maker-Fvb1-4-augustus-gene-0.28),maker-Fvb6-1-augustus-gene-240.33(maker-Fvb6-1-augustus-gene-240.33),maker-Fvb6-4-augustus-gene-119.35(maker-Fvb6-4-augustus-gene-119.35)	augustus_masked-Fvb4-2-processed-gene-158.9(augustus_masked-Fvb4-2-processed-gene-158.9)
BP	GO:1901990	regulation of mitotic cell cycle phase transition	8	2	10	37	0.00894	0.0892795	maker-Fvb3-1-augustus-gene-299.49(maker-Fvb3-1-augustus-gene-299.49),maker-Fvb3-3-snap-gene-4.55(maker-Fvb3-3-snap-gene-4.55),maker-Fvb3-4-augustus-gene-273.47(maker-Fvb3-4-augustus-gene-273.47),maker-Fvb4-1-augustus-gene-135.67(maker-Fvb4-1-augustus-gene-135.67),maker-Fvb4-2-augustus-gene-67.39(maker-Fvb4-2-augustus-gene-67.39),maker-Fvb4-3-snap-gene-98.42(maker-Fvb4-3-snap-gene-98.42),maker-Fvb…	maker-Fvb1-3-snap-gene-73.77(maker-Fvb1-3-snap-gene-73.77),maker-Fvb1-4-augustus-gene-64.61(maker-Fvb1-4-augustus-gene-64.61)
BP	GO:0006302	double-strand break repair	6	9	15	66	0.00894	0.0892795	maker-Fvb2-2-augustus-gene-107.42(maker-Fvb2-2-augustus-gene-107.42),maker-Fvb2-2-augustus-gene-45.53(maker-Fvb2-2-augustus-gene-45.53),maker-Fvb2-3-augustus-gene-117.40(maker-Fvb2-3-augustus-gene-117.40),maker-Fvb6-2-augustus-gene-48.30(maker-Fvb6-2-augustus-gene-48.30),maker-Fvb7-1-snap-gene-108.57(maker-Fvb7-1-snap-gene-108.57),maker-Fvb7-4-augustus-gene-131.34(maker-Fvb7-4-augustus-gene-131.3…	augustus_masked-Fvb1-4-processed-gene-28.6(augustus_masked-Fvb1-4-processed-gene-28.6),maker-Fvb1-1-snap-gene-245.69(maker-Fvb1-1-snap-gene-245.69),maker-Fvb1-2-augustus-gene-24.76(maker-Fvb1-2-augustus-gene-24.76),maker-Fvb1-3-augustus-gene-191.18(maker-Fvb1-3-augustus-gene-191.18),maker-Fvb1-4-augustus-gene-161.33(maker-Fvb1-4-augustus-gene-161.33),maker-Fvb6-1-augustus-gene-224.27(maker-Fvb6-1…
BP	GO:0006928	movement of cell or subcellular component	24	3	27	143	0.00908	0.0904339	augustus_masked-Fvb1-3-processed-gene-22.16(augustus_masked-Fvb1-3-processed-gene-22.16),augustus_masked-Fvb4-2-processed-gene-138.4(augustus_masked-Fvb4-2-processed-gene-138.4),augustus_masked-Fvb5-3-processed-gene-268.6(augustus_masked-Fvb5-3-processed-gene-268.6),maker-Fvb1-2-augustus-gene-122.27(maker-Fvb1-2-augustus-gene-122.27),maker-Fvb1-2-augustus-gene-130.34(maker-Fvb1-2-augustus-gene-13…	augustus_masked-Fvb6-2-processed-gene-233.13(augustus_masked-Fvb6-2-processed-gene-233.13),maker-Fvb2-1-snap-gene-169.86(maker-Fvb2-1-snap-gene-169.86),maker-Fvb2-2-snap-gene-43.58(maker-Fvb2-2-snap-gene-43.58)
BP	GO:0043622	cortical microtubule organization	4	0	4	8	0.00916	0.0907428	maker-Fvb3-1-augustus-gene-143.19(maker-Fvb3-1-augustus-gene-143.19),maker-Fvb3-2-augustus-gene-171.22(maker-Fvb3-2-augustus-gene-171.22),maker-Fvb3-3-augustus-gene-155.21(maker-Fvb3-3-augustus-gene-155.21),maker-Fvb3-4-augustus-gene-142.31(maker-Fvb3-4-augustus-gene-142.31)	-
BP	GO:0046398	UDP-glucuronate metabolic process	3	1	4	8	0.00916	0.0907428	maker-Fvb2-1-augustus-gene-185.39(maker-Fvb2-1-augustus-gene-185.39),maker-Fvb2-2-augustus-gene-33.57(maker-Fvb2-2-augustus-gene-33.57),maker-Fvb2-3-augustus-gene-75.44(maker-Fvb2-3-augustus-gene-75.44)	maker-Fvb7-2-snap-gene-74.47(maker-Fvb7-2-snap-gene-74.47)
BP	GO:0044106	cellular amine metabolic process	12	6	18	85	0.00955	0.0931125	maker-Fvb2-2-snap-gene-197.26(maker-Fvb2-2-snap-gene-197.26),maker-Fvb2-3-augustus-gene-194.12(maker-Fvb2-3-augustus-gene-194.12),maker-Fvb3-4-augustus-gene-171.40(maker-Fvb3-4-augustus-gene-171.40),maker-Fvb7-1-augustus-gene-10.22(maker-Fvb7-1-augustus-gene-10.22),maker-Fvb7-1-augustus-gene-296.39(maker-Fvb7-1-augustus-gene-296.39),maker-Fvb7-1-snap-gene-312.32(maker-Fvb7-1-snap-gene-312.32),mak…	maker-Fvb2-1-augustus-gene-252.51(maker-Fvb2-1-augustus-gene-252.51),maker-Fvb2-4-augustus-gene-249.49(maker-Fvb2-4-augustus-gene-249.49),maker-Fvb7-3-augustus-gene-51.65(maker-Fvb7-3-augustus-gene-51.65),maker-Fvb7-4-snap-gene-48.56(maker-Fvb7-4-snap-gene-48.56),snap_masked-Fvb2-3-processed-gene-37.26(snap_masked-Fvb2-3-processed-gene-37.26),snap_masked-Fvb7-2-processed-gene-240.37(snap_masked-F…
BP	GO:0030042	actin filament depolymerization	6	3	9	32	0.0098	0.0948016	maker-Fvb2-1-augustus-gene-2.39(maker-Fvb2-1-augustus-gene-2.39),maker-Fvb2-3-augustus-gene-228.36(maker-Fvb2-3-augustus-gene-228.36),maker-Fvb4-1-augustus-gene-23.37(maker-Fvb4-1-augustus-gene-23.37),maker-Fvb4-2-augustus-gene-232.23(maker-Fvb4-2-augustus-gene-232.23),maker-Fvb4-3-augustus-gene-296.44(maker-Fvb4-3-augustus-gene-296.44),snap_masked-Fvb2-4-processed-gene-4.19(snap_masked-Fvb2-4-pr…	augustus_masked-Fvb7-2-processed-gene-114.3(augustus_masked-Fvb7-2-processed-gene-114.3),maker-Fvb7-1-augustus-gene-169.45(maker-Fvb7-1-augustus-gene-169.45),maker-Fvb7-4-augustus-gene-115.37(maker-Fvb7-4-augustus-gene-115.37)
BP	GO:0046351	disaccharide biosynthetic process	8	6	14	61	0.01038	0.099845	maker-Fvb1-2-snap-gene-142.30(maker-Fvb1-2-snap-gene-142.30),maker-Fvb1-4-augustus-gene-119.27(maker-Fvb1-4-augustus-gene-119.27),maker-Fvb6-1-augustus-gene-218.21(maker-Fvb6-1-augustus-gene-218.21),maker-Fvb7-2-augustus-gene-260.59(maker-Fvb7-2-augustus-gene-260.59),maker-Fvb7-2-snap-gene-264.70(maker-Fvb7-2-snap-gene-264.70),maker-Fvb7-3-snap-gene-42.66(maker-Fvb7-3-snap-gene-42.66),snap_masked…	maker-Fvb3-1-augustus-gene-281.26(maker-Fvb3-1-augustus-gene-281.26),maker-Fvb3-2-augustus-gene-39.35(maker-Fvb3-2-augustus-gene-39.35),maker-Fvb7-1-augustus-gene-276.46(maker-Fvb7-1-augustus-gene-276.46),snap_masked-Fvb3-2-processed-gene-98.39(snap_masked-Fvb3-2-processed-gene-98.39),snap_masked-Fvb3-3-processed-gene-22.31(snap_masked-Fvb3-3-processed-gene-22.31),snap_masked-Fvb3-3-processed-gen…
BP	GO:0006833	water transport	6	0	6	17	0.01051	0.099845	maker-Fvb6-4-augustus-gene-295.48(maker-Fvb6-4-augustus-gene-295.48),maker-Fvb7-1-augustus-gene-239.56(maker-Fvb7-1-augustus-gene-239.56),maker-Fvb7-1-snap-gene-216.46(maker-Fvb7-1-snap-gene-216.46),maker-Fvb7-2-snap-gene-213.44(maker-Fvb7-2-snap-gene-213.44),maker-Fvb7-3-snap-gene-85.45(maker-Fvb7-3-snap-gene-85.45),maker-Fvb7-4-augustus-gene-81.24(maker-Fvb7-4-augustus-gene-81.24)	-
BP	GO:0042044	fluid transport	6	0	6	17	0.01051	0.099845	maker-Fvb6-4-augustus-gene-295.48(maker-Fvb6-4-augustus-gene-295.48),maker-Fvb7-1-augustus-gene-239.56(maker-Fvb7-1-augustus-gene-239.56),maker-Fvb7-1-snap-gene-216.46(maker-Fvb7-1-snap-gene-216.46),maker-Fvb7-2-snap-gene-213.44(maker-Fvb7-2-snap-gene-213.44),maker-Fvb7-3-snap-gene-85.45(maker-Fvb7-3-snap-gene-85.45),maker-Fvb7-4-augustus-gene-81.24(maker-Fvb7-4-augustus-gene-81.24)	-
BP	GO:0010410	hemicellulose metabolic process	18	4	22	112	0.01108	0.104991	maker-Fvb1-2-augustus-gene-120.26(maker-Fvb1-2-augustus-gene-120.26),maker-Fvb1-2-augustus-gene-179.42(maker-Fvb1-2-augustus-gene-179.42),maker-Fvb1-2-augustus-gene-179.46(maker-Fvb1-2-augustus-gene-179.46),maker-Fvb1-4-augustus-gene-96.32(maker-Fvb1-4-augustus-gene-96.32),maker-Fvb3-3-augustus-gene-194.26(maker-Fvb3-3-augustus-gene-194.26),maker-Fvb4-1-augustus-gene-190.55(maker-Fvb4-1-augustus-…	augustus_masked-Fvb2-3-processed-gene-192.9(augustus_masked-Fvb2-3-processed-gene-192.9),maker-Fvb5-2-augustus-gene-142.21(maker-Fvb5-2-augustus-gene-142.21),maker-Fvb5-3-augustus-gene-137.32(maker-Fvb5-3-augustus-gene-137.32),maker-Fvb5-4-augustus-gene-124.18(maker-Fvb5-4-augustus-gene-124.18)
BP	GO:0044770	cell cycle phase transition	9	2	11	44	0.01155	0.108823	maker-Fvb2-4-augustus-gene-242.54(maker-Fvb2-4-augustus-gene-242.54),maker-Fvb3-1-augustus-gene-299.49(maker-Fvb3-1-augustus-gene-299.49),maker-Fvb3-3-snap-gene-4.55(maker-Fvb3-3-snap-gene-4.55),maker-Fvb3-4-augustus-gene-273.47(maker-Fvb3-4-augustus-gene-273.47),maker-Fvb4-1-augustus-gene-135.67(maker-Fvb4-1-augustus-gene-135.67),maker-Fvb4-2-augustus-gene-67.39(maker-Fvb4-2-augustus-gene-67.39)…	maker-Fvb1-3-snap-gene-73.77(maker-Fvb1-3-snap-gene-73.77),maker-Fvb1-4-augustus-gene-64.61(maker-Fvb1-4-augustus-gene-64.61)
BP	GO:0051274	beta-glucan biosynthetic process	14	12	26	139	0.01162	0.108823	maker-Fvb1-2-augustus-gene-173.18(maker-Fvb1-2-augustus-gene-173.18),maker-Fvb1-3-snap-gene-161.37(maker-Fvb1-3-snap-gene-161.37),maker-Fvb1-3-snap-gene-171.42(maker-Fvb1-3-snap-gene-171.42),maker-Fvb1-4-augustus-gene-140.22(maker-Fvb1-4-augustus-gene-140.22),maker-Fvb5-1-augustus-gene-150.22(maker-Fvb5-1-augustus-gene-150.22),maker-Fvb5-2-augustus-gene-151.20(maker-Fvb5-2-augustus-gene-151.20),m…	augustus_masked-Fvb3-1-processed-gene-20.4(augustus_masked-Fvb3-1-processed-gene-20.4),augustus_masked-Fvb4-2-processed-gene-53.9(augustus_masked-Fvb4-2-processed-gene-53.9),maker-Fvb3-1-snap-gene-21.63(maker-Fvb3-1-snap-gene-21.63),maker-Fvb3-2-augustus-gene-296.40(maker-Fvb3-2-augustus-gene-296.40),maker-Fvb3-2-augustus-gene-296.43(maker-Fvb3-2-augustus-gene-296.43),maker-Fvb3-3-augustus-gene-2…
BP	GO:0044036	cell wall macromolecule metabolic process	25	7	32	180	0.01179	0.108944	maker-Fvb1-2-augustus-gene-120.26(maker-Fvb1-2-augustus-gene-120.26),maker-Fvb1-2-augustus-gene-179.42(maker-Fvb1-2-augustus-gene-179.42),maker-Fvb1-2-augustus-gene-179.46(maker-Fvb1-2-augustus-gene-179.46),maker-Fvb1-4-augustus-gene-96.32(maker-Fvb1-4-augustus-gene-96.32),maker-Fvb2-3-augustus-gene-114.42(maker-Fvb2-3-augustus-gene-114.42),maker-Fvb3-3-augustus-gene-194.26(maker-Fvb3-3-augustus-…	augustus_masked-Fvb1-3-processed-gene-57.1(augustus_masked-Fvb1-3-processed-gene-57.1),augustus_masked-Fvb2-3-processed-gene-192.9(augustus_masked-Fvb2-3-processed-gene-192.9),maker-Fvb1-4-augustus-gene-49.60(maker-Fvb1-4-augustus-gene-49.60),maker-Fvb4-4-augustus-gene-168.29(maker-Fvb4-4-augustus-gene-168.29),maker-Fvb5-2-augustus-gene-142.21(maker-Fvb5-2-augustus-gene-142.21),maker-Fvb5-3-augus…
BP	GO:0071669	plant-type cell wall organization or biogenesis	22	13	35	201	0.01198	0.109599	maker-Fvb3-1-snap-gene-59.38(maker-Fvb3-1-snap-gene-59.38),maker-Fvb3-2-snap-gene-254.34(maker-Fvb3-2-snap-gene-254.34),maker-Fvb3-3-augustus-gene-194.26(maker-Fvb3-3-augustus-gene-194.26),maker-Fvb3-3-snap-gene-237.48(maker-Fvb3-3-snap-gene-237.48),maker-Fvb4-1-augustus-gene-190.55(maker-Fvb4-1-augustus-gene-190.55),maker-Fvb4-2-snap-gene-3.66(maker-Fvb4-2-snap-gene-3.66),maker-Fvb4-3-snap-gene-…	maker-Fvb1-2-augustus-gene-252.15(maker-Fvb1-2-augustus-gene-252.15),maker-Fvb2-1-augustus-gene-252.51(maker-Fvb2-1-augustus-gene-252.51),maker-Fvb2-4-augustus-gene-249.49(maker-Fvb2-4-augustus-gene-249.49),maker-Fvb3-2-augustus-gene-283.54(maker-Fvb3-2-augustus-gene-283.54),maker-Fvb3-3-augustus-gene-263.41(maker-Fvb3-3-augustus-gene-263.41),maker-Fvb3-4-snap-gene-187.51(maker-Fvb3-4-snap-gene-1…
BP	GO:0009630	gravitropism	4	10	14	62	0.01199	0.109599	maker-Fvb3-2-augustus-gene-264.47(maker-Fvb3-2-augustus-gene-264.47),maker-Fvb5-1-augustus-gene-106.31(maker-Fvb5-1-augustus-gene-106.31),maker-Fvb5-3-augustus-gene-182.59(maker-Fvb5-3-augustus-gene-182.59),maker-Fvb5-4-augustus-gene-78.39(maker-Fvb5-4-augustus-gene-78.39)	augustus_masked-Fvb6-4-processed-gene-136.7(augustus_masked-Fvb6-4-processed-gene-136.7),maker-Fvb2-1-augustus-gene-15.44(maker-Fvb2-1-augustus-gene-15.44),maker-Fvb2-2-augustus-gene-208.38(maker-Fvb2-2-augustus-gene-208.38),maker-Fvb2-2-augustus-gene-209.24(maker-Fvb2-2-augustus-gene-209.24),maker-Fvb5-2-augustus-gene-165.15(maker-Fvb5-2-augustus-gene-165.15),maker-Fvb6-2-augustus-gene-171.31(ma…
BP	GO:0098771	inorganic ion homeostasis	22	2	24	126	0.01201	0.109599	augustus_masked-Fvb6-1-processed-gene-299.2(augustus_masked-Fvb6-1-processed-gene-299.2),augustus_masked-Fvb7-3-processed-gene-58.0(augustus_masked-Fvb7-3-processed-gene-58.0),maker-Fvb2-1-augustus-gene-24.30(maker-Fvb2-1-augustus-gene-24.30),maker-Fvb2-2-snap-gene-198.46(maker-Fvb2-2-snap-gene-198.46),maker-Fvb3-1-augustus-gene-109.20(maker-Fvb3-1-augustus-gene-109.20),maker-Fvb3-3-snap-gene-219…	maker-Fvb3-1-augustus-gene-269.42(maker-Fvb3-1-augustus-gene-269.42),maker-Fvb7-1-augustus-gene-247.72(maker-Fvb7-1-augustus-gene-247.72)
BP	GO:0010928	regulation of auxin mediated signaling pathway	0	9	9	33	0.01209	0.110058	-	augustus_masked-Fvb3-4-processed-gene-149.4(augustus_masked-Fvb3-4-processed-gene-149.4),maker-Fvb2-1-augustus-gene-252.51(maker-Fvb2-1-augustus-gene-252.51),maker-Fvb2-4-augustus-gene-249.49(maker-Fvb2-4-augustus-gene-249.49),maker-Fvb6-2-augustus-gene-171.31(maker-Fvb6-2-augustus-gene-171.31),maker-Fvb6-2-augustus-gene-303.62(maker-Fvb6-2-augustus-gene-303.62),maker-Fvb6-3-augustus-gene-28.42(m…
BP	GO:0006865	amino acid transport	6	11	17	81	0.01262	0.111935	augustus_masked-Fvb3-2-processed-gene-307.12(augustus_masked-Fvb3-2-processed-gene-307.12),maker-Fvb6-3-augustus-gene-228.24(maker-Fvb6-3-augustus-gene-228.24),maker-Fvb6-3-augustus-gene-247.29(maker-Fvb6-3-augustus-gene-247.29),maker-Fvb6-4-augustus-gene-153.23(maker-Fvb6-4-augustus-gene-153.23),maker-Fvb7-2-augustus-gene-47.30(maker-Fvb7-2-augustus-gene-47.30),maker-Fvb7-3-augustus-gene-195.29(…	maker-Fvb2-2-augustus-gene-210.36(maker-Fvb2-2-augustus-gene-210.36),maker-Fvb2-2-augustus-gene-34.38(maker-Fvb2-2-augustus-gene-34.38),maker-Fvb2-3-snap-gene-213.49(maker-Fvb2-3-snap-gene-213.49),maker-Fvb2-4-snap-gene-19.88(maker-Fvb2-4-snap-gene-19.88),maker-Fvb3-1-snap-gene-267.31(maker-Fvb3-1-snap-gene-267.31),maker-Fvb3-2-augustus-gene-208.32(maker-Fvb3-2-augustus-gene-208.32),maker-Fvb3-3-…
BP	GO:0009311	oligosaccharide metabolic process	18	8	26	140	0.01271	0.111935	maker-Fvb1-1-snap-gene-233.74(maker-Fvb1-1-snap-gene-233.74),maker-Fvb1-2-augustus-gene-1.47(maker-Fvb1-2-augustus-gene-1.47),maker-Fvb1-2-augustus-gene-64.52(maker-Fvb1-2-augustus-gene-64.52),maker-Fvb1-2-snap-gene-142.30(maker-Fvb1-2-snap-gene-142.30),maker-Fvb1-4-augustus-gene-119.27(maker-Fvb1-4-augustus-gene-119.27),maker-Fvb2-3-augustus-gene-13.48(maker-Fvb2-3-augustus-gene-13.48),maker-Fvb…	maker-Fvb2-2-augustus-gene-229.38(maker-Fvb2-2-augustus-gene-229.38),maker-Fvb2-3-augustus-gene-237.20(maker-Fvb2-3-augustus-gene-237.20),maker-Fvb3-1-augustus-gene-281.26(maker-Fvb3-1-augustus-gene-281.26),maker-Fvb3-2-augustus-gene-39.35(maker-Fvb3-2-augustus-gene-39.35),maker-Fvb7-1-augustus-gene-276.46(maker-Fvb7-1-augustus-gene-276.46),snap_masked-Fvb3-2-processed-gene-98.39(snap_masked-Fvb3…
BP	GO:0006950	response to stress	113	137	250	1856	0.01299	0.112622	augustus_masked-Fvb2-1-processed-gene-209.10(augustus_masked-Fvb2-1-processed-gene-209.10),augustus_masked-Fvb2-2-processed-gene-48.0(augustus_masked-Fvb2-2-processed-gene-48.0),augustus_masked-Fvb2-3-processed-gene-164.3(augustus_masked-Fvb2-3-processed-gene-164.3),augustus_masked-Fvb2-4-processed-gene-223.9(augustus_masked-Fvb2-4-processed-gene-223.9),augustus_masked-Fvb2-4-processed-gene-69.7(…	augustus_masked-Fvb1-3-processed-gene-8.6(augustus_masked-Fvb1-3-processed-gene-8.6),augustus_masked-Fvb1-4-processed-gene-28.6(augustus_masked-Fvb1-4-processed-gene-28.6),augustus_masked-Fvb2-1-processed-gene-259.14(augustus_masked-Fvb2-1-processed-gene-259.14),augustus_masked-Fvb2-4-processed-gene-262.8(augustus_masked-Fvb2-4-processed-gene-262.8),augustus_masked-Fvb3-2-processed-gene-165.10(au…
BP	GO:0010338	leaf formation	4	1	5	13	0.01301	0.112622	maker-Fvb5-1-augustus-gene-106.31(maker-Fvb5-1-augustus-gene-106.31),maker-Fvb5-3-augustus-gene-182.59(maker-Fvb5-3-augustus-gene-182.59),maker-Fvb5-4-augustus-gene-78.39(maker-Fvb5-4-augustus-gene-78.39),maker-Fvb6-1-augustus-gene-270.41(maker-Fvb6-1-augustus-gene-270.41)	augustus_masked-Fvb3-4-processed-gene-149.4(augustus_masked-Fvb3-4-processed-gene-149.4)
BP	GO:0015749	monosaccharide transport	3	2	5	13	0.01301	0.112622	maker-Fvb3-2-augustus-gene-15.35(maker-Fvb3-2-augustus-gene-15.35),maker-Fvb7-1-augustus-gene-188.48(maker-Fvb7-1-augustus-gene-188.48),maker-Fvb7-3-augustus-gene-116.32(maker-Fvb7-3-augustus-gene-116.32)	augustus_masked-Fvb5-4-processed-gene-157.0(augustus_masked-Fvb5-4-processed-gene-157.0),maker-Fvb4-4-snap-gene-127.29(maker-Fvb4-4-snap-gene-127.29)
BP	GO:0042537	benzene-containing compound metabolic process	2	8	10	39	0.01311	0.113223	maker-Fvb2-2-snap-gene-197.26(maker-Fvb2-2-snap-gene-197.26),maker-Fvb2-3-augustus-gene-194.12(maker-Fvb2-3-augustus-gene-194.12)	maker-Fvb6-1-augustus-gene-255.38(maker-Fvb6-1-augustus-gene-255.38),maker-Fvb6-2-augustus-gene-174.36(maker-Fvb6-2-augustus-gene-174.36),maker-Fvb6-4-augustus-gene-113.28(maker-Fvb6-4-augustus-gene-113.28),maker-Fvb7-1-augustus-gene-214.51(maker-Fvb7-1-augustus-gene-214.51),maker-Fvb7-2-augustus-gene-144.48(maker-Fvb7-2-augustus-gene-144.48),maker-Fvb7-2-augustus-gene-211.53(maker-Fvb7-2-augustu…
BP	GO:0016246	RNA interference	8	0	8	28	0.01322	0.113643	augustus_masked-Fvb4-1-processed-gene-59.3(augustus_masked-Fvb4-1-processed-gene-59.3),maker-Fvb1-2-augustus-gene-46.58(maker-Fvb1-2-augustus-gene-46.58),maker-Fvb1-3-augustus-gene-8.37(maker-Fvb1-3-augustus-gene-8.37),maker-Fvb4-3-augustus-gene-259.38(maker-Fvb4-3-augustus-gene-259.38),maker-Fvb4-4-snap-gene-221.15(maker-Fvb4-4-snap-gene-221.15),maker-Fvb5-1-augustus-gene-36.58(maker-Fvb5-1-augu…	-
BP	GO:0030422	production of siRNA involved in RNA interference	8	0	8	28	0.01322	0.113643	augustus_masked-Fvb4-1-processed-gene-59.3(augustus_masked-Fvb4-1-processed-gene-59.3),maker-Fvb1-2-augustus-gene-46.58(maker-Fvb1-2-augustus-gene-46.58),maker-Fvb1-3-augustus-gene-8.37(maker-Fvb1-3-augustus-gene-8.37),maker-Fvb4-3-augustus-gene-259.38(maker-Fvb4-3-augustus-gene-259.38),maker-Fvb4-4-snap-gene-221.15(maker-Fvb4-4-snap-gene-221.15),maker-Fvb5-1-augustus-gene-36.58(maker-Fvb5-1-augu…	-
BP	GO:0006875	cellular metal ion homeostasis	14	1	15	69	0.01348	0.114265	augustus_masked-Fvb6-1-processed-gene-299.2(augustus_masked-Fvb6-1-processed-gene-299.2),augustus_masked-Fvb7-3-processed-gene-58.0(augustus_masked-Fvb7-3-processed-gene-58.0),maker-Fvb2-1-augustus-gene-24.30(maker-Fvb2-1-augustus-gene-24.30),maker-Fvb2-2-snap-gene-198.46(maker-Fvb2-2-snap-gene-198.46),maker-Fvb3-1-augustus-gene-109.20(maker-Fvb3-1-augustus-gene-109.20),maker-Fvb3-3-snap-gene-219…	maker-Fvb7-1-augustus-gene-247.72(maker-Fvb7-1-augustus-gene-247.72)
BP	GO:0010564	regulation of cell cycle process	12	3	15	69	0.01348	0.114265	maker-Fvb2-4-augustus-gene-242.54(maker-Fvb2-4-augustus-gene-242.54),maker-Fvb3-1-augustus-gene-299.49(maker-Fvb3-1-augustus-gene-299.49),maker-Fvb3-3-snap-gene-4.55(maker-Fvb3-3-snap-gene-4.55),maker-Fvb3-4-augustus-gene-273.47(maker-Fvb3-4-augustus-gene-273.47),maker-Fvb4-1-augustus-gene-135.67(maker-Fvb4-1-augustus-gene-135.67),maker-Fvb4-2-augustus-gene-67.39(maker-Fvb4-2-augustus-gene-67.39)…	augustus_masked-Fvb4-1-processed-gene-170.12(augustus_masked-Fvb4-1-processed-gene-170.12),maker-Fvb1-3-snap-gene-73.77(maker-Fvb1-3-snap-gene-73.77),maker-Fvb1-4-augustus-gene-64.61(maker-Fvb1-4-augustus-gene-64.61)
BP	GO:0030243	cellulose metabolic process	13	17	30	168	0.01355	0.114265	maker-Fvb1-2-augustus-gene-173.18(maker-Fvb1-2-augustus-gene-173.18),maker-Fvb1-3-snap-gene-161.37(maker-Fvb1-3-snap-gene-161.37),maker-Fvb1-4-augustus-gene-140.22(maker-Fvb1-4-augustus-gene-140.22),maker-Fvb3-2-augustus-gene-147.44(maker-Fvb3-2-augustus-gene-147.44),maker-Fvb5-1-augustus-gene-150.22(maker-Fvb5-1-augustus-gene-150.22),maker-Fvb5-2-augustus-gene-151.20(maker-Fvb5-2-augustus-gene-1…	augustus_masked-Fvb3-1-processed-gene-20.4(augustus_masked-Fvb3-1-processed-gene-20.4),augustus_masked-Fvb4-2-processed-gene-53.9(augustus_masked-Fvb4-2-processed-gene-53.9),maker-Fvb3-1-snap-gene-21.63(maker-Fvb3-1-snap-gene-21.63),maker-Fvb3-2-augustus-gene-296.40(maker-Fvb3-2-augustus-gene-296.40),maker-Fvb3-2-augustus-gene-296.43(maker-Fvb3-2-augustus-gene-296.43),maker-Fvb3-3-augustus-gene-2…
BP	GO:0010495	long-distance posttranscriptional gene silencing	3	0	3	5	0.01368	0.114265	maker-Fvb5-1-augustus-gene-36.58(maker-Fvb5-1-augustus-gene-36.58),maker-Fvb5-2-augustus-gene-31.51(maker-Fvb5-2-augustus-gene-31.51),maker-Fvb5-4-snap-gene-29.99(maker-Fvb5-4-snap-gene-29.99)	-
BP	GO:0019628	urate catabolic process	3	0	3	5	0.01368	0.114265	maker-Fvb7-1-snap-gene-28.25(maker-Fvb7-1-snap-gene-28.25),maker-Fvb7-2-augustus-gene-29.37(maker-Fvb7-2-augustus-gene-29.37),maker-Fvb7-3-augustus-gene-213.35(maker-Fvb7-3-augustus-gene-213.35)	-
BP	GO:0046415	urate metabolic process	3	0	3	5	0.01368	0.114265	maker-Fvb7-1-snap-gene-28.25(maker-Fvb7-1-snap-gene-28.25),maker-Fvb7-2-augustus-gene-29.37(maker-Fvb7-2-augustus-gene-29.37),maker-Fvb7-3-augustus-gene-213.35(maker-Fvb7-3-augustus-gene-213.35)	-
BP	GO:0052573	UDP-D-galactose metabolic process	3	0	3	5	0.01368	0.114265	maker-Fvb2-1-augustus-gene-185.39(maker-Fvb2-1-augustus-gene-185.39),maker-Fvb2-2-augustus-gene-33.57(maker-Fvb2-2-augustus-gene-33.57),maker-Fvb2-3-augustus-gene-75.44(maker-Fvb2-3-augustus-gene-75.44)	-
BP	GO:0002215	defense response to nematode	0	2	2	2	0.01394	0.114265	-	augustus_masked-Fvb4-3-processed-gene-128.14(augustus_masked-Fvb4-3-processed-gene-128.14),maker-Fvb4-4-augustus-gene-95.57(maker-Fvb4-4-augustus-gene-95.57)
BP	GO:0006562	proline catabolic process	2	0	2	2	0.01394	0.114265	maker-Fvb6-1-augustus-gene-49.79(maker-Fvb6-1-augustus-gene-49.79),maker-Fvb6-3-augustus-gene-44.60(maker-Fvb6-3-augustus-gene-44.60)	-
BP	GO:0009643	photosynthetic acclimation	2	0	2	2	0.01394	0.114265	maker-Fvb1-3-augustus-gene-220.8(maker-Fvb1-3-augustus-gene-220.8),maker-Fvb1-4-snap-gene-192.8(maker-Fvb1-4-snap-gene-192.8)	-
BP	GO:0010024	phytochromobilin biosynthetic process	2	0	2	2	0.01394	0.114265	maker-Fvb3-2-augustus-gene-186.28(maker-Fvb3-2-augustus-gene-186.28),maker-Fvb3-4-snap-gene-124.42(maker-Fvb3-4-snap-gene-124.42)	-
BP	GO:0031507	heterochromatin assembly	0	2	2	2	0.01394	0.114265	-	maker-Fvb6-1-augustus-gene-355.29(maker-Fvb6-1-augustus-gene-355.29),maker-Fvb6-4-augustus-gene-23.33(maker-Fvb6-4-augustus-gene-23.33)
BP	GO:0043335	protein unfolding	2	0	2	2	0.01394	0.114265	maker-Fvb5-1-augustus-gene-88.46(maker-Fvb5-1-augustus-gene-88.46),maker-Fvb5-3-augustus-gene-202.45(maker-Fvb5-3-augustus-gene-202.45)	-
BP	GO:0051202	phytochromobilin metabolic process	2	0	2	2	0.01394	0.114265	maker-Fvb3-2-augustus-gene-186.28(maker-Fvb3-2-augustus-gene-186.28),maker-Fvb3-4-snap-gene-124.42(maker-Fvb3-4-snap-gene-124.42)	-
BP	GO:0070828	heterochromatin organization	0	2	2	2	0.01394	0.114265	-	maker-Fvb6-1-augustus-gene-355.29(maker-Fvb6-1-augustus-gene-355.29),maker-Fvb6-4-augustus-gene-23.33(maker-Fvb6-4-augustus-gene-23.33)
BP	GO:0006825	copper ion transport	6	0	6	18	0.01422	0.116046	augustus_masked-Fvb3-1-processed-gene-53.2(augustus_masked-Fvb3-1-processed-gene-53.2),augustus_masked-Fvb3-3-processed-gene-244.9(augustus_masked-Fvb3-3-processed-gene-244.9),maker-Fvb2-1-augustus-gene-24.30(maker-Fvb2-1-augustus-gene-24.30),maker-Fvb2-1-snap-gene-204.54(maker-Fvb2-1-snap-gene-204.54),maker-Fvb2-2-snap-gene-198.46(maker-Fvb2-2-snap-gene-198.46),maker-Fvb2-4-snap-gene-220.60(make…	-
BP	GO:0015689	molybdate ion transport	5	1	6	18	0.01422	0.116046	maker-Fvb1-3-augustus-gene-98.38(maker-Fvb1-3-augustus-gene-98.38),maker-Fvb2-1-snap-gene-200.77(maker-Fvb2-1-snap-gene-200.77),maker-Fvb7-2-augustus-gene-289.58(maker-Fvb7-2-augustus-gene-289.58),maker-Fvb7-3-augustus-gene-19.45(maker-Fvb7-3-augustus-gene-19.45),maker-Fvb7-4-augustus-gene-8.50(maker-Fvb7-4-augustus-gene-8.50)	augustus_masked-Fvb2-2-processed-gene-21.6(augustus_masked-Fvb2-2-processed-gene-21.6)
BP	GO:0033692	cellular polysaccharide biosynthetic process	30	15	45	275	0.01474	0.120026	maker-Fvb1-2-augustus-gene-173.18(maker-Fvb1-2-augustus-gene-173.18),maker-Fvb1-3-snap-gene-161.37(maker-Fvb1-3-snap-gene-161.37),maker-Fvb1-3-snap-gene-171.42(maker-Fvb1-3-snap-gene-171.42),maker-Fvb1-4-augustus-gene-140.22(maker-Fvb1-4-augustus-gene-140.22),maker-Fvb2-4-augustus-gene-257.49(maker-Fvb2-4-augustus-gene-257.49),maker-Fvb3-1-augustus-gene-169.37(maker-Fvb3-1-augustus-gene-169.37),m…	augustus_masked-Fvb2-3-processed-gene-192.9(augustus_masked-Fvb2-3-processed-gene-192.9),augustus_masked-Fvb3-1-processed-gene-20.4(augustus_masked-Fvb3-1-processed-gene-20.4),augustus_masked-Fvb4-2-processed-gene-53.9(augustus_masked-Fvb4-2-processed-gene-53.9),maker-Fvb2-3-snap-gene-167.34(maker-Fvb2-3-snap-gene-167.34),maker-Fvb3-1-snap-gene-21.63(maker-Fvb3-1-snap-gene-21.63),maker-Fvb3-2-aug…
BP	GO:0010358	leaf shaping	4	0	4	9	0.01497	0.121365	maker-Fvb1-3-snap-gene-75.65(maker-Fvb1-3-snap-gene-75.65),maker-Fvb5-1-augustus-gene-106.31(maker-Fvb5-1-augustus-gene-106.31),maker-Fvb5-3-augustus-gene-182.59(maker-Fvb5-3-augustus-gene-182.59),maker-Fvb5-4-augustus-gene-78.39(maker-Fvb5-4-augustus-gene-78.39)	-
BP	GO:0030865	cortical cytoskeleton organization	4	0	4	9	0.01497	0.121365	maker-Fvb3-1-augustus-gene-143.19(maker-Fvb3-1-augustus-gene-143.19),maker-Fvb3-2-augustus-gene-171.22(maker-Fvb3-2-augustus-gene-171.22),maker-Fvb3-3-augustus-gene-155.21(maker-Fvb3-3-augustus-gene-155.21),maker-Fvb3-4-augustus-gene-142.31(maker-Fvb3-4-augustus-gene-142.31)	-
BP	GO:0048532	anatomical structure arrangement	10	8	18	89	0.01522	0.122587	maker-Fvb1-2-augustus-gene-28.45(maker-Fvb1-2-augustus-gene-28.45),maker-Fvb1-3-snap-gene-75.65(maker-Fvb1-3-snap-gene-75.65),maker-Fvb1-4-augustus-gene-0.28(maker-Fvb1-4-augustus-gene-0.28),maker-Fvb2-2-augustus-gene-1.46(maker-Fvb2-2-augustus-gene-1.46),maker-Fvb2-4-augustus-gene-242.54(maker-Fvb2-4-augustus-gene-242.54),maker-Fvb3-4-augustus-gene-159.34(maker-Fvb3-4-augustus-gene-159.34),maker…	augustus_masked-Fvb1-2-processed-gene-174.5(augustus_masked-Fvb1-2-processed-gene-174.5),maker-Fvb1-1-augustus-gene-111.25(maker-Fvb1-1-augustus-gene-111.25),maker-Fvb1-3-augustus-gene-162.27(maker-Fvb1-3-augustus-gene-162.27),maker-Fvb1-4-augustus-gene-141.28(maker-Fvb1-4-augustus-gene-141.28),maker-Fvb5-3-augustus-gene-152.35(maker-Fvb5-3-augustus-gene-152.35),maker-Fvb5-4-augustus-gene-109.32(…
BP	GO:0009606	tropism	4	11	15	70	0.01533	0.123205	maker-Fvb3-2-augustus-gene-264.47(maker-Fvb3-2-augustus-gene-264.47),maker-Fvb5-1-augustus-gene-106.31(maker-Fvb5-1-augustus-gene-106.31),maker-Fvb5-3-augustus-gene-182.59(maker-Fvb5-3-augustus-gene-182.59),maker-Fvb5-4-augustus-gene-78.39(maker-Fvb5-4-augustus-gene-78.39)	augustus_masked-Fvb6-4-processed-gene-136.7(augustus_masked-Fvb6-4-processed-gene-136.7),maker-Fvb1-4-augustus-gene-86.46(maker-Fvb1-4-augustus-gene-86.46),maker-Fvb2-1-augustus-gene-15.44(maker-Fvb2-1-augustus-gene-15.44),maker-Fvb2-2-augustus-gene-208.38(maker-Fvb2-2-augustus-gene-208.38),maker-Fvb2-2-augustus-gene-209.24(maker-Fvb2-2-augustus-gene-209.24),maker-Fvb5-2-augustus-gene-165.15(make…
BP	GO:2000377	regulation of reactive oxygen species metabolic process	8	0	8	29	0.01641	0.129636	maker-Fvb1-2-augustus-gene-64.47(maker-Fvb1-2-augustus-gene-64.47),maker-Fvb1-3-augustus-gene-220.8(maker-Fvb1-3-augustus-gene-220.8),maker-Fvb1-3-augustus-gene-43.53(maker-Fvb1-3-augustus-gene-43.53),maker-Fvb1-4-augustus-gene-40.42(maker-Fvb1-4-augustus-gene-40.42),maker-Fvb1-4-snap-gene-192.8(maker-Fvb1-4-snap-gene-192.8),maker-Fvb6-1-augustus-gene-28.63(maker-Fvb6-1-augustus-gene-28.63),maker…	-
BP	GO:0006629	lipid metabolic process	88	90	178	1295	0.01648	0.129911	augustus_masked-Fvb2-3-processed-gene-168.12(augustus_masked-Fvb2-3-processed-gene-168.12),augustus_masked-Fvb2-4-processed-gene-62.2(augustus_masked-Fvb2-4-processed-gene-62.2),augustus_masked-Fvb4-1-processed-gene-81.2(augustus_masked-Fvb4-1-processed-gene-81.2),augustus_masked-Fvb4-3-processed-gene-113.10(augustus_masked-Fvb4-3-processed-gene-113.10),augustus_masked-Fvb6-1-processed-gene-179.3…	augustus_masked-Fvb1-4-processed-gene-68.3(augustus_masked-Fvb1-4-processed-gene-68.3),augustus_masked-Fvb2-1-processed-gene-105.0(augustus_masked-Fvb2-1-processed-gene-105.0),augustus_masked-Fvb2-1-processed-gene-259.14(augustus_masked-Fvb2-1-processed-gene-259.14),augustus_masked-Fvb2-2-processed-gene-1.6(augustus_masked-Fvb2-2-processed-gene-1.6),augustus_masked-Fvb2-2-processed-gene-13.14(aug…
BP	GO:0005984	disaccharide metabolic process	16	8	24	130	0.01732	0.135096	maker-Fvb1-1-snap-gene-233.74(maker-Fvb1-1-snap-gene-233.74),maker-Fvb1-2-augustus-gene-1.47(maker-Fvb1-2-augustus-gene-1.47),maker-Fvb1-2-augustus-gene-64.52(maker-Fvb1-2-augustus-gene-64.52),maker-Fvb1-2-snap-gene-142.30(maker-Fvb1-2-snap-gene-142.30),maker-Fvb1-4-augustus-gene-119.27(maker-Fvb1-4-augustus-gene-119.27),maker-Fvb2-3-augustus-gene-13.48(maker-Fvb2-3-augustus-gene-13.48),maker-Fvb…	maker-Fvb2-2-augustus-gene-229.38(maker-Fvb2-2-augustus-gene-229.38),maker-Fvb2-3-augustus-gene-237.20(maker-Fvb2-3-augustus-gene-237.20),maker-Fvb3-1-augustus-gene-281.26(maker-Fvb3-1-augustus-gene-281.26),maker-Fvb3-2-augustus-gene-39.35(maker-Fvb3-2-augustus-gene-39.35),maker-Fvb7-1-augustus-gene-276.46(maker-Fvb7-1-augustus-gene-276.46),snap_masked-Fvb3-2-processed-gene-98.39(snap_masked-Fvb3…
BP	GO:0008202	steroid metabolic process	6	9	15	71	0.01737	0.135201	augustus_masked-Fvb7-2-processed-gene-13.0(augustus_masked-Fvb7-2-processed-gene-13.0),maker-Fvb1-3-snap-gene-75.65(maker-Fvb1-3-snap-gene-75.65),maker-Fvb4-2-augustus-gene-80.52(maker-Fvb4-2-augustus-gene-80.52),maker-Fvb4-2-snap-gene-3.66(maker-Fvb4-2-snap-gene-3.66),maker-Fvb4-4-snap-gene-80.52(maker-Fvb4-4-snap-gene-80.52),maker-Fvb7-4-snap-gene-212.38(maker-Fvb7-4-snap-gene-212.38)	augustus_masked-Fvb2-1-processed-gene-105.0(augustus_masked-Fvb2-1-processed-gene-105.0),augustus_masked-Fvb2-2-processed-gene-98.1(augustus_masked-Fvb2-2-processed-gene-98.1),augustus_masked-Fvb2-4-processed-gene-132.11(augustus_masked-Fvb2-4-processed-gene-132.11),augustus_masked-Fvb2-4-processed-gene-133.0(augustus_masked-Fvb2-4-processed-gene-133.0),augustus_masked-Fvb2-4-processed-gene-133.4…
BP	GO:0006595	polyamine metabolic process	9	0	9	35	0.01784	0.138279	maker-Fvb7-1-augustus-gene-10.22(maker-Fvb7-1-augustus-gene-10.22),maker-Fvb7-1-augustus-gene-296.39(maker-Fvb7-1-augustus-gene-296.39),maker-Fvb7-1-snap-gene-312.32(maker-Fvb7-1-snap-gene-312.32),maker-Fvb7-2-augustus-gene-286.44(maker-Fvb7-2-augustus-gene-286.44),maker-Fvb7-2-snap-gene-13.40(maker-Fvb7-2-snap-gene-13.40),maker-Fvb7-2-snap-gene-286.65(maker-Fvb7-2-snap-gene-286.65),maker-Fvb7-3-…	-
BP	GO:0006353	DNA-templated transcription, termination	5	0	5	14	0.0183	0.140376	augustus_masked-Fvb3-4-processed-gene-3.1(augustus_masked-Fvb3-4-processed-gene-3.1),maker-Fvb1-2-augustus-gene-46.58(maker-Fvb1-2-augustus-gene-46.58),maker-Fvb1-3-augustus-gene-8.37(maker-Fvb1-3-augustus-gene-8.37),maker-Fvb3-2-augustus-gene-311.23(maker-Fvb3-2-augustus-gene-311.23),maker-Fvb3-3-augustus-gene-294.54(maker-Fvb3-3-augustus-gene-294.54)	-
BP	GO:0006537	glutamate biosynthetic process	5	0	5	14	0.0183	0.140376	maker-Fvb7-2-augustus-gene-286.41(maker-Fvb7-2-augustus-gene-286.41),maker-Fvb7-2-augustus-gene-322.83(maker-Fvb7-2-augustus-gene-322.83),maker-Fvb7-3-augustus-gene-22.48(maker-Fvb7-3-augustus-gene-22.48),maker-Fvb7-4-augustus-gene-11.35(maker-Fvb7-4-augustus-gene-11.35),snap_masked-Fvb7-1-processed-gene-312.9(snap_masked-Fvb7-1-processed-gene-312.9)	-
BP	GO:0009157	deoxyribonucleoside monophosphate biosynthetic process	0	5	5	14	0.0183	0.140376	-	maker-Fvb2-3-augustus-gene-166.30(maker-Fvb2-3-augustus-gene-166.30),maker-Fvb6-1-augustus-gene-71.51(maker-Fvb6-1-augustus-gene-71.51),maker-Fvb6-2-augustus-gene-343.30(maker-Fvb6-2-augustus-gene-343.30),maker-Fvb6-3-augustus-gene-65.50(maker-Fvb6-3-augustus-gene-65.50),maker-Fvb6-4-augustus-gene-302.57(maker-Fvb6-4-augustus-gene-302.57)
BP	GO:0009162	deoxyribonucleoside monophosphate metabolic process	0	5	5	14	0.0183	0.140376	-	maker-Fvb2-3-augustus-gene-166.30(maker-Fvb2-3-augustus-gene-166.30),maker-Fvb6-1-augustus-gene-71.51(maker-Fvb6-1-augustus-gene-71.51),maker-Fvb6-2-augustus-gene-343.30(maker-Fvb6-2-augustus-gene-343.30),maker-Fvb6-3-augustus-gene-65.50(maker-Fvb6-3-augustus-gene-65.50),maker-Fvb6-4-augustus-gene-302.57(maker-Fvb6-4-augustus-gene-302.57)
BP	GO:0044772	mitotic cell cycle phase transition	8	2	10	41	0.0186	0.142089	maker-Fvb3-1-augustus-gene-299.49(maker-Fvb3-1-augustus-gene-299.49),maker-Fvb3-3-snap-gene-4.55(maker-Fvb3-3-snap-gene-4.55),maker-Fvb3-4-augustus-gene-273.47(maker-Fvb3-4-augustus-gene-273.47),maker-Fvb4-1-augustus-gene-135.67(maker-Fvb4-1-augustus-gene-135.67),maker-Fvb4-2-augustus-gene-67.39(maker-Fvb4-2-augustus-gene-67.39),maker-Fvb4-3-snap-gene-98.42(maker-Fvb4-3-snap-gene-98.42),maker-Fvb…	maker-Fvb1-3-snap-gene-73.77(maker-Fvb1-3-snap-gene-73.77),maker-Fvb1-4-augustus-gene-64.61(maker-Fvb1-4-augustus-gene-64.61)
BP	GO:0090329	regulation of DNA-dependent DNA replication	0	6	6	19	0.01874	0.14257	-	augustus_masked-Fvb4-1-processed-gene-170.12(augustus_masked-Fvb4-1-processed-gene-170.12),augustus_masked-Fvb4-3-processed-gene-4.13(augustus_masked-Fvb4-3-processed-gene-4.13),maker-Fvb1-3-snap-gene-73.77(maker-Fvb1-3-snap-gene-73.77),maker-Fvb1-4-augustus-gene-64.61(maker-Fvb1-4-augustus-gene-64.61),maker-Fvb4-1-augustus-gene-199.67(maker-Fvb4-1-augustus-gene-199.67),maker-Fvb4-4-augustus-gene…
BP	GO:0050801	ion homeostasis	22	2	24	131	0.0189	0.143493	augustus_masked-Fvb6-1-processed-gene-299.2(augustus_masked-Fvb6-1-processed-gene-299.2),augustus_masked-Fvb7-3-processed-gene-58.0(augustus_masked-Fvb7-3-processed-gene-58.0),maker-Fvb2-1-augustus-gene-24.30(maker-Fvb2-1-augustus-gene-24.30),maker-Fvb2-2-snap-gene-198.46(maker-Fvb2-2-snap-gene-198.46),maker-Fvb3-1-augustus-gene-109.20(maker-Fvb3-1-augustus-gene-109.20),maker-Fvb3-3-snap-gene-219…	maker-Fvb3-1-augustus-gene-269.42(maker-Fvb3-1-augustus-gene-269.42),maker-Fvb7-1-augustus-gene-247.72(maker-Fvb7-1-augustus-gene-247.72)
BP	GO:0008610	lipid biosynthetic process	46	50	96	663	0.02013	0.151589	augustus_masked-Fvb2-3-processed-gene-168.12(augustus_masked-Fvb2-3-processed-gene-168.12),augustus_masked-Fvb2-4-processed-gene-62.2(augustus_masked-Fvb2-4-processed-gene-62.2),augustus_masked-Fvb4-1-processed-gene-81.2(augustus_masked-Fvb4-1-processed-gene-81.2),augustus_masked-Fvb7-2-processed-gene-13.0(augustus_masked-Fvb7-2-processed-gene-13.0),maker-Fvb1-2-augustus-gene-145.21(maker-Fvb1-2-…	augustus_masked-Fvb1-4-processed-gene-68.3(augustus_masked-Fvb1-4-processed-gene-68.3),augustus_masked-Fvb2-1-processed-gene-105.0(augustus_masked-Fvb2-1-processed-gene-105.0),augustus_masked-Fvb2-2-processed-gene-98.1(augustus_masked-Fvb2-2-processed-gene-98.1),augustus_masked-Fvb2-4-processed-gene-132.11(augustus_masked-Fvb2-4-processed-gene-132.11),augustus_masked-Fvb2-4-processed-gene-133.0(a…
BP	GO:0031047	gene silencing by RNA	17	1	18	92	0.02099	0.156739	augustus_masked-Fvb4-1-processed-gene-59.3(augustus_masked-Fvb4-1-processed-gene-59.3),maker-Fvb1-2-augustus-gene-46.58(maker-Fvb1-2-augustus-gene-46.58),maker-Fvb1-3-augustus-gene-8.37(maker-Fvb1-3-augustus-gene-8.37),maker-Fvb4-1-augustus-gene-6.23(maker-Fvb4-1-augustus-gene-6.23),maker-Fvb4-3-augustus-gene-259.38(maker-Fvb4-3-augustus-gene-259.38),maker-Fvb4-4-snap-gene-221.15(maker-Fvb4-4-sna…	maker-Fvb4-1-augustus-gene-108.44(maker-Fvb4-1-augustus-gene-108.44)
BP	GO:0006633	fatty acid biosynthetic process	26	22	48	303	0.02104	0.156739	augustus_masked-Fvb2-3-processed-gene-168.12(augustus_masked-Fvb2-3-processed-gene-168.12),augustus_masked-Fvb2-4-processed-gene-62.2(augustus_masked-Fvb2-4-processed-gene-62.2),augustus_masked-Fvb4-1-processed-gene-81.2(augustus_masked-Fvb4-1-processed-gene-81.2),maker-Fvb2-1-augustus-gene-122.44(maker-Fvb2-1-augustus-gene-122.44),maker-Fvb2-1-augustus-gene-170.40(maker-Fvb2-1-augustus-gene-170.…	augustus_masked-Fvb5-1-processed-gene-287.1(augustus_masked-Fvb5-1-processed-gene-287.1),augustus_masked-Fvb7-1-processed-gene-207.4(augustus_masked-Fvb7-1-processed-gene-207.4),augustus_masked-Fvb7-2-processed-gene-221.16(augustus_masked-Fvb7-2-processed-gene-221.16),augustus_masked-Fvb7-3-processed-gene-96.11(augustus_masked-Fvb7-3-processed-gene-96.11),maker-Fvb4-1-augustus-gene-13.20(maker-Fv…
BP	GO:0006820	anion transport	31	36	67	444	0.02108	0.156739	augustus_masked-Fvb3-2-processed-gene-307.12(augustus_masked-Fvb3-2-processed-gene-307.12),augustus_masked-Fvb5-1-processed-gene-238.7(augustus_masked-Fvb5-1-processed-gene-238.7),augustus_masked-Fvb5-2-processed-gene-204.3(augustus_masked-Fvb5-2-processed-gene-204.3),augustus_masked-Fvb6-3-processed-gene-19.8(augustus_masked-Fvb6-3-processed-gene-19.8),maker-Fvb1-3-augustus-gene-98.38(maker-Fvb1…	augustus_masked-Fvb2-2-processed-gene-21.6(augustus_masked-Fvb2-2-processed-gene-21.6),maker-Fvb1-2-snap-gene-206.12(maker-Fvb1-2-snap-gene-206.12),maker-Fvb1-3-augustus-gene-199.23(maker-Fvb1-3-augustus-gene-199.23),maker-Fvb2-2-augustus-gene-210.36(maker-Fvb2-2-augustus-gene-210.36),maker-Fvb2-2-augustus-gene-34.38(maker-Fvb2-2-augustus-gene-34.38),maker-Fvb2-2-snap-gene-14.58(maker-Fvb2-2-snap…
BP	GO:0009063	cellular amino acid catabolic process	5	8	13	60	0.02111	0.156739	augustus_masked-Fvb3-1-processed-gene-310.18(augustus_masked-Fvb3-1-processed-gene-310.18),maker-Fvb2-2-snap-gene-197.26(maker-Fvb2-2-snap-gene-197.26),maker-Fvb2-3-augustus-gene-194.12(maker-Fvb2-3-augustus-gene-194.12),maker-Fvb6-1-augustus-gene-49.79(maker-Fvb6-1-augustus-gene-49.79),maker-Fvb6-3-augustus-gene-44.60(maker-Fvb6-3-augustus-gene-44.60)	maker-Fvb6-1-augustus-gene-255.38(maker-Fvb6-1-augustus-gene-255.38),maker-Fvb6-2-augustus-gene-174.36(maker-Fvb6-2-augustus-gene-174.36),maker-Fvb6-4-augustus-gene-113.28(maker-Fvb6-4-augustus-gene-113.28),maker-Fvb7-1-augustus-gene-214.51(maker-Fvb7-1-augustus-gene-214.51),maker-Fvb7-2-augustus-gene-144.48(maker-Fvb7-2-augustus-gene-144.48),maker-Fvb7-2-augustus-gene-211.53(maker-Fvb7-2-augustu…
BP	GO:0051273	beta-glucan metabolic process	15	18	33	195	0.0212	0.156778	maker-Fvb1-2-augustus-gene-173.18(maker-Fvb1-2-augustus-gene-173.18),maker-Fvb1-3-snap-gene-161.37(maker-Fvb1-3-snap-gene-161.37),maker-Fvb1-3-snap-gene-171.42(maker-Fvb1-3-snap-gene-171.42),maker-Fvb1-4-augustus-gene-140.22(maker-Fvb1-4-augustus-gene-140.22),maker-Fvb3-2-augustus-gene-147.44(maker-Fvb3-2-augustus-gene-147.44),maker-Fvb5-1-augustus-gene-150.22(maker-Fvb5-1-augustus-gene-150.22),m…	augustus_masked-Fvb3-1-processed-gene-20.4(augustus_masked-Fvb3-1-processed-gene-20.4),augustus_masked-Fvb4-2-processed-gene-53.9(augustus_masked-Fvb4-2-processed-gene-53.9),maker-Fvb3-1-snap-gene-21.63(maker-Fvb3-1-snap-gene-21.63),maker-Fvb3-2-augustus-gene-296.40(maker-Fvb3-2-augustus-gene-296.40),maker-Fvb3-2-augustus-gene-296.43(maker-Fvb3-2-augustus-gene-296.43),maker-Fvb3-3-augustus-gene-2…
BP	GO:0051261	protein depolymerization	6	3	9	36	0.02137	0.157721	maker-Fvb2-1-augustus-gene-2.39(maker-Fvb2-1-augustus-gene-2.39),maker-Fvb2-3-augustus-gene-228.36(maker-Fvb2-3-augustus-gene-228.36),maker-Fvb4-1-augustus-gene-23.37(maker-Fvb4-1-augustus-gene-23.37),maker-Fvb4-2-augustus-gene-232.23(maker-Fvb4-2-augustus-gene-232.23),maker-Fvb4-3-augustus-gene-296.44(maker-Fvb4-3-augustus-gene-296.44),snap_masked-Fvb2-4-processed-gene-4.19(snap_masked-Fvb2-4-pr…	augustus_masked-Fvb7-2-processed-gene-114.3(augustus_masked-Fvb7-2-processed-gene-114.3),maker-Fvb7-1-augustus-gene-169.45(maker-Fvb7-1-augustus-gene-169.45),maker-Fvb7-4-augustus-gene-115.37(maker-Fvb7-4-augustus-gene-115.37)
BP	GO:0006011	UDP-glucose metabolic process	3	1	4	10	0.02264	0.16512	maker-Fvb2-1-augustus-gene-185.39(maker-Fvb2-1-augustus-gene-185.39),maker-Fvb2-2-augustus-gene-33.57(maker-Fvb2-2-augustus-gene-33.57),maker-Fvb2-3-augustus-gene-75.44(maker-Fvb2-3-augustus-gene-75.44)	maker-Fvb5-2-augustus-gene-184.33(maker-Fvb5-2-augustus-gene-184.33)
BP	GO:0032103	positive regulation of response to external stimulus	0	4	4	10	0.02264	0.16512	-	maker-Fvb1-1-augustus-gene-259.62(maker-Fvb1-1-augustus-gene-259.62),maker-Fvb1-2-augustus-gene-39.74(maker-Fvb1-2-augustus-gene-39.74),maker-Fvb1-3-augustus-gene-15.67(maker-Fvb1-3-augustus-gene-15.67),maker-Fvb1-4-snap-gene-14.89(maker-Fvb1-4-snap-gene-14.89)
BP	GO:0009629	response to gravity	4	10	14	67	0.02309	0.168072	maker-Fvb3-2-augustus-gene-264.47(maker-Fvb3-2-augustus-gene-264.47),maker-Fvb5-1-augustus-gene-106.31(maker-Fvb5-1-augustus-gene-106.31),maker-Fvb5-3-augustus-gene-182.59(maker-Fvb5-3-augustus-gene-182.59),maker-Fvb5-4-augustus-gene-78.39(maker-Fvb5-4-augustus-gene-78.39)	augustus_masked-Fvb6-4-processed-gene-136.7(augustus_masked-Fvb6-4-processed-gene-136.7),maker-Fvb2-1-augustus-gene-15.44(maker-Fvb2-1-augustus-gene-15.44),maker-Fvb2-2-augustus-gene-208.38(maker-Fvb2-2-augustus-gene-208.38),maker-Fvb2-2-augustus-gene-209.24(maker-Fvb2-2-augustus-gene-209.24),maker-Fvb5-2-augustus-gene-165.15(maker-Fvb5-2-augustus-gene-165.15),maker-Fvb6-2-augustus-gene-171.31(ma…
BP	GO:0010605	negative regulation of macromolecule metabolic process	23	34	57	372	0.02392	0.170307	augustus_masked-Fvb4-1-processed-gene-59.3(augustus_masked-Fvb4-1-processed-gene-59.3),maker-Fvb1-2-augustus-gene-46.58(maker-Fvb1-2-augustus-gene-46.58),maker-Fvb1-3-augustus-gene-8.37(maker-Fvb1-3-augustus-gene-8.37),maker-Fvb2-1-augustus-gene-7.33(maker-Fvb2-1-augustus-gene-7.33),maker-Fvb4-1-augustus-gene-6.23(maker-Fvb4-1-augustus-gene-6.23),maker-Fvb4-2-augustus-gene-144.35(maker-Fvb4-2-aug…	augustus_masked-Fvb3-3-processed-gene-83.4(augustus_masked-Fvb3-3-processed-gene-83.4),augustus_masked-Fvb3-3-processed-gene-83.5(augustus_masked-Fvb3-3-processed-gene-83.5),augustus_masked-Fvb3-4-processed-gene-206.4(augustus_masked-Fvb3-4-processed-gene-206.4),augustus_masked-Fvb4-2-processed-gene-258.4(augustus_masked-Fvb4-2-processed-gene-258.4),augustus_masked-Fvb4-3-processed-gene-4.13(augu…
BP	GO:0006721	terpenoid metabolic process	8	16	24	134	0.02433	0.170307	maker-Fvb2-1-augustus-gene-196.50(maker-Fvb2-1-augustus-gene-196.50),maker-Fvb3-3-augustus-gene-239.53(maker-Fvb3-3-augustus-gene-239.53),maker-Fvb4-1-augustus-gene-124.28(maker-Fvb4-1-augustus-gene-124.28),maker-Fvb6-1-augustus-gene-218.23(maker-Fvb6-1-augustus-gene-218.23),maker-Fvb6-1-snap-gene-75.72(maker-Fvb6-1-snap-gene-75.72),maker-Fvb6-3-augustus-gene-249.41(maker-Fvb6-3-augustus-gene-249…	augustus_masked-Fvb2-1-processed-gene-105.0(augustus_masked-Fvb2-1-processed-gene-105.0),augustus_masked-Fvb2-2-processed-gene-98.1(augustus_masked-Fvb2-2-processed-gene-98.1),augustus_masked-Fvb2-4-processed-gene-132.11(augustus_masked-Fvb2-4-processed-gene-132.11),augustus_masked-Fvb2-4-processed-gene-133.0(augustus_masked-Fvb2-4-processed-gene-133.0),augustus_masked-Fvb2-4-processed-gene-133.4…
BP	GO:0034204	lipid translocation	4	4	8	31	0.02438	0.170307	augustus_masked-Fvb6-3-processed-gene-19.8(augustus_masked-Fvb6-3-processed-gene-19.8),maker-Fvb6-1-augustus-gene-23.43(maker-Fvb6-1-augustus-gene-23.43),maker-Fvb6-2-augustus-gene-289.47(maker-Fvb6-2-augustus-gene-289.47),maker-Fvb6-3-augustus-gene-20.28(maker-Fvb6-3-augustus-gene-20.28)	maker-Fvb4-1-augustus-gene-159.39(maker-Fvb4-1-augustus-gene-159.39),maker-Fvb4-2-augustus-gene-42.56(maker-Fvb4-2-augustus-gene-42.56),maker-Fvb4-4-augustus-gene-42.58(maker-Fvb4-4-augustus-gene-42.58),maker-Fvb7-4-augustus-gene-182.37(maker-Fvb7-4-augustus-gene-182.37)
BP	GO:0045332	phospholipid translocation	4	4	8	31	0.02438	0.170307	augustus_masked-Fvb6-3-processed-gene-19.8(augustus_masked-Fvb6-3-processed-gene-19.8),maker-Fvb6-1-augustus-gene-23.43(maker-Fvb6-1-augustus-gene-23.43),maker-Fvb6-2-augustus-gene-289.47(maker-Fvb6-2-augustus-gene-289.47),maker-Fvb6-3-augustus-gene-20.28(maker-Fvb6-3-augustus-gene-20.28)	maker-Fvb4-1-augustus-gene-159.39(maker-Fvb4-1-augustus-gene-159.39),maker-Fvb4-2-augustus-gene-42.56(maker-Fvb4-2-augustus-gene-42.56),maker-Fvb4-4-augustus-gene-42.58(maker-Fvb4-4-augustus-gene-42.58),maker-Fvb7-4-augustus-gene-182.37(maker-Fvb7-4-augustus-gene-182.37)
BP	GO:0097035	regulation of membrane lipid distribution	4	4	8	31	0.02438	0.170307	augustus_masked-Fvb6-3-processed-gene-19.8(augustus_masked-Fvb6-3-processed-gene-19.8),maker-Fvb6-1-augustus-gene-23.43(maker-Fvb6-1-augustus-gene-23.43),maker-Fvb6-2-augustus-gene-289.47(maker-Fvb6-2-augustus-gene-289.47),maker-Fvb6-3-augustus-gene-20.28(maker-Fvb6-3-augustus-gene-20.28)	maker-Fvb4-1-augustus-gene-159.39(maker-Fvb4-1-augustus-gene-159.39),maker-Fvb4-2-augustus-gene-42.56(maker-Fvb4-2-augustus-gene-42.56),maker-Fvb4-4-augustus-gene-42.58(maker-Fvb4-4-augustus-gene-42.58),maker-Fvb7-4-augustus-gene-182.37(maker-Fvb7-4-augustus-gene-182.37)
BP	GO:0007093	mitotic cell cycle checkpoint	5	0	5	15	0.02483	0.170307	maker-Fvb4-1-augustus-gene-135.67(maker-Fvb4-1-augustus-gene-135.67),maker-Fvb4-2-augustus-gene-67.39(maker-Fvb4-2-augustus-gene-67.39),maker-Fvb4-3-snap-gene-98.42(maker-Fvb4-3-snap-gene-98.42),maker-Fvb4-4-augustus-gene-65.53(maker-Fvb4-4-augustus-gene-65.53),maker-Fvb5-1-snap-gene-41.94(maker-Fvb5-1-snap-gene-41.94)	-
BP	GO:0045930	negative regulation of mitotic cell cycle	5	0	5	15	0.02483	0.170307	maker-Fvb4-1-augustus-gene-135.67(maker-Fvb4-1-augustus-gene-135.67),maker-Fvb4-2-augustus-gene-67.39(maker-Fvb4-2-augustus-gene-67.39),maker-Fvb4-3-snap-gene-98.42(maker-Fvb4-3-snap-gene-98.42),maker-Fvb4-4-augustus-gene-65.53(maker-Fvb4-4-augustus-gene-65.53),maker-Fvb5-1-snap-gene-41.94(maker-Fvb5-1-snap-gene-41.94)	-
BP	GO:0008616	queuosine biosynthetic process	3	0	3	6	0.02496	0.170307	maker-Fvb5-1-snap-gene-249.45(maker-Fvb5-1-snap-gene-249.45),maker-Fvb5-3-augustus-gene-58.26(maker-Fvb5-3-augustus-gene-58.26),maker-Fvb5-4-snap-gene-199.49(maker-Fvb5-4-snap-gene-199.49)	-
BP	GO:0010082	regulation of root meristem growth	0	3	3	6	0.02496	0.170307	-	augustus_masked-Fvb4-1-processed-gene-170.12(augustus_masked-Fvb4-1-processed-gene-170.12),maker-Fvb4-4-augustus-gene-81.42(maker-Fvb4-4-augustus-gene-81.42),snap_masked-Fvb4-3-processed-gene-112.17(snap_masked-Fvb4-3-processed-gene-112.17)
BP	GO:0046116	queuosine metabolic process	3	0	3	6	0.02496	0.170307	maker-Fvb5-1-snap-gene-249.45(maker-Fvb5-1-snap-gene-249.45),maker-Fvb5-3-augustus-gene-58.26(maker-Fvb5-3-augustus-gene-58.26),maker-Fvb5-4-snap-gene-199.49(maker-Fvb5-4-snap-gene-199.49)	-
BP	GO:0090357	regulation of tryptophan metabolic process	0	3	3	6	0.02496	0.170307	-	maker-Fvb2-1-augustus-gene-252.51(maker-Fvb2-1-augustus-gene-252.51),maker-Fvb2-4-augustus-gene-249.49(maker-Fvb2-4-augustus-gene-249.49),snap_masked-Fvb2-3-processed-gene-37.26(snap_masked-Fvb2-3-processed-gene-37.26)
BP	GO:1900407	regulation of cellular response to oxidative stress	3	0	3	6	0.02496	0.170307	maker-Fvb1-2-augustus-gene-64.47(maker-Fvb1-2-augustus-gene-64.47),maker-Fvb1-3-augustus-gene-43.53(maker-Fvb1-3-augustus-gene-43.53),maker-Fvb1-4-augustus-gene-40.42(maker-Fvb1-4-augustus-gene-40.42)	-
BP	GO:1900409	positive regulation of cellular response to oxidative stress	3	0	3	6	0.02496	0.170307	maker-Fvb1-2-augustus-gene-64.47(maker-Fvb1-2-augustus-gene-64.47),maker-Fvb1-3-augustus-gene-43.53(maker-Fvb1-3-augustus-gene-43.53),maker-Fvb1-4-augustus-gene-40.42(maker-Fvb1-4-augustus-gene-40.42)	-
BP	GO:1901031	regulation of response to reactive oxygen species	3	0	3	6	0.02496	0.170307	maker-Fvb1-2-augustus-gene-64.47(maker-Fvb1-2-augustus-gene-64.47),maker-Fvb1-3-augustus-gene-43.53(maker-Fvb1-3-augustus-gene-43.53),maker-Fvb1-4-augustus-gene-40.42(maker-Fvb1-4-augustus-gene-40.42)	-
BP	GO:1901033	positive regulation of response to reactive oxygen species	3	0	3	6	0.02496	0.170307	maker-Fvb1-2-augustus-gene-64.47(maker-Fvb1-2-augustus-gene-64.47),maker-Fvb1-3-augustus-gene-43.53(maker-Fvb1-3-augustus-gene-43.53),maker-Fvb1-4-augustus-gene-40.42(maker-Fvb1-4-augustus-gene-40.42)	-
BP	GO:1901668	regulation of superoxide dismutase activity	3	0	3	6	0.02496	0.170307	maker-Fvb1-2-augustus-gene-64.47(maker-Fvb1-2-augustus-gene-64.47),maker-Fvb1-3-augustus-gene-43.53(maker-Fvb1-3-augustus-gene-43.53),maker-Fvb1-4-augustus-gene-40.42(maker-Fvb1-4-augustus-gene-40.42)	-
BP	GO:1901671	positive regulation of superoxide dismutase activity	3	0	3	6	0.02496	0.170307	maker-Fvb1-2-augustus-gene-64.47(maker-Fvb1-2-augustus-gene-64.47),maker-Fvb1-3-augustus-gene-43.53(maker-Fvb1-3-augustus-gene-43.53),maker-Fvb1-4-augustus-gene-40.42(maker-Fvb1-4-augustus-gene-40.42)	-
BP	GO:1902882	regulation of response to oxidative stress	3	0	3	6	0.02496	0.170307	maker-Fvb1-2-augustus-gene-64.47(maker-Fvb1-2-augustus-gene-64.47),maker-Fvb1-3-augustus-gene-43.53(maker-Fvb1-3-augustus-gene-43.53),maker-Fvb1-4-augustus-gene-40.42(maker-Fvb1-4-augustus-gene-40.42)	-
BP	GO:1902884	positive regulation of response to oxidative stress	3	0	3	6	0.02496	0.170307	maker-Fvb1-2-augustus-gene-64.47(maker-Fvb1-2-augustus-gene-64.47),maker-Fvb1-3-augustus-gene-43.53(maker-Fvb1-3-augustus-gene-43.53),maker-Fvb1-4-augustus-gene-40.42(maker-Fvb1-4-augustus-gene-40.42)	-
BP	GO:1904833	positive regulation of removal of superoxide radicals	3	0	3	6	0.02496	0.170307	maker-Fvb1-2-augustus-gene-64.47(maker-Fvb1-2-augustus-gene-64.47),maker-Fvb1-3-augustus-gene-43.53(maker-Fvb1-3-augustus-gene-43.53),maker-Fvb1-4-augustus-gene-40.42(maker-Fvb1-4-augustus-gene-40.42)	-
BP	GO:2000121	regulation of removal of superoxide radicals	3	0	3	6	0.02496	0.170307	maker-Fvb1-2-augustus-gene-64.47(maker-Fvb1-2-augustus-gene-64.47),maker-Fvb1-3-augustus-gene-43.53(maker-Fvb1-3-augustus-gene-43.53),maker-Fvb1-4-augustus-gene-40.42(maker-Fvb1-4-augustus-gene-40.42)	-
BP	GO:2000379	positive regulation of reactive oxygen species metabolic process	3	0	3	6	0.02496	0.170307	maker-Fvb1-2-augustus-gene-64.47(maker-Fvb1-2-augustus-gene-64.47),maker-Fvb1-3-augustus-gene-43.53(maker-Fvb1-3-augustus-gene-43.53),maker-Fvb1-4-augustus-gene-40.42(maker-Fvb1-4-augustus-gene-40.42)	-
BP	GO:0016036	cellular response to phosphate starvation	0	9	9	37	0.02536	0.171771	-	maker-Fvb1-1-augustus-gene-259.62(maker-Fvb1-1-augustus-gene-259.62),maker-Fvb1-2-augustus-gene-39.74(maker-Fvb1-2-augustus-gene-39.74),maker-Fvb1-3-augustus-gene-15.67(maker-Fvb1-3-augustus-gene-15.67),maker-Fvb1-4-snap-gene-14.89(maker-Fvb1-4-snap-gene-14.89),maker-Fvb3-1-augustus-gene-269.42(maker-Fvb3-1-augustus-gene-269.42),maker-Fvb4-1-augustus-gene-183.44(maker-Fvb4-1-augustus-gene-183.44)…
BP	GO:0019430	removal of superoxide radicals	9	0	9	37	0.02536	0.171771	maker-Fvb1-2-augustus-gene-64.47(maker-Fvb1-2-augustus-gene-64.47),maker-Fvb1-3-augustus-gene-43.53(maker-Fvb1-3-augustus-gene-43.53),maker-Fvb1-4-augustus-gene-40.42(maker-Fvb1-4-augustus-gene-40.42),maker-Fvb4-2-augustus-gene-2.59(maker-Fvb4-2-augustus-gene-2.59),maker-Fvb6-1-augustus-gene-188.23(maker-Fvb6-1-augustus-gene-188.23),maker-Fvb6-2-augustus-gene-245.60(maker-Fvb6-2-augustus-gene-245…	-
BP	GO:0071450	cellular response to oxygen radical	9	0	9	37	0.02536	0.171771	maker-Fvb1-2-augustus-gene-64.47(maker-Fvb1-2-augustus-gene-64.47),maker-Fvb1-3-augustus-gene-43.53(maker-Fvb1-3-augustus-gene-43.53),maker-Fvb1-4-augustus-gene-40.42(maker-Fvb1-4-augustus-gene-40.42),maker-Fvb4-2-augustus-gene-2.59(maker-Fvb4-2-augustus-gene-2.59),maker-Fvb6-1-augustus-gene-188.23(maker-Fvb6-1-augustus-gene-188.23),maker-Fvb6-2-augustus-gene-245.60(maker-Fvb6-2-augustus-gene-245…	-
BP	GO:0071451	cellular response to superoxide	9	0	9	37	0.02536	0.171771	maker-Fvb1-2-augustus-gene-64.47(maker-Fvb1-2-augustus-gene-64.47),maker-Fvb1-3-augustus-gene-43.53(maker-Fvb1-3-augustus-gene-43.53),maker-Fvb1-4-augustus-gene-40.42(maker-Fvb1-4-augustus-gene-40.42),maker-Fvb4-2-augustus-gene-2.59(maker-Fvb4-2-augustus-gene-2.59),maker-Fvb6-1-augustus-gene-188.23(maker-Fvb6-1-augustus-gene-188.23),maker-Fvb6-2-augustus-gene-245.60(maker-Fvb6-2-augustus-gene-245…	-
BP	GO:0007049	cell cycle	29	35	64	426	0.02574	0.174027	augustus_masked-Fvb7-3-processed-gene-1.15(augustus_masked-Fvb7-3-processed-gene-1.15),augustus_masked-Fvb7-4-processed-gene-20.11(augustus_masked-Fvb7-4-processed-gene-20.11),maker-Fvb1-2-augustus-gene-28.45(maker-Fvb1-2-augustus-gene-28.45),maker-Fvb1-3-augustus-gene-39.64(maker-Fvb1-3-augustus-gene-39.64),maker-Fvb1-4-augustus-gene-0.28(maker-Fvb1-4-augustus-gene-0.28),maker-Fvb1-4-augustus-ge…	augustus_masked-Fvb1-1-processed-gene-272.16(augustus_masked-Fvb1-1-processed-gene-272.16),augustus_masked-Fvb1-2-processed-gene-50.2(augustus_masked-Fvb1-2-processed-gene-50.2),augustus_masked-Fvb2-2-processed-gene-86.10(augustus_masked-Fvb2-2-processed-gene-86.10),augustus_masked-Fvb3-3-processed-gene-84.9(augustus_masked-Fvb3-3-processed-gene-84.9),augustus_masked-Fvb4-1-processed-gene-170.12(…
BP	GO:0006720	isoprenoid metabolic process	10	25	35	213	0.02707	0.181364	maker-Fvb2-1-augustus-gene-196.50(maker-Fvb2-1-augustus-gene-196.50),maker-Fvb3-3-augustus-gene-239.53(maker-Fvb3-3-augustus-gene-239.53),maker-Fvb4-1-augustus-gene-124.28(maker-Fvb4-1-augustus-gene-124.28),maker-Fvb5-1-augustus-gene-37.42(maker-Fvb5-1-augustus-gene-37.42),maker-Fvb5-2-augustus-gene-32.47(maker-Fvb5-2-augustus-gene-32.47),maker-Fvb6-1-augustus-gene-218.23(maker-Fvb6-1-augustus-ge…	augustus_masked-Fvb1-4-processed-gene-68.3(augustus_masked-Fvb1-4-processed-gene-68.3),augustus_masked-Fvb2-1-processed-gene-105.0(augustus_masked-Fvb2-1-processed-gene-105.0),augustus_masked-Fvb2-2-processed-gene-98.1(augustus_masked-Fvb2-2-processed-gene-98.1),augustus_masked-Fvb2-4-processed-gene-132.11(augustus_masked-Fvb2-4-processed-gene-132.11),augustus_masked-Fvb2-4-processed-gene-133.0(a…
BP	GO:0006857	oligopeptide transport	4	9	13	62	0.0272	0.181906	maker-Fvb3-3-augustus-gene-248.54(maker-Fvb3-3-augustus-gene-248.54),maker-Fvb3-4-augustus-gene-53.42(maker-Fvb3-4-augustus-gene-53.42),maker-Fvb4-3-augustus-gene-79.46(maker-Fvb4-3-augustus-gene-79.46),maker-Fvb7-2-snap-gene-28.37(maker-Fvb7-2-snap-gene-28.37)	augustus_masked-Fvb1-3-processed-gene-16.11(augustus_masked-Fvb1-3-processed-gene-16.11),maker-Fvb4-1-augustus-gene-197.30(maker-Fvb4-1-augustus-gene-197.30),maker-Fvb4-2-augustus-gene-7.46(maker-Fvb4-2-augustus-gene-7.46),maker-Fvb4-4-snap-gene-9.62(maker-Fvb4-4-snap-gene-9.62),maker-Fvb5-1-snap-gene-242.50(maker-Fvb5-1-snap-gene-242.50),maker-Fvb5-2-augustus-gene-205.12(maker-Fvb5-2-augustus-ge…
BP	GO:0009956	radial pattern formation	6	1	7	26	0.02754	0.183517	augustus_masked-Fvb1-1-processed-gene-176.24(augustus_masked-Fvb1-1-processed-gene-176.24),augustus_masked-Fvb1-2-processed-gene-113.10(augustus_masked-Fvb1-2-processed-gene-113.10),augustus_masked-Fvb1-3-processed-gene-102.7(augustus_masked-Fvb1-3-processed-gene-102.7),augustus_masked-Fvb1-4-processed-gene-92.5(augustus_masked-Fvb1-4-processed-gene-92.5),maker-Fvb3-4-augustus-gene-159.34(maker-F…	maker-Fvb6-1-augustus-gene-224.27(maker-Fvb6-1-augustus-gene-224.27)
BP	GO:0006553	lysine metabolic process	8	0	8	32	0.02925	0.192831	maker-Fvb2-2-augustus-gene-237.34(maker-Fvb2-2-augustus-gene-237.34),maker-Fvb2-3-augustus-gene-166.29(maker-Fvb2-3-augustus-gene-166.29),maker-Fvb2-4-augustus-gene-65.23(maker-Fvb2-4-augustus-gene-65.23),maker-Fvb4-2-augustus-gene-19.40(maker-Fvb4-2-augustus-gene-19.40),maker-Fvb4-3-augustus-gene-20.34(maker-Fvb4-3-augustus-gene-20.34),maker-Fvb7-1-augustus-gene-110.21(maker-Fvb7-1-augustus-gene…	-
BP	GO:0009085	lysine biosynthetic process	8	0	8	32	0.02925	0.192831	maker-Fvb2-2-augustus-gene-237.34(maker-Fvb2-2-augustus-gene-237.34),maker-Fvb2-3-augustus-gene-166.29(maker-Fvb2-3-augustus-gene-166.29),maker-Fvb2-4-augustus-gene-65.23(maker-Fvb2-4-augustus-gene-65.23),maker-Fvb4-2-augustus-gene-19.40(maker-Fvb4-2-augustus-gene-19.40),maker-Fvb4-3-augustus-gene-20.34(maker-Fvb4-3-augustus-gene-20.34),maker-Fvb7-1-augustus-gene-110.21(maker-Fvb7-1-augustus-gene…	-
BP	GO:0009089	lysine biosynthetic process via diaminopimelate	8	0	8	32	0.02925	0.192831	maker-Fvb2-2-augustus-gene-237.34(maker-Fvb2-2-augustus-gene-237.34),maker-Fvb2-3-augustus-gene-166.29(maker-Fvb2-3-augustus-gene-166.29),maker-Fvb2-4-augustus-gene-65.23(maker-Fvb2-4-augustus-gene-65.23),maker-Fvb4-2-augustus-gene-19.40(maker-Fvb4-2-augustus-gene-19.40),maker-Fvb4-3-augustus-gene-20.34(maker-Fvb4-3-augustus-gene-20.34),maker-Fvb7-1-augustus-gene-110.21(maker-Fvb7-1-augustus-gene…	-
BP	GO:0015914	phospholipid transport	4	4	8	32	0.02925	0.192831	augustus_masked-Fvb6-3-processed-gene-19.8(augustus_masked-Fvb6-3-processed-gene-19.8),maker-Fvb6-1-augustus-gene-23.43(maker-Fvb6-1-augustus-gene-23.43),maker-Fvb6-2-augustus-gene-289.47(maker-Fvb6-2-augustus-gene-289.47),maker-Fvb6-3-augustus-gene-20.28(maker-Fvb6-3-augustus-gene-20.28)	maker-Fvb4-1-augustus-gene-159.39(maker-Fvb4-1-augustus-gene-159.39),maker-Fvb4-2-augustus-gene-42.56(maker-Fvb4-2-augustus-gene-42.56),maker-Fvb4-4-augustus-gene-42.58(maker-Fvb4-4-augustus-gene-42.58),maker-Fvb7-4-augustus-gene-182.37(maker-Fvb7-4-augustus-gene-182.37)
BP	GO:0046451	diaminopimelate metabolic process	8	0	8	32	0.02925	0.192831	maker-Fvb2-2-augustus-gene-237.34(maker-Fvb2-2-augustus-gene-237.34),maker-Fvb2-3-augustus-gene-166.29(maker-Fvb2-3-augustus-gene-166.29),maker-Fvb2-4-augustus-gene-65.23(maker-Fvb2-4-augustus-gene-65.23),maker-Fvb4-2-augustus-gene-19.40(maker-Fvb4-2-augustus-gene-19.40),maker-Fvb4-3-augustus-gene-20.34(maker-Fvb4-3-augustus-gene-20.34),maker-Fvb7-1-augustus-gene-110.21(maker-Fvb7-1-augustus-gene…	-
BP	GO:0000303	response to superoxide	9	0	9	38	0.02985	0.195742	maker-Fvb1-2-augustus-gene-64.47(maker-Fvb1-2-augustus-gene-64.47),maker-Fvb1-3-augustus-gene-43.53(maker-Fvb1-3-augustus-gene-43.53),maker-Fvb1-4-augustus-gene-40.42(maker-Fvb1-4-augustus-gene-40.42),maker-Fvb4-2-augustus-gene-2.59(maker-Fvb4-2-augustus-gene-2.59),maker-Fvb6-1-augustus-gene-188.23(maker-Fvb6-1-augustus-gene-188.23),maker-Fvb6-2-augustus-gene-245.60(maker-Fvb6-2-augustus-gene-245…	-
BP	GO:0000305	response to oxygen radical	9	0	9	38	0.02985	0.195742	maker-Fvb1-2-augustus-gene-64.47(maker-Fvb1-2-augustus-gene-64.47),maker-Fvb1-3-augustus-gene-43.53(maker-Fvb1-3-augustus-gene-43.53),maker-Fvb1-4-augustus-gene-40.42(maker-Fvb1-4-augustus-gene-40.42),maker-Fvb4-2-augustus-gene-2.59(maker-Fvb4-2-augustus-gene-2.59),maker-Fvb6-1-augustus-gene-188.23(maker-Fvb6-1-augustus-gene-188.23),maker-Fvb6-2-augustus-gene-245.60(maker-Fvb6-2-augustus-gene-245…	-
BP	GO:0033014	tetrapyrrole biosynthetic process	14	3	17	89	0.0302	0.196281	augustus_masked-Fvb5-4-processed-gene-47.3(augustus_masked-Fvb5-4-processed-gene-47.3),maker-Fvb3-2-augustus-gene-186.28(maker-Fvb3-2-augustus-gene-186.28),maker-Fvb3-3-augustus-gene-27.43(maker-Fvb3-3-augustus-gene-27.43),maker-Fvb3-4-augustus-gene-122.30(maker-Fvb3-4-augustus-gene-122.30),maker-Fvb3-4-augustus-gene-250.52(maker-Fvb3-4-augustus-gene-250.52),maker-Fvb3-4-snap-gene-124.42(maker-Fv…	maker-Fvb2-2-snap-gene-12.73(maker-Fvb2-2-snap-gene-12.73),maker-Fvb5-2-snap-gene-48.70(maker-Fvb5-2-snap-gene-48.70),maker-Fvb7-1-snap-gene-23.26(maker-Fvb7-1-snap-gene-23.26)
BP	GO:0010074	maintenance of meristem identity	4	2	6	21	0.03054	0.197471	maker-Fvb1-2-augustus-gene-46.58(maker-Fvb1-2-augustus-gene-46.58),maker-Fvb1-3-augustus-gene-8.37(maker-Fvb1-3-augustus-gene-8.37),maker-Fvb3-1-augustus-gene-172.17(maker-Fvb3-1-augustus-gene-172.17),maker-Fvb3-2-augustus-gene-172.20(maker-Fvb3-2-augustus-gene-172.20)	maker-Fvb5-3-augustus-gene-152.35(maker-Fvb5-3-augustus-gene-152.35),maker-Fvb5-4-augustus-gene-109.32(maker-Fvb5-4-augustus-gene-109.32)
BP	GO:0010075	regulation of meristem growth	0	6	6	21	0.03054	0.197471	-	augustus_masked-Fvb4-1-processed-gene-170.12(augustus_masked-Fvb4-1-processed-gene-170.12),maker-Fvb1-1-augustus-gene-170.20(maker-Fvb1-1-augustus-gene-170.20),maker-Fvb1-2-augustus-gene-122.22(maker-Fvb1-2-augustus-gene-122.22),maker-Fvb1-3-augustus-gene-111.29(maker-Fvb1-3-augustus-gene-111.29),maker-Fvb4-4-augustus-gene-81.42(maker-Fvb4-4-augustus-gene-81.42),snap_masked-Fvb4-3-processed-gene-…
BP	GO:0000165	MAPK cascade	10	5	15	76	0.03085	0.198991	augustus_masked-Fvb6-1-processed-gene-90.8(augustus_masked-Fvb6-1-processed-gene-90.8),maker-Fvb1-2-augustus-gene-50.59(maker-Fvb1-2-augustus-gene-50.59),maker-Fvb1-3-augustus-gene-4.59(maker-Fvb1-3-augustus-gene-4.59),maker-Fvb5-1-snap-gene-105.58(maker-Fvb5-1-snap-gene-105.58),maker-Fvb5-2-augustus-gene-16.36(maker-Fvb5-2-augustus-gene-16.36),maker-Fvb5-2-augustus-gene-97.39(maker-Fvb5-2-august…	augustus_masked-Fvb6-4-processed-gene-8.13(augustus_masked-Fvb6-4-processed-gene-8.13),maker-Fvb2-1-augustus-gene-254.55(maker-Fvb2-1-augustus-gene-254.55),maker-Fvb2-4-augustus-gene-247.28(maker-Fvb2-4-augustus-gene-247.28),maker-Fvb6-1-snap-gene-20.52(maker-Fvb6-1-snap-gene-20.52),maker-Fvb6-3-snap-gene-17.61(maker-Fvb6-3-snap-gene-17.61)
BP	GO:0009699	phenylpropanoid biosynthetic process	0	12	12	57	0.0321	0.205627	-	augustus_masked-Fvb7-3-processed-gene-79.2(augustus_masked-Fvb7-3-processed-gene-79.2),maker-Fvb1-3-augustus-gene-24.31(maker-Fvb1-3-augustus-gene-24.31),maker-Fvb6-1-augustus-gene-255.38(maker-Fvb6-1-augustus-gene-255.38),maker-Fvb6-2-augustus-gene-174.36(maker-Fvb6-2-augustus-gene-174.36),maker-Fvb6-4-augustus-gene-113.28(maker-Fvb6-4-augustus-gene-113.28),maker-Fvb7-1-augustus-gene-214.51(make…
BP	GO:0007267	cell-cell signaling	4	0	4	11	0.03232	0.206103	maker-Fvb5-1-augustus-gene-36.58(maker-Fvb5-1-augustus-gene-36.58),maker-Fvb5-2-augustus-gene-31.51(maker-Fvb5-2-augustus-gene-31.51),maker-Fvb5-4-snap-gene-29.99(maker-Fvb5-4-snap-gene-29.99),maker-Fvb7-4-augustus-gene-113.39(maker-Fvb7-4-augustus-gene-113.39)	-
BP	GO:0009695	jasmonic acid biosynthetic process	2	3	5	16	0.03269	0.20781	snap_masked-Fvb4-1-processed-gene-134.15(snap_masked-Fvb4-1-processed-gene-134.15),snap_masked-Fvb4-4-processed-gene-67.40(snap_masked-Fvb4-4-processed-gene-67.40)	augustus_masked-Fvb2-1-processed-gene-259.14(augustus_masked-Fvb2-1-processed-gene-259.14),augustus_masked-Fvb2-4-processed-gene-262.8(augustus_masked-Fvb2-4-processed-gene-262.8),snap_masked-Fvb6-1-processed-gene-251.17(snap_masked-Fvb6-1-processed-gene-251.17)
BP	GO:0008299	isoprenoid biosynthetic process	6	23	29	173	0.0327	0.20781	maker-Fvb2-1-augustus-gene-196.50(maker-Fvb2-1-augustus-gene-196.50),maker-Fvb4-1-augustus-gene-124.28(maker-Fvb4-1-augustus-gene-124.28),maker-Fvb5-1-augustus-gene-37.42(maker-Fvb5-1-augustus-gene-37.42),maker-Fvb5-2-augustus-gene-32.47(maker-Fvb5-2-augustus-gene-32.47),maker-Fvb6-1-augustus-gene-218.23(maker-Fvb6-1-augustus-gene-218.23),maker-Fvb6-3-augustus-gene-249.41(maker-Fvb6-3-augustus-ge…	augustus_masked-Fvb1-4-processed-gene-68.3(augustus_masked-Fvb1-4-processed-gene-68.3),augustus_masked-Fvb2-1-processed-gene-105.0(augustus_masked-Fvb2-1-processed-gene-105.0),augustus_masked-Fvb2-2-processed-gene-98.1(augustus_masked-Fvb2-2-processed-gene-98.1),augustus_masked-Fvb2-4-processed-gene-132.11(augustus_masked-Fvb2-4-processed-gene-132.11),augustus_masked-Fvb2-4-processed-gene-133.0(a…
BP	GO:0051128	regulation of cellular component organization	26	2	28	166	0.03294	0.20862	augustus_masked-Fvb2-4-processed-gene-69.7(augustus_masked-Fvb2-4-processed-gene-69.7),augustus_masked-Fvb5-3-processed-gene-126.6(augustus_masked-Fvb5-3-processed-gene-126.6),augustus_masked-Fvb6-2-processed-gene-220.9(augustus_masked-Fvb6-2-processed-gene-220.9),maker-Fvb2-1-augustus-gene-96.54(maker-Fvb2-1-augustus-gene-96.54),maker-Fvb2-2-augustus-gene-105.47(maker-Fvb2-2-augustus-gene-105.47…	maker-Fvb1-3-snap-gene-73.77(maker-Fvb1-3-snap-gene-73.77),maker-Fvb1-4-augustus-gene-64.61(maker-Fvb1-4-augustus-gene-64.61)
BP	GO:0009733	response to auxin	30	25	55	364	0.03305	0.208959	augustus_masked-Fvb1-1-processed-gene-216.15(augustus_masked-Fvb1-1-processed-gene-216.15),augustus_masked-Fvb1-2-processed-gene-79.5(augustus_masked-Fvb1-2-processed-gene-79.5),augustus_masked-Fvb1-3-processed-gene-64.13(augustus_masked-Fvb1-3-processed-gene-64.13),augustus_masked-Fvb1-4-processed-gene-57.8(augustus_masked-Fvb1-4-processed-gene-57.8),augustus_masked-Fvb2-2-processed-gene-154.9(a…	augustus_masked-Fvb1-3-processed-gene-105.3(augustus_masked-Fvb1-3-processed-gene-105.3),augustus_masked-Fvb3-4-processed-gene-149.4(augustus_masked-Fvb3-4-processed-gene-149.4),maker-Fvb1-1-augustus-gene-168.26(maker-Fvb1-1-augustus-gene-168.26),maker-Fvb1-1-snap-gene-237.84(maker-Fvb1-1-snap-gene-237.84),maker-Fvb1-2-snap-gene-5.81(maker-Fvb1-2-snap-gene-5.81),maker-Fvb1-3-augustus-gene-114.40(…
BP	GO:0032101	regulation of response to external stimulus	1	6	7	27	0.0335	0.211084	maker-Fvb4-3-snap-gene-143.43(maker-Fvb4-3-snap-gene-143.43)	maker-Fvb1-1-augustus-gene-259.62(maker-Fvb1-1-augustus-gene-259.62),maker-Fvb1-2-augustus-gene-39.74(maker-Fvb1-2-augustus-gene-39.74),maker-Fvb1-3-augustus-gene-15.67(maker-Fvb1-3-augustus-gene-15.67),maker-Fvb1-4-snap-gene-14.89(maker-Fvb1-4-snap-gene-14.89),maker-Fvb4-2-augustus-gene-73.40(maker-Fvb4-2-augustus-gene-73.40),maker-Fvb4-4-augustus-gene-72.68(maker-Fvb4-4-augustus-gene-72.68)
BP	GO:0045786	negative regulation of cell cycle	5	2	7	27	0.0335	0.211084	maker-Fvb4-1-augustus-gene-135.67(maker-Fvb4-1-augustus-gene-135.67),maker-Fvb4-2-augustus-gene-67.39(maker-Fvb4-2-augustus-gene-67.39),maker-Fvb4-3-snap-gene-98.42(maker-Fvb4-3-snap-gene-98.42),maker-Fvb4-4-augustus-gene-65.53(maker-Fvb4-4-augustus-gene-65.53),maker-Fvb5-1-snap-gene-41.94(maker-Fvb5-1-snap-gene-41.94)	maker-Fvb1-3-snap-gene-73.77(maker-Fvb1-3-snap-gene-73.77),maker-Fvb1-4-augustus-gene-64.61(maker-Fvb1-4-augustus-gene-64.61)
BP	GO:0022402	cell cycle process	24	23	47	305	0.03419	0.213976	augustus_masked-Fvb7-3-processed-gene-1.15(augustus_masked-Fvb7-3-processed-gene-1.15),augustus_masked-Fvb7-4-processed-gene-20.11(augustus_masked-Fvb7-4-processed-gene-20.11),maker-Fvb1-3-augustus-gene-39.64(maker-Fvb1-3-augustus-gene-39.64),maker-Fvb1-4-augustus-gene-36.54(maker-Fvb1-4-augustus-gene-36.54),maker-Fvb2-4-augustus-gene-242.54(maker-Fvb2-4-augustus-gene-242.54),maker-Fvb3-1-augustu…	augustus_masked-Fvb2-2-processed-gene-86.10(augustus_masked-Fvb2-2-processed-gene-86.10),augustus_masked-Fvb3-3-processed-gene-84.9(augustus_masked-Fvb3-3-processed-gene-84.9),augustus_masked-Fvb4-1-processed-gene-170.12(augustus_masked-Fvb4-1-processed-gene-170.12),augustus_masked-Fvb7-1-processed-gene-266.5(augustus_masked-Fvb7-1-processed-gene-266.5),maker-Fvb1-3-augustus-gene-4.54(maker-Fvb1-…
BP	GO:0070726	cell wall assembly	7	1	8	33	0.03473	0.215897	maker-Fvb6-1-augustus-gene-2.39(maker-Fvb6-1-augustus-gene-2.39),maker-Fvb6-1-augustus-gene-45.44(maker-Fvb6-1-augustus-gene-45.44),maker-Fvb6-1-augustus-gene-45.55(maker-Fvb6-1-augustus-gene-45.55),maker-Fvb6-2-augustus-gene-313.36(maker-Fvb6-2-augustus-gene-313.36),maker-Fvb6-2-snap-gene-313.63(maker-Fvb6-2-snap-gene-313.63),maker-Fvb6-3-augustus-gene-39.60(maker-Fvb6-3-augustus-gene-39.60),mak…	maker-Fvb7-2-snap-gene-171.58(maker-Fvb7-2-snap-gene-171.58)
BP	GO:0071668	plant-type cell wall assembly	7	1	8	33	0.03473	0.215897	maker-Fvb6-1-augustus-gene-2.39(maker-Fvb6-1-augustus-gene-2.39),maker-Fvb6-1-augustus-gene-45.44(maker-Fvb6-1-augustus-gene-45.44),maker-Fvb6-1-augustus-gene-45.55(maker-Fvb6-1-augustus-gene-45.55),maker-Fvb6-2-augustus-gene-313.36(maker-Fvb6-2-augustus-gene-313.36),maker-Fvb6-2-snap-gene-313.63(maker-Fvb6-2-snap-gene-313.63),maker-Fvb6-3-augustus-gene-39.60(maker-Fvb6-3-augustus-gene-39.60),mak…	maker-Fvb7-2-snap-gene-171.58(maker-Fvb7-2-snap-gene-171.58)
BP	GO:0006568	tryptophan metabolic process	3	6	9	39	0.03488	0.216104	maker-Fvb2-2-snap-gene-197.26(maker-Fvb2-2-snap-gene-197.26),maker-Fvb2-3-augustus-gene-194.12(maker-Fvb2-3-augustus-gene-194.12),maker-Fvb3-4-augustus-gene-171.40(maker-Fvb3-4-augustus-gene-171.40)	maker-Fvb2-1-augustus-gene-252.51(maker-Fvb2-1-augustus-gene-252.51),maker-Fvb2-4-augustus-gene-249.49(maker-Fvb2-4-augustus-gene-249.49),maker-Fvb7-3-augustus-gene-51.65(maker-Fvb7-3-augustus-gene-51.65),maker-Fvb7-4-snap-gene-48.56(maker-Fvb7-4-snap-gene-48.56),snap_masked-Fvb2-3-processed-gene-37.26(snap_masked-Fvb2-3-processed-gene-37.26),snap_masked-Fvb7-2-processed-gene-240.37(snap_masked-F…
BP	GO:0006586	indolalkylamine metabolic process	3	6	9	39	0.03488	0.216104	maker-Fvb2-2-snap-gene-197.26(maker-Fvb2-2-snap-gene-197.26),maker-Fvb2-3-augustus-gene-194.12(maker-Fvb2-3-augustus-gene-194.12),maker-Fvb3-4-augustus-gene-171.40(maker-Fvb3-4-augustus-gene-171.40)	maker-Fvb2-1-augustus-gene-252.51(maker-Fvb2-1-augustus-gene-252.51),maker-Fvb2-4-augustus-gene-249.49(maker-Fvb2-4-augustus-gene-249.49),maker-Fvb7-3-augustus-gene-51.65(maker-Fvb7-3-augustus-gene-51.65),maker-Fvb7-4-snap-gene-48.56(maker-Fvb7-4-snap-gene-48.56),snap_masked-Fvb2-3-processed-gene-37.26(snap_masked-Fvb2-3-processed-gene-37.26),snap_masked-Fvb7-2-processed-gene-240.37(snap_masked-F…
BP	GO:0019827	stem cell population maintenance	4	2	6	22	0.03792	0.224926	maker-Fvb1-2-augustus-gene-46.58(maker-Fvb1-2-augustus-gene-46.58),maker-Fvb1-3-augustus-gene-8.37(maker-Fvb1-3-augustus-gene-8.37),maker-Fvb3-1-augustus-gene-172.17(maker-Fvb3-1-augustus-gene-172.17),maker-Fvb3-2-augustus-gene-172.20(maker-Fvb3-2-augustus-gene-172.20)	maker-Fvb5-3-augustus-gene-152.35(maker-Fvb5-3-augustus-gene-152.35),maker-Fvb5-4-augustus-gene-109.32(maker-Fvb5-4-augustus-gene-109.32)
BP	GO:0098727	maintenance of cell number	4	2	6	22	0.03792	0.224926	maker-Fvb1-2-augustus-gene-46.58(maker-Fvb1-2-augustus-gene-46.58),maker-Fvb1-3-augustus-gene-8.37(maker-Fvb1-3-augustus-gene-8.37),maker-Fvb3-1-augustus-gene-172.17(maker-Fvb3-1-augustus-gene-172.17),maker-Fvb3-2-augustus-gene-172.20(maker-Fvb3-2-augustus-gene-172.20)	maker-Fvb5-3-augustus-gene-152.35(maker-Fvb5-3-augustus-gene-152.35),maker-Fvb5-4-augustus-gene-109.32(maker-Fvb5-4-augustus-gene-109.32)
BP	GO:0051172	negative regulation of nitrogen compound metabolic process	10	29	39	248	0.03816	0.224926	augustus_masked-Fvb4-1-processed-gene-59.3(augustus_masked-Fvb4-1-processed-gene-59.3),maker-Fvb2-1-augustus-gene-7.33(maker-Fvb2-1-augustus-gene-7.33),maker-Fvb4-2-augustus-gene-144.35(maker-Fvb4-2-augustus-gene-144.35),maker-Fvb4-3-augustus-gene-259.38(maker-Fvb4-3-augustus-gene-259.38),maker-Fvb4-4-snap-gene-221.15(maker-Fvb4-4-snap-gene-221.15),maker-Fvb4-4-snap-gene-80.52(maker-Fvb4-4-snap-g…	augustus_masked-Fvb3-3-processed-gene-83.4(augustus_masked-Fvb3-3-processed-gene-83.4),augustus_masked-Fvb3-3-processed-gene-83.5(augustus_masked-Fvb3-3-processed-gene-83.5),augustus_masked-Fvb3-4-processed-gene-206.4(augustus_masked-Fvb3-4-processed-gene-206.4),augustus_masked-Fvb4-2-processed-gene-258.4(augustus_masked-Fvb4-2-processed-gene-258.4),augustus_masked-Fvb4-3-processed-gene-4.13(augu…
BP	GO:0000957	mitochondrial RNA catabolic process	2	0	2	3	0.03853	0.224926	maker-Fvb6-1-augustus-gene-22.39(maker-Fvb6-1-augustus-gene-22.39),maker-Fvb6-4-snap-gene-8.48(maker-Fvb6-4-snap-gene-8.48)	-
BP	GO:0000963	mitochondrial RNA processing	2	0	2	3	0.03853	0.224926	maker-Fvb6-1-augustus-gene-22.39(maker-Fvb6-1-augustus-gene-22.39),maker-Fvb6-4-snap-gene-8.48(maker-Fvb6-4-snap-gene-8.48)	-
BP	GO:0010055	atrichoblast differentiation	0	2	2	3	0.03853	0.224926	-	maker-Fvb4-2-augustus-gene-73.40(maker-Fvb4-2-augustus-gene-73.40),maker-Fvb4-4-augustus-gene-72.68(maker-Fvb4-4-augustus-gene-72.68)
BP	GO:0019742	pentacyclic triterpenoid metabolic process	0	2	2	3	0.03853	0.224926	-	maker-Fvb6-2-snap-gene-10.56(maker-Fvb6-2-snap-gene-10.56),maker-Fvb6-3-augustus-gene-101.35(maker-Fvb6-3-augustus-gene-101.35)
BP	GO:0019745	pentacyclic triterpenoid biosynthetic process	0	2	2	3	0.03853	0.224926	-	maker-Fvb6-2-snap-gene-10.56(maker-Fvb6-2-snap-gene-10.56),maker-Fvb6-3-augustus-gene-101.35(maker-Fvb6-3-augustus-gene-101.35)
BP	GO:0032876	negative regulation of DNA endoreduplication	0	2	2	3	0.03853	0.224926	-	maker-Fvb1-3-snap-gene-73.77(maker-Fvb1-3-snap-gene-73.77),maker-Fvb1-4-augustus-gene-64.61(maker-Fvb1-4-augustus-gene-64.61)
BP	GO:0034620	cellular response to unfolded protein	2	0	2	3	0.03853	0.224926	augustus_masked-Fvb2-1-processed-gene-209.10(augustus_masked-Fvb2-1-processed-gene-209.10),augustus_masked-Fvb2-4-processed-gene-223.9(augustus_masked-Fvb2-4-processed-gene-223.9)	-
BP	GO:0035967	cellular response to topologically incorrect protein	2	0	2	3	0.03853	0.224926	augustus_masked-Fvb2-1-processed-gene-209.10(augustus_masked-Fvb2-1-processed-gene-209.10),augustus_masked-Fvb2-4-processed-gene-223.9(augustus_masked-Fvb2-4-processed-gene-223.9)	-
BP	GO:0051775	response to redox state	2	0	2	3	0.03853	0.224926	maker-Fvb7-1-augustus-gene-320.98(maker-Fvb7-1-augustus-gene-320.98),maker-Fvb7-4-augustus-gene-0.47(maker-Fvb7-4-augustus-gene-0.47)	-
BP	GO:0071461	cellular response to redox state	2	0	2	3	0.03853	0.224926	maker-Fvb7-1-augustus-gene-320.98(maker-Fvb7-1-augustus-gene-320.98),maker-Fvb7-4-augustus-gene-0.47(maker-Fvb7-4-augustus-gene-0.47)	-
BP	GO:0080005	photosystem stoichiometry adjustment	2	0	2	3	0.03853	0.224926	maker-Fvb7-1-augustus-gene-320.98(maker-Fvb7-1-augustus-gene-320.98),maker-Fvb7-4-augustus-gene-0.47(maker-Fvb7-4-augustus-gene-0.47)	-
BP	GO:0090548	response to nitrate starvation	2	0	2	3	0.03853	0.224926	augustus_masked-Fvb5-1-processed-gene-238.7(augustus_masked-Fvb5-1-processed-gene-238.7),augustus_masked-Fvb5-2-processed-gene-204.3(augustus_masked-Fvb5-2-processed-gene-204.3)	-
BP	GO:1902025	nitrate import	2	0	2	3	0.03853	0.224926	augustus_masked-Fvb5-1-processed-gene-238.7(augustus_masked-Fvb5-1-processed-gene-238.7),augustus_masked-Fvb5-2-processed-gene-204.3(augustus_masked-Fvb5-2-processed-gene-204.3)	-
BP	GO:0006521	regulation of cellular amino acid metabolic process	0	3	3	7	0.0399	0.230984	-	maker-Fvb2-1-augustus-gene-252.51(maker-Fvb2-1-augustus-gene-252.51),maker-Fvb2-4-augustus-gene-249.49(maker-Fvb2-4-augustus-gene-249.49),snap_masked-Fvb2-3-processed-gene-37.26(snap_masked-Fvb2-3-processed-gene-37.26)
BP	GO:0032875	regulation of DNA endoreduplication	0	3	3	7	0.0399	0.230984	-	augustus_masked-Fvb4-1-processed-gene-170.12(augustus_masked-Fvb4-1-processed-gene-170.12),maker-Fvb1-3-snap-gene-73.77(maker-Fvb1-3-snap-gene-73.77),maker-Fvb1-4-augustus-gene-64.61(maker-Fvb1-4-augustus-gene-64.61)
BP	GO:0033238	regulation of cellular amine metabolic process	0	3	3	7	0.0399	0.230984	-	maker-Fvb2-1-augustus-gene-252.51(maker-Fvb2-1-augustus-gene-252.51),maker-Fvb2-4-augustus-gene-249.49(maker-Fvb2-4-augustus-gene-249.49),snap_masked-Fvb2-3-processed-gene-37.26(snap_masked-Fvb2-3-processed-gene-37.26)
BP	GO:0051513	regulation of monopolar cell growth	3	0	3	7	0.0399	0.230984	maker-Fvb5-1-augustus-gene-86.45(maker-Fvb5-1-augustus-gene-86.45),maker-Fvb5-2-augustus-gene-76.41(maker-Fvb5-2-augustus-gene-76.41),maker-Fvb5-3-augustus-gene-204.52(maker-Fvb5-3-augustus-gene-204.52)	-
BP	GO:0090354	regulation of auxin metabolic process	0	3	3	7	0.0399	0.230984	-	maker-Fvb2-1-augustus-gene-252.51(maker-Fvb2-1-augustus-gene-252.51),maker-Fvb2-4-augustus-gene-249.49(maker-Fvb2-4-augustus-gene-249.49),snap_masked-Fvb2-3-processed-gene-37.26(snap_masked-Fvb2-3-processed-gene-37.26)
BP	GO:0010215	cellulose microfibril organization	7	0	7	28	0.04026	0.232342	maker-Fvb6-1-augustus-gene-2.39(maker-Fvb6-1-augustus-gene-2.39),maker-Fvb6-1-augustus-gene-45.44(maker-Fvb6-1-augustus-gene-45.44),maker-Fvb6-1-augustus-gene-45.55(maker-Fvb6-1-augustus-gene-45.55),maker-Fvb6-2-augustus-gene-313.36(maker-Fvb6-2-augustus-gene-313.36),maker-Fvb6-2-snap-gene-313.63(maker-Fvb6-2-snap-gene-313.63),maker-Fvb6-3-augustus-gene-39.60(maker-Fvb6-3-augustus-gene-39.60),mak…	-
BP	GO:0015977	carbon fixation	3	6	9	40	0.04045	0.232713	maker-Fvb2-4-augustus-gene-7.41(maker-Fvb2-4-augustus-gene-7.41),maker-Fvb6-3-augustus-gene-179.15(maker-Fvb6-3-augustus-gene-179.15),maker-Fvb6-4-augustus-gene-198.22(maker-Fvb6-4-augustus-gene-198.22)	maker-Fvb3-1-augustus-gene-214.28(maker-Fvb3-1-augustus-gene-214.28),maker-Fvb3-2-augustus-gene-117.42(maker-Fvb3-2-augustus-gene-117.42),maker-Fvb3-3-augustus-gene-89.20(maker-Fvb3-3-augustus-gene-89.20),maker-Fvb3-4-augustus-gene-201.40(maker-Fvb3-4-augustus-gene-201.40),maker-Fvb6-1-augustus-gene-129.34(maker-Fvb6-1-augustus-gene-129.34),maker-Fvb6-4-snap-gene-252.52(maker-Fvb6-4-snap-gene-252…
BP	GO:0009892	negative regulation of metabolic process	25	34	59	399	0.04076	0.233033	augustus_masked-Fvb4-1-processed-gene-59.3(augustus_masked-Fvb4-1-processed-gene-59.3),maker-Fvb1-2-augustus-gene-46.58(maker-Fvb1-2-augustus-gene-46.58),maker-Fvb1-3-augustus-gene-8.37(maker-Fvb1-3-augustus-gene-8.37),maker-Fvb2-1-augustus-gene-7.33(maker-Fvb2-1-augustus-gene-7.33),maker-Fvb4-1-augustus-gene-6.23(maker-Fvb4-1-augustus-gene-6.23),maker-Fvb4-2-augustus-gene-144.35(maker-Fvb4-2-aug…	augustus_masked-Fvb3-3-processed-gene-83.4(augustus_masked-Fvb3-3-processed-gene-83.4),augustus_masked-Fvb3-3-processed-gene-83.5(augustus_masked-Fvb3-3-processed-gene-83.5),augustus_masked-Fvb3-4-processed-gene-206.4(augustus_masked-Fvb3-4-processed-gene-206.4),augustus_masked-Fvb4-2-processed-gene-258.4(augustus_masked-Fvb4-2-processed-gene-258.4),augustus_masked-Fvb4-3-processed-gene-4.13(augu…
BP	GO:0033865	nucleoside bisphosphate metabolic process	0	12	12	59	0.04082	0.233033	-	augustus_masked-Fvb2-1-processed-gene-105.0(augustus_masked-Fvb2-1-processed-gene-105.0),augustus_masked-Fvb2-2-processed-gene-98.1(augustus_masked-Fvb2-2-processed-gene-98.1),augustus_masked-Fvb2-4-processed-gene-132.11(augustus_masked-Fvb2-4-processed-gene-132.11),augustus_masked-Fvb2-4-processed-gene-133.0(augustus_masked-Fvb2-4-processed-gene-133.0),augustus_masked-Fvb2-4-processed-gene-133.4…
BP	GO:0033875	ribonucleoside bisphosphate metabolic process	0	12	12	59	0.04082	0.233033	-	augustus_masked-Fvb2-1-processed-gene-105.0(augustus_masked-Fvb2-1-processed-gene-105.0),augustus_masked-Fvb2-2-processed-gene-98.1(augustus_masked-Fvb2-2-processed-gene-98.1),augustus_masked-Fvb2-4-processed-gene-132.11(augustus_masked-Fvb2-4-processed-gene-132.11),augustus_masked-Fvb2-4-processed-gene-133.0(augustus_masked-Fvb2-4-processed-gene-133.0),augustus_masked-Fvb2-4-processed-gene-133.4…
BP	GO:0034032	purine nucleoside bisphosphate metabolic process	0	12	12	59	0.04082	0.233033	-	augustus_masked-Fvb2-1-processed-gene-105.0(augustus_masked-Fvb2-1-processed-gene-105.0),augustus_masked-Fvb2-2-processed-gene-98.1(augustus_masked-Fvb2-2-processed-gene-98.1),augustus_masked-Fvb2-4-processed-gene-132.11(augustus_masked-Fvb2-4-processed-gene-132.11),augustus_masked-Fvb2-4-processed-gene-133.0(augustus_masked-Fvb2-4-processed-gene-133.0),augustus_masked-Fvb2-4-processed-gene-133.4…
BP	GO:0071897	DNA biosynthetic process	5	7	12	59	0.04082	0.233033	maker-Fvb2-2-augustus-gene-107.42(maker-Fvb2-2-augustus-gene-107.42),maker-Fvb2-3-augustus-gene-117.40(maker-Fvb2-3-augustus-gene-117.40),maker-Fvb2-3-snap-gene-179.16(maker-Fvb2-3-snap-gene-179.16),maker-Fvb2-4-augustus-gene-242.54(maker-Fvb2-4-augustus-gene-242.54),maker-Fvb6-1-augustus-gene-201.44(maker-Fvb6-1-augustus-gene-201.44)	maker-Fvb1-3-augustus-gene-151.31(maker-Fvb1-3-augustus-gene-151.31),maker-Fvb1-4-snap-gene-131.46(maker-Fvb1-4-snap-gene-131.46),maker-Fvb4-3-snap-gene-99.62(maker-Fvb4-3-snap-gene-99.62),maker-Fvb6-1-augustus-gene-71.51(maker-Fvb6-1-augustus-gene-71.51),maker-Fvb6-2-augustus-gene-343.30(maker-Fvb6-2-augustus-gene-343.30),maker-Fvb6-3-augustus-gene-65.50(maker-Fvb6-3-augustus-gene-65.50),maker-F…
BP	GO:0051726	regulation of cell cycle	17	8	25	148	0.04135	0.234612	maker-Fvb1-2-augustus-gene-28.45(maker-Fvb1-2-augustus-gene-28.45),maker-Fvb1-4-augustus-gene-0.28(maker-Fvb1-4-augustus-gene-0.28),maker-Fvb2-4-augustus-gene-242.54(maker-Fvb2-4-augustus-gene-242.54),maker-Fvb3-1-augustus-gene-299.49(maker-Fvb3-1-augustus-gene-299.49),maker-Fvb3-3-snap-gene-4.55(maker-Fvb3-3-snap-gene-4.55),maker-Fvb3-4-augustus-gene-273.47(maker-Fvb3-4-augustus-gene-273.47),mak…	augustus_masked-Fvb4-1-processed-gene-170.12(augustus_masked-Fvb4-1-processed-gene-170.12),maker-Fvb1-3-snap-gene-73.77(maker-Fvb1-3-snap-gene-73.77),maker-Fvb1-4-augustus-gene-64.61(maker-Fvb1-4-augustus-gene-64.61),maker-Fvb6-1-augustus-gene-355.29(maker-Fvb6-1-augustus-gene-355.29),maker-Fvb6-3-augustus-gene-403.53(maker-Fvb6-3-augustus-gene-403.53),maker-Fvb6-3-augustus-gene-9.62(maker-Fvb6-3…
BP	GO:0042026	protein refolding	5	0	5	17	0.04193	0.237539	maker-Fvb3-3-augustus-gene-293.32(maker-Fvb3-3-augustus-gene-293.32),maker-Fvb4-2-augustus-gene-216.28(maker-Fvb4-2-augustus-gene-216.28),maker-Fvb4-3-augustus-gene-282.33(maker-Fvb4-3-augustus-gene-282.33),maker-Fvb4-4-augustus-gene-261.53(maker-Fvb4-4-augustus-gene-261.53),maker-Fvb6-1-augustus-gene-127.25(maker-Fvb6-1-augustus-gene-127.25)	-
BP	GO:0015748	organophosphate ester transport	8	5	13	66	0.04309	0.241892	augustus_masked-Fvb6-3-processed-gene-19.8(augustus_masked-Fvb6-3-processed-gene-19.8),maker-Fvb1-3-snap-gene-33.71(maker-Fvb1-3-snap-gene-33.71),maker-Fvb5-1-augustus-gene-85.31(maker-Fvb5-1-augustus-gene-85.31),maker-Fvb5-2-augustus-gene-75.37(maker-Fvb5-2-augustus-gene-75.37),maker-Fvb5-3-augustus-gene-206.47(maker-Fvb5-3-augustus-gene-206.47),maker-Fvb6-1-augustus-gene-23.43(maker-Fvb6-1-augu…	maker-Fvb2-2-snap-gene-14.58(maker-Fvb2-2-snap-gene-14.58),maker-Fvb4-1-augustus-gene-159.39(maker-Fvb4-1-augustus-gene-159.39),maker-Fvb4-2-augustus-gene-42.56(maker-Fvb4-2-augustus-gene-42.56),maker-Fvb4-4-augustus-gene-42.58(maker-Fvb4-4-augustus-gene-42.58),maker-Fvb7-4-augustus-gene-182.37(maker-Fvb7-4-augustus-gene-182.37)
BP	GO:0006573	valine metabolic process	2	2	4	12	0.04405	0.246162	maker-Fvb6-1-augustus-gene-176.43(maker-Fvb6-1-augustus-gene-176.43),maker-Fvb6-3-snap-gene-171.24(maker-Fvb6-3-snap-gene-171.24)	maker-Fvb3-3-augustus-gene-22.36(maker-Fvb3-3-augustus-gene-22.36),snap_masked-Fvb3-4-processed-gene-255.25(snap_masked-Fvb3-4-processed-gene-255.25)
BP	GO:0034219	carbohydrate transmembrane transport	2	2	4	12	0.04405	0.246162	maker-Fvb2-1-augustus-gene-88.42(maker-Fvb2-1-augustus-gene-88.42),maker-Fvb2-3-augustus-gene-124.30(maker-Fvb2-3-augustus-gene-124.30)	augustus_masked-Fvb5-4-processed-gene-157.0(augustus_masked-Fvb5-4-processed-gene-157.0),maker-Fvb4-4-snap-gene-127.29(maker-Fvb4-4-snap-gene-127.29)
BP	GO:0016114	terpenoid biosynthetic process	4	14	18	100	0.04447	0.248135	maker-Fvb2-1-augustus-gene-196.50(maker-Fvb2-1-augustus-gene-196.50),maker-Fvb4-1-augustus-gene-124.28(maker-Fvb4-1-augustus-gene-124.28),maker-Fvb6-1-augustus-gene-218.23(maker-Fvb6-1-augustus-gene-218.23),maker-Fvb6-3-augustus-gene-249.41(maker-Fvb6-3-augustus-gene-249.41)	augustus_masked-Fvb2-1-processed-gene-105.0(augustus_masked-Fvb2-1-processed-gene-105.0),augustus_masked-Fvb2-2-processed-gene-98.1(augustus_masked-Fvb2-2-processed-gene-98.1),augustus_masked-Fvb2-4-processed-gene-132.11(augustus_masked-Fvb2-4-processed-gene-132.11),augustus_masked-Fvb2-4-processed-gene-133.0(augustus_masked-Fvb2-4-processed-gene-133.0),augustus_masked-Fvb2-4-processed-gene-133.4…
BP	GO:0033013	tetrapyrrole metabolic process	17	6	23	135	0.0449	0.249782	augustus_masked-Fvb2-2-processed-gene-47.18(augustus_masked-Fvb2-2-processed-gene-47.18),augustus_masked-Fvb5-4-processed-gene-47.3(augustus_masked-Fvb5-4-processed-gene-47.3),maker-Fvb1-1-augustus-gene-253.48(maker-Fvb1-1-augustus-gene-253.48),maker-Fvb1-4-augustus-gene-7.48(maker-Fvb1-4-augustus-gene-7.48),maker-Fvb3-2-augustus-gene-186.28(maker-Fvb3-2-augustus-gene-186.28),maker-Fvb3-3-augustu…	maker-Fvb1-1-augustus-gene-259.60(maker-Fvb1-1-augustus-gene-259.60),maker-Fvb2-2-snap-gene-12.73(maker-Fvb2-2-snap-gene-12.73),maker-Fvb5-2-snap-gene-48.70(maker-Fvb5-2-snap-gene-48.70),maker-Fvb7-1-snap-gene-23.26(maker-Fvb7-1-snap-gene-23.26),maker-Fvb7-4-augustus-gene-206.24(maker-Fvb7-4-augustus-gene-206.24),snap_masked-Fvb7-2-processed-gene-17.14(snap_masked-Fvb7-2-processed-gene-17.14)
BP	GO:0016053	organic acid biosynthetic process	62	47	109	789	0.04533	0.251419	augustus_masked-Fvb2-3-processed-gene-168.12(augustus_masked-Fvb2-3-processed-gene-168.12),augustus_masked-Fvb2-4-processed-gene-62.2(augustus_masked-Fvb2-4-processed-gene-62.2),augustus_masked-Fvb4-1-processed-gene-81.2(augustus_masked-Fvb4-1-processed-gene-81.2),maker-Fvb1-1-snap-gene-225.63(maker-Fvb1-1-snap-gene-225.63),maker-Fvb1-3-augustus-gene-220.8(maker-Fvb1-3-augustus-gene-220.8),maker-…	augustus_masked-Fvb1-2-processed-gene-162.3(augustus_masked-Fvb1-2-processed-gene-162.3),augustus_masked-Fvb2-1-processed-gene-259.14(augustus_masked-Fvb2-1-processed-gene-259.14),augustus_masked-Fvb2-4-processed-gene-262.8(augustus_masked-Fvb2-4-processed-gene-262.8),augustus_masked-Fvb3-2-processed-gene-199.10(augustus_masked-Fvb3-2-processed-gene-199.10),augustus_masked-Fvb3-4-processed-gene-1…
BP	GO:0046394	carboxylic acid biosynthetic process	62	47	109	789	0.04533	0.251419	augustus_masked-Fvb2-3-processed-gene-168.12(augustus_masked-Fvb2-3-processed-gene-168.12),augustus_masked-Fvb2-4-processed-gene-62.2(augustus_masked-Fvb2-4-processed-gene-62.2),augustus_masked-Fvb4-1-processed-gene-81.2(augustus_masked-Fvb4-1-processed-gene-81.2),maker-Fvb1-1-snap-gene-225.63(maker-Fvb1-1-snap-gene-225.63),maker-Fvb1-3-augustus-gene-220.8(maker-Fvb1-3-augustus-gene-220.8),maker-…	augustus_masked-Fvb1-2-processed-gene-162.3(augustus_masked-Fvb1-2-processed-gene-162.3),augustus_masked-Fvb2-1-processed-gene-259.14(augustus_masked-Fvb2-1-processed-gene-259.14),augustus_masked-Fvb2-4-processed-gene-262.8(augustus_masked-Fvb2-4-processed-gene-262.8),augustus_masked-Fvb3-2-processed-gene-199.10(augustus_masked-Fvb3-2-processed-gene-199.10),augustus_masked-Fvb3-4-processed-gene-1…
BP	GO:0030003	cellular cation homeostasis	14	1	15	80	0.0462	0.255491	augustus_masked-Fvb6-1-processed-gene-299.2(augustus_masked-Fvb6-1-processed-gene-299.2),augustus_masked-Fvb7-3-processed-gene-58.0(augustus_masked-Fvb7-3-processed-gene-58.0),maker-Fvb2-1-augustus-gene-24.30(maker-Fvb2-1-augustus-gene-24.30),maker-Fvb2-2-snap-gene-198.46(maker-Fvb2-2-snap-gene-198.46),maker-Fvb3-1-augustus-gene-109.20(maker-Fvb3-1-augustus-gene-109.20),maker-Fvb3-3-snap-gene-219…	maker-Fvb7-1-augustus-gene-247.72(maker-Fvb7-1-augustus-gene-247.72)
BP	GO:0000726	non-recombinational repair	6	0	6	23	0.04634	0.255491	maker-Fvb2-2-augustus-gene-107.42(maker-Fvb2-2-augustus-gene-107.42),maker-Fvb2-2-augustus-gene-45.53(maker-Fvb2-2-augustus-gene-45.53),maker-Fvb2-3-augustus-gene-117.40(maker-Fvb2-3-augustus-gene-117.40),maker-Fvb6-2-augustus-gene-48.30(maker-Fvb6-2-augustus-gene-48.30),maker-Fvb7-1-snap-gene-108.57(maker-Fvb7-1-snap-gene-108.57),maker-Fvb7-4-augustus-gene-131.34(maker-Fvb7-4-augustus-gene-131.3…	-
BP	GO:0006303	double-strand break repair via nonhomologous end joining	6	0	6	23	0.04634	0.255491	maker-Fvb2-2-augustus-gene-107.42(maker-Fvb2-2-augustus-gene-107.42),maker-Fvb2-2-augustus-gene-45.53(maker-Fvb2-2-augustus-gene-45.53),maker-Fvb2-3-augustus-gene-117.40(maker-Fvb2-3-augustus-gene-117.40),maker-Fvb6-2-augustus-gene-48.30(maker-Fvb6-2-augustus-gene-48.30),maker-Fvb7-1-snap-gene-108.57(maker-Fvb7-1-snap-gene-108.57),maker-Fvb7-4-augustus-gene-131.34(maker-Fvb7-4-augustus-gene-131.3…	-
BP	GO:0010214	seed coat development	0	6	6	23	0.04634	0.255491	-	maker-Fvb3-2-augustus-gene-205.29(maker-Fvb3-2-augustus-gene-205.29),maker-Fvb3-3-augustus-gene-184.19(maker-Fvb3-3-augustus-gene-184.19),maker-Fvb3-4-augustus-gene-107.8(maker-Fvb3-4-augustus-gene-107.8),maker-Fvb4-3-augustus-gene-130.40(maker-Fvb4-3-augustus-gene-130.40),maker-Fvb4-3-augustus-gene-202.47(maker-Fvb4-3-augustus-gene-202.47),maker-Fvb4-4-augustus-gene-97.25(maker-Fvb4-4-augustus-g…
BP	GO:0050896	response to stimulus	239	252	491	3893	0.0505	0.277189	augustus_masked-Fvb1-1-processed-gene-216.15(augustus_masked-Fvb1-1-processed-gene-216.15),augustus_masked-Fvb1-2-processed-gene-79.5(augustus_masked-Fvb1-2-processed-gene-79.5),augustus_masked-Fvb1-3-processed-gene-64.13(augustus_masked-Fvb1-3-processed-gene-64.13),augustus_masked-Fvb1-4-processed-gene-57.8(augustus_masked-Fvb1-4-processed-gene-57.8),augustus_masked-Fvb2-1-processed-gene-209.10(…	augustus_masked-Fvb1-2-processed-gene-107.15(augustus_masked-Fvb1-2-processed-gene-107.15),augustus_masked-Fvb1-3-processed-gene-105.3(augustus_masked-Fvb1-3-processed-gene-105.3),augustus_masked-Fvb1-3-processed-gene-8.6(augustus_masked-Fvb1-3-processed-gene-8.6),augustus_masked-Fvb1-3-processed-gene-95.10(augustus_masked-Fvb1-3-processed-gene-95.10),augustus_masked-Fvb1-4-processed-gene-28.6(au…
BP	GO:0006325	chromatin organization	15	36	51	344	0.05169	0.282882	augustus_masked-Fvb4-1-processed-gene-59.3(augustus_masked-Fvb4-1-processed-gene-59.3),maker-Fvb1-1-augustus-gene-216.47(maker-Fvb1-1-augustus-gene-216.47),maker-Fvb1-2-augustus-gene-8.46(maker-Fvb1-2-augustus-gene-8.46),maker-Fvb2-2-augustus-gene-170.28(maker-Fvb2-2-augustus-gene-170.28),maker-Fvb3-2-augustus-gene-300.35(maker-Fvb3-2-augustus-gene-300.35),maker-Fvb3-4-augustus-gene-17.53(maker-F…	augustus_masked-Fvb1-4-processed-gene-90.12(augustus_masked-Fvb1-4-processed-gene-90.12),augustus_masked-Fvb3-1-processed-gene-66.12(augustus_masked-Fvb3-1-processed-gene-66.12),augustus_masked-Fvb3-2-processed-gene-246.15(augustus_masked-Fvb3-2-processed-gene-246.15),augustus_masked-Fvb3-2-processed-gene-246.6(augustus_masked-Fvb3-2-processed-gene-246.6),augustus_masked-Fvb3-2-processed-gene-246…
BP	GO:0071310	cellular response to organic substance	37	35	72	505	0.05207	0.284447	augustus_masked-Fvb2-1-processed-gene-209.10(augustus_masked-Fvb2-1-processed-gene-209.10),augustus_masked-Fvb2-3-processed-gene-69.13(augustus_masked-Fvb2-3-processed-gene-69.13),augustus_masked-Fvb2-4-processed-gene-223.9(augustus_masked-Fvb2-4-processed-gene-223.9),augustus_masked-Fvb4-1-processed-gene-59.3(augustus_masked-Fvb4-1-processed-gene-59.3),augustus_masked-Fvb6-2-processed-gene-175.7…	augustus_masked-Fvb1-3-processed-gene-105.3(augustus_masked-Fvb1-3-processed-gene-105.3),augustus_masked-Fvb3-4-processed-gene-149.4(augustus_masked-Fvb3-4-processed-gene-149.4),maker-Fvb1-1-augustus-gene-168.26(maker-Fvb1-1-augustus-gene-168.26),maker-Fvb1-1-snap-gene-237.84(maker-Fvb1-1-snap-gene-237.84),maker-Fvb1-2-snap-gene-5.81(maker-Fvb1-2-snap-gene-5.81),maker-Fvb1-3-augustus-gene-114.40(…
BP	GO:0008356	asymmetric cell division	4	1	5	18	0.05259	0.284447	augustus_masked-Fvb1-1-processed-gene-176.24(augustus_masked-Fvb1-1-processed-gene-176.24),augustus_masked-Fvb1-2-processed-gene-113.10(augustus_masked-Fvb1-2-processed-gene-113.10),augustus_masked-Fvb1-3-processed-gene-102.7(augustus_masked-Fvb1-3-processed-gene-102.7),augustus_masked-Fvb1-4-processed-gene-92.5(augustus_masked-Fvb1-4-processed-gene-92.5)	augustus_masked-Fvb4-2-processed-gene-158.9(augustus_masked-Fvb4-2-processed-gene-158.9)
BP	GO:0010639	negative regulation of organelle organization	5	0	5	18	0.05259	0.284447	maker-Fvb4-1-augustus-gene-135.67(maker-Fvb4-1-augustus-gene-135.67),maker-Fvb4-2-augustus-gene-67.39(maker-Fvb4-2-augustus-gene-67.39),maker-Fvb4-3-snap-gene-98.42(maker-Fvb4-3-snap-gene-98.42),maker-Fvb4-4-augustus-gene-65.53(maker-Fvb4-4-augustus-gene-65.53),maker-Fvb5-1-snap-gene-41.94(maker-Fvb5-1-snap-gene-41.94)	-
BP	GO:0015937	coenzyme A biosynthetic process	0	5	5	18	0.05259	0.284447	-	augustus_masked-Fvb4-3-processed-gene-15.10(augustus_masked-Fvb4-3-processed-gene-15.10),maker-Fvb4-1-augustus-gene-189.51(maker-Fvb4-1-augustus-gene-189.51),maker-Fvb4-2-augustus-gene-15.46(maker-Fvb4-2-augustus-gene-15.46),maker-Fvb4-4-augustus-gene-16.55(maker-Fvb4-4-augustus-gene-16.55),maker-Fvb7-2-augustus-gene-53.37(maker-Fvb7-2-augustus-gene-53.37)
BP	GO:0033866	nucleoside bisphosphate biosynthetic process	0	5	5	18	0.05259	0.284447	-	augustus_masked-Fvb4-3-processed-gene-15.10(augustus_masked-Fvb4-3-processed-gene-15.10),maker-Fvb4-1-augustus-gene-189.51(maker-Fvb4-1-augustus-gene-189.51),maker-Fvb4-2-augustus-gene-15.46(maker-Fvb4-2-augustus-gene-15.46),maker-Fvb4-4-augustus-gene-16.55(maker-Fvb4-4-augustus-gene-16.55),maker-Fvb7-2-augustus-gene-53.37(maker-Fvb7-2-augustus-gene-53.37)
BP	GO:0034030	ribonucleoside bisphosphate biosynthetic process	0	5	5	18	0.05259	0.284447	-	augustus_masked-Fvb4-3-processed-gene-15.10(augustus_masked-Fvb4-3-processed-gene-15.10),maker-Fvb4-1-augustus-gene-189.51(maker-Fvb4-1-augustus-gene-189.51),maker-Fvb4-2-augustus-gene-15.46(maker-Fvb4-2-augustus-gene-15.46),maker-Fvb4-4-augustus-gene-16.55(maker-Fvb4-4-augustus-gene-16.55),maker-Fvb7-2-augustus-gene-53.37(maker-Fvb7-2-augustus-gene-53.37)
BP	GO:0034033	purine nucleoside bisphosphate biosynthetic process	0	5	5	18	0.05259	0.284447	-	augustus_masked-Fvb4-3-processed-gene-15.10(augustus_masked-Fvb4-3-processed-gene-15.10),maker-Fvb4-1-augustus-gene-189.51(maker-Fvb4-1-augustus-gene-189.51),maker-Fvb4-2-augustus-gene-15.46(maker-Fvb4-2-augustus-gene-15.46),maker-Fvb4-4-augustus-gene-16.55(maker-Fvb4-4-augustus-gene-16.55),maker-Fvb7-2-augustus-gene-53.37(maker-Fvb7-2-augustus-gene-53.37)
BP	GO:0051129	negative regulation of cellular component organization	5	0	5	18	0.05259	0.284447	maker-Fvb4-1-augustus-gene-135.67(maker-Fvb4-1-augustus-gene-135.67),maker-Fvb4-2-augustus-gene-67.39(maker-Fvb4-2-augustus-gene-67.39),maker-Fvb4-3-snap-gene-98.42(maker-Fvb4-3-snap-gene-98.42),maker-Fvb4-4-augustus-gene-65.53(maker-Fvb4-4-augustus-gene-65.53),maker-Fvb5-1-snap-gene-41.94(maker-Fvb5-1-snap-gene-41.94)	-
BP	GO:0006415	translational termination	7	2	9	42	0.05333	0.288029	augustus_masked-Fvb6-4-processed-gene-25.0(augustus_masked-Fvb6-4-processed-gene-25.0),maker-Fvb2-2-snap-gene-49.59(maker-Fvb2-2-snap-gene-49.59),maker-Fvb2-3-augustus-gene-85.29(maker-Fvb2-3-augustus-gene-85.29),maker-Fvb4-2-augustus-gene-144.35(maker-Fvb4-2-augustus-gene-144.35),maker-Fvb5-4-augustus-gene-4.60(maker-Fvb5-4-augustus-gene-4.60),maker-Fvb6-4-augustus-gene-187.26(maker-Fvb6-4-augus…	maker-Fvb6-1-augustus-gene-318.55(maker-Fvb6-1-augustus-gene-318.55),maker-Fvb6-3-augustus-gene-374.48(maker-Fvb6-3-augustus-gene-374.48)
BP	GO:0009825	multidimensional cell growth	5	2	7	30	0.05629	0.300564	augustus_masked-Fvb3-4-processed-gene-64.9(augustus_masked-Fvb3-4-processed-gene-64.9),maker-Fvb3-4-augustus-gene-159.34(maker-Fvb3-4-augustus-gene-159.34),maker-Fvb4-1-augustus-gene-190.55(maker-Fvb4-1-augustus-gene-190.55),maker-Fvb4-3-snap-gene-19.82(maker-Fvb4-3-snap-gene-19.82),snap_masked-Fvb4-2-processed-gene-13.44(snap_masked-Fvb4-2-processed-gene-13.44)	maker-Fvb4-1-augustus-gene-172.38(maker-Fvb4-1-augustus-gene-172.38),maker-Fvb4-4-augustus-gene-32.52(maker-Fvb4-4-augustus-gene-32.52)
BP	GO:0044550	secondary metabolite biosynthetic process	2	14	16	89	0.0563	0.300564	maker-Fvb4-1-augustus-gene-192.56(maker-Fvb4-1-augustus-gene-192.56),snap_masked-Fvb3-3-processed-gene-149.16(snap_masked-Fvb3-3-processed-gene-149.16)	augustus_masked-Fvb7-3-processed-gene-79.2(augustus_masked-Fvb7-3-processed-gene-79.2),maker-Fvb1-3-augustus-gene-24.31(maker-Fvb1-3-augustus-gene-24.31),maker-Fvb4-4-augustus-gene-252.22(maker-Fvb4-4-augustus-gene-252.22),maker-Fvb6-1-augustus-gene-255.38(maker-Fvb6-1-augustus-gene-255.38),maker-Fvb6-2-augustus-gene-174.36(maker-Fvb6-2-augustus-gene-174.36),maker-Fvb6-4-augustus-gene-113.28(make…
BP	GO:0006269	DNA replication, synthesis of RNA primer	0	4	4	13	0.05785	0.306161	-	maker-Fvb5-1-snap-gene-32.74(maker-Fvb5-1-snap-gene-32.74),maker-Fvb5-2-snap-gene-27.67(maker-Fvb5-2-snap-gene-27.67),maker-Fvb5-3-snap-gene-251.67(maker-Fvb5-3-snap-gene-251.67),maker-Fvb5-4-augustus-gene-25.49(maker-Fvb5-4-augustus-gene-25.49)
BP	GO:0006301	postreplication repair	0	4	4	13	0.05785	0.306161	-	augustus_masked-Fvb7-1-processed-gene-266.5(augustus_masked-Fvb7-1-processed-gene-266.5),maker-Fvb7-2-augustus-gene-250.65(maker-Fvb7-2-augustus-gene-250.65),maker-Fvb7-3-augustus-gene-54.50(maker-Fvb7-3-augustus-gene-54.50),maker-Fvb7-4-snap-gene-40.68(maker-Fvb7-4-snap-gene-40.68)
BP	GO:0010289	homogalacturonan biosynthetic process	4	0	4	13	0.05785	0.306161	maker-Fvb5-1-augustus-gene-280.28(maker-Fvb5-1-augustus-gene-280.28),maker-Fvb5-3-augustus-gene-26.28(maker-Fvb5-3-augustus-gene-26.28),maker-Fvb5-4-augustus-gene-230.26(maker-Fvb5-4-augustus-gene-230.26),maker-Fvb7-3-snap-gene-129.28(maker-Fvb7-3-snap-gene-129.28)	-
BP	GO:0010394	homogalacturonan metabolic process	4	0	4	13	0.05785	0.306161	maker-Fvb5-1-augustus-gene-280.28(maker-Fvb5-1-augustus-gene-280.28),maker-Fvb5-3-augustus-gene-26.28(maker-Fvb5-3-augustus-gene-26.28),maker-Fvb5-4-augustus-gene-230.26(maker-Fvb5-4-augustus-gene-230.26),maker-Fvb7-3-snap-gene-129.28(maker-Fvb7-3-snap-gene-129.28)	-
BP	GO:0070988	demethylation	4	0	4	13	0.05785	0.306161	maker-Fvb3-2-augustus-gene-300.35(maker-Fvb3-2-augustus-gene-300.35),maker-Fvb3-4-augustus-gene-17.53(maker-Fvb3-4-augustus-gene-17.53),maker-Fvb6-2-augustus-gene-48.30(maker-Fvb6-2-augustus-gene-48.30),maker-Fvb6-3-augustus-gene-197.37(maker-Fvb6-3-augustus-gene-197.37)	-
BP	GO:0009827	plant-type cell wall modification	3	0	3	8	0.05834	0.306161	maker-Fvb4-1-augustus-gene-190.55(maker-Fvb4-1-augustus-gene-190.55),maker-Fvb4-3-snap-gene-19.82(maker-Fvb4-3-snap-gene-19.82),snap_masked-Fvb4-2-processed-gene-13.44(snap_masked-Fvb4-2-processed-gene-13.44)	-
BP	GO:0009831	plant-type cell wall modification involved in multidimensional cell growth	3	0	3	8	0.05834	0.306161	maker-Fvb4-1-augustus-gene-190.55(maker-Fvb4-1-augustus-gene-190.55),maker-Fvb4-3-snap-gene-19.82(maker-Fvb4-3-snap-gene-19.82),snap_masked-Fvb4-2-processed-gene-13.44(snap_masked-Fvb4-2-processed-gene-13.44)	-
BP	GO:0032350	regulation of hormone metabolic process	0	3	3	8	0.05834	0.306161	-	maker-Fvb2-1-augustus-gene-252.51(maker-Fvb2-1-augustus-gene-252.51),maker-Fvb2-4-augustus-gene-249.49(maker-Fvb2-4-augustus-gene-249.49),snap_masked-Fvb2-3-processed-gene-37.26(snap_masked-Fvb2-3-processed-gene-37.26)
BP	GO:0042547	cell wall modification involved in multidimensional cell growth	3	0	3	8	0.05834	0.306161	maker-Fvb4-1-augustus-gene-190.55(maker-Fvb4-1-augustus-gene-190.55),maker-Fvb4-3-snap-gene-19.82(maker-Fvb4-3-snap-gene-19.82),snap_masked-Fvb4-2-processed-gene-13.44(snap_masked-Fvb4-2-processed-gene-13.44)	-
BP	GO:0070084	protein initiator methionine removal	3	0	3	8	0.05834	0.306161	maker-Fvb4-1-snap-gene-154.51(maker-Fvb4-1-snap-gene-154.51),maker-Fvb4-2-augustus-gene-45.41(maker-Fvb4-2-augustus-gene-45.41),snap_masked-Fvb4-4-processed-gene-45.18(snap_masked-Fvb4-4-processed-gene-45.18)	-
BP	GO:0006779	porphyrin-containing compound biosynthetic process	12	2	14	76	0.05991	0.310878	augustus_masked-Fvb5-4-processed-gene-47.3(augustus_masked-Fvb5-4-processed-gene-47.3),maker-Fvb3-3-augustus-gene-27.43(maker-Fvb3-3-augustus-gene-27.43),maker-Fvb3-4-augustus-gene-122.30(maker-Fvb3-4-augustus-gene-122.30),maker-Fvb3-4-augustus-gene-250.52(maker-Fvb3-4-augustus-gene-250.52),maker-Fvb5-1-augustus-gene-53.50(maker-Fvb5-1-augustus-gene-53.50),maker-Fvb6-1-augustus-gene-12.63(maker-F…	maker-Fvb2-2-snap-gene-12.73(maker-Fvb2-2-snap-gene-12.73),maker-Fvb7-1-snap-gene-23.26(maker-Fvb7-1-snap-gene-23.26)
BP	GO:0006631	fatty acid metabolic process	32	24	56	386	0.0606	0.314018	augustus_masked-Fvb2-3-processed-gene-168.12(augustus_masked-Fvb2-3-processed-gene-168.12),augustus_masked-Fvb2-4-processed-gene-62.2(augustus_masked-Fvb2-4-processed-gene-62.2),augustus_masked-Fvb4-1-processed-gene-81.2(augustus_masked-Fvb4-1-processed-gene-81.2),maker-Fvb2-1-augustus-gene-122.44(maker-Fvb2-1-augustus-gene-122.44),maker-Fvb2-1-augustus-gene-152.44(maker-Fvb2-1-augustus-gene-152.…	augustus_masked-Fvb2-1-processed-gene-259.14(augustus_masked-Fvb2-1-processed-gene-259.14),augustus_masked-Fvb2-4-processed-gene-262.8(augustus_masked-Fvb2-4-processed-gene-262.8),augustus_masked-Fvb5-1-processed-gene-287.1(augustus_masked-Fvb5-1-processed-gene-287.1),augustus_masked-Fvb7-1-processed-gene-207.4(augustus_masked-Fvb7-1-processed-gene-207.4),augustus_masked-Fvb7-2-processed-gene-221…
BP	GO:0009082	branched-chain amino acid biosynthetic process	4	4	8	37	0.06347	0.327774	maker-Fvb4-2-augustus-gene-19.40(maker-Fvb4-2-augustus-gene-19.40),maker-Fvb4-3-augustus-gene-20.34(maker-Fvb4-3-augustus-gene-20.34),maker-Fvb6-1-augustus-gene-176.43(maker-Fvb6-1-augustus-gene-176.43),maker-Fvb6-3-snap-gene-171.24(maker-Fvb6-3-snap-gene-171.24)	augustus_masked-Fvb1-2-processed-gene-162.3(augustus_masked-Fvb1-2-processed-gene-162.3),maker-Fvb1-1-snap-gene-134.35(maker-Fvb1-1-snap-gene-134.35),maker-Fvb3-3-augustus-gene-22.36(maker-Fvb3-3-augustus-gene-22.36),snap_masked-Fvb3-4-processed-gene-255.25(snap_masked-Fvb3-4-processed-gene-255.25)
BP	GO:0009914	hormone transport	5	8	13	70	0.06453	0.332061	augustus_masked-Fvb2-1-processed-gene-263.3(augustus_masked-Fvb2-1-processed-gene-263.3),maker-Fvb3-4-augustus-gene-159.34(maker-Fvb3-4-augustus-gene-159.34),maker-Fvb5-1-augustus-gene-106.31(maker-Fvb5-1-augustus-gene-106.31),maker-Fvb5-3-augustus-gene-182.59(maker-Fvb5-3-augustus-gene-182.59),maker-Fvb5-4-augustus-gene-78.39(maker-Fvb5-4-augustus-gene-78.39)	maker-Fvb2-1-augustus-gene-252.51(maker-Fvb2-1-augustus-gene-252.51),maker-Fvb2-4-augustus-gene-249.49(maker-Fvb2-4-augustus-gene-249.49),maker-Fvb6-2-augustus-gene-171.31(maker-Fvb6-2-augustus-gene-171.31),maker-Fvb6-2-augustus-gene-303.62(maker-Fvb6-2-augustus-gene-303.62),maker-Fvb6-3-augustus-gene-28.42(maker-Fvb6-3-augustus-gene-28.42),maker-Fvb6-3-augustus-gene-314.21(maker-Fvb6-3-augustus-…
BP	GO:0060918	auxin transport	5	8	13	70	0.06453	0.332061	augustus_masked-Fvb2-1-processed-gene-263.3(augustus_masked-Fvb2-1-processed-gene-263.3),maker-Fvb3-4-augustus-gene-159.34(maker-Fvb3-4-augustus-gene-159.34),maker-Fvb5-1-augustus-gene-106.31(maker-Fvb5-1-augustus-gene-106.31),maker-Fvb5-3-augustus-gene-182.59(maker-Fvb5-3-augustus-gene-182.59),maker-Fvb5-4-augustus-gene-78.39(maker-Fvb5-4-augustus-gene-78.39)	maker-Fvb2-1-augustus-gene-252.51(maker-Fvb2-1-augustus-gene-252.51),maker-Fvb2-4-augustus-gene-249.49(maker-Fvb2-4-augustus-gene-249.49),maker-Fvb6-2-augustus-gene-171.31(maker-Fvb6-2-augustus-gene-171.31),maker-Fvb6-2-augustus-gene-303.62(maker-Fvb6-2-augustus-gene-303.62),maker-Fvb6-3-augustus-gene-28.42(maker-Fvb6-3-augustus-gene-28.42),maker-Fvb6-3-augustus-gene-314.21(maker-Fvb6-3-augustus-…
BP	GO:0019318	hexose metabolic process	15	6	21	126	0.06486	0.333296	maker-Fvb1-1-snap-gene-169.41(maker-Fvb1-1-snap-gene-169.41),maker-Fvb1-2-augustus-gene-123.53(maker-Fvb1-2-augustus-gene-123.53),maker-Fvb1-4-snap-gene-98.65(maker-Fvb1-4-snap-gene-98.65),maker-Fvb3-1-augustus-gene-42.36(maker-Fvb3-1-augustus-gene-42.36),maker-Fvb3-2-augustus-gene-273.19(maker-Fvb3-2-augustus-gene-273.19),maker-Fvb3-3-snap-gene-255.45(maker-Fvb3-3-snap-gene-255.45),maker-Fvb5-1-…	augustus_masked-Fvb5-2-processed-gene-29.5(augustus_masked-Fvb5-2-processed-gene-29.5),maker-Fvb1-3-augustus-gene-263.28(maker-Fvb1-3-augustus-gene-263.28),maker-Fvb1-3-snap-gene-62.61(maker-Fvb1-3-snap-gene-62.61),maker-Fvb5-2-snap-gene-21.73(maker-Fvb5-2-snap-gene-21.73),maker-Fvb5-3-augustus-gene-52.42(maker-Fvb5-3-augustus-gene-52.42),snap_masked-Fvb6-3-processed-gene-24.54(snap_masked-Fvb6-3…
BP	GO:0045489	pectin biosynthetic process	9	0	9	44	0.06862	0.335813	maker-Fvb5-1-augustus-gene-183.38(maker-Fvb5-1-augustus-gene-183.38),maker-Fvb5-1-augustus-gene-280.28(maker-Fvb5-1-augustus-gene-280.28),maker-Fvb5-1-augustus-gene-84.44(maker-Fvb5-1-augustus-gene-84.44),maker-Fvb5-2-augustus-gene-75.41(maker-Fvb5-2-augustus-gene-75.41),maker-Fvb5-3-augustus-gene-206.44(maker-Fvb5-3-augustus-gene-206.44),maker-Fvb5-3-augustus-gene-26.28(maker-Fvb5-3-augustus-gen…	-
BP	GO:0006986	response to unfolded protein	2	0	2	4	0.07106	0.335813	augustus_masked-Fvb2-1-processed-gene-209.10(augustus_masked-Fvb2-1-processed-gene-209.10),augustus_masked-Fvb2-4-processed-gene-223.9(augustus_masked-Fvb2-4-processed-gene-223.9)	-
BP	GO:0007141	male meiosis I	2	0	2	4	0.07106	0.335813	maker-Fvb1-3-augustus-gene-39.64(maker-Fvb1-3-augustus-gene-39.64),maker-Fvb1-4-augustus-gene-36.54(maker-Fvb1-4-augustus-gene-36.54)	-
BP	GO:0008645	hexose transport	0	2	2	4	0.07106	0.335813	-	augustus_masked-Fvb5-4-processed-gene-157.0(augustus_masked-Fvb5-4-processed-gene-157.0),maker-Fvb4-4-snap-gene-127.29(maker-Fvb4-4-snap-gene-127.29)
BP	GO:0010071	root meristem specification	2	0	2	4	0.07106	0.335813	maker-Fvb1-2-augustus-gene-28.45(maker-Fvb1-2-augustus-gene-28.45),maker-Fvb1-4-augustus-gene-0.28(maker-Fvb1-4-augustus-gene-0.28)	-
BP	GO:0010086	embryonic root morphogenesis	0	2	2	4	0.07106	0.335813	-	maker-Fvb4-1-augustus-gene-183.44(maker-Fvb4-1-augustus-gene-183.44),maker-Fvb4-3-augustus-gene-22.38(maker-Fvb4-3-augustus-gene-22.38)
BP	GO:0010088	phloem development	2	0	2	4	0.07106	0.335813	maker-Fvb3-4-augustus-gene-186.31(maker-Fvb3-4-augustus-gene-186.31),snap_masked-Fvb3-1-processed-gene-200.31(snap_masked-Fvb3-1-processed-gene-200.31)	-
BP	GO:0010216	maintenance of DNA methylation	2	0	2	4	0.07106	0.335813	maker-Fvb1-2-augustus-gene-46.58(maker-Fvb1-2-augustus-gene-46.58),maker-Fvb1-3-augustus-gene-8.37(maker-Fvb1-3-augustus-gene-8.37)	-
BP	GO:0010479	stele development	2	0	2	4	0.07106	0.335813	maker-Fvb3-1-augustus-gene-172.17(maker-Fvb3-1-augustus-gene-172.17),maker-Fvb3-2-augustus-gene-172.20(maker-Fvb3-2-augustus-gene-172.20)	-
BP	GO:0010492	maintenance of shoot apical meristem identity	2	0	2	4	0.07106	0.335813	maker-Fvb1-2-augustus-gene-46.58(maker-Fvb1-2-augustus-gene-46.58),maker-Fvb1-3-augustus-gene-8.37(maker-Fvb1-3-augustus-gene-8.37)	-
BP	GO:0015758	glucose transport	0	2	2	4	0.07106	0.335813	-	augustus_masked-Fvb5-4-processed-gene-157.0(augustus_masked-Fvb5-4-processed-gene-157.0),maker-Fvb4-4-snap-gene-127.29(maker-Fvb4-4-snap-gene-127.29)
BP	GO:0015800	acidic amino acid transport	0	2	2	4	0.07106	0.335813	-	maker-Fvb5-1-augustus-gene-254.38(maker-Fvb5-1-augustus-gene-254.38),maker-Fvb5-4-snap-gene-204.20(maker-Fvb5-4-snap-gene-204.20)
BP	GO:0015810	aspartate transport	0	2	2	4	0.07106	0.335813	-	maker-Fvb5-1-augustus-gene-254.38(maker-Fvb5-1-augustus-gene-254.38),maker-Fvb5-4-snap-gene-204.20(maker-Fvb5-4-snap-gene-204.20)
BP	GO:0015827	tryptophan transport	0	2	2	4	0.07106	0.335813	-	maker-Fvb5-1-augustus-gene-254.38(maker-Fvb5-1-augustus-gene-254.38),maker-Fvb5-4-snap-gene-204.20(maker-Fvb5-4-snap-gene-204.20)
BP	GO:0015871	choline transport	2	0	2	4	0.07106	0.335813	maker-Fvb3-4-augustus-gene-186.31(maker-Fvb3-4-augustus-gene-186.31),snap_masked-Fvb3-1-processed-gene-200.31(snap_masked-Fvb3-1-processed-gene-200.31)	-
BP	GO:0032954	regulation of cytokinetic process	2	0	2	4	0.07106	0.335813	maker-Fvb6-1-snap-gene-39.70(maker-Fvb6-1-snap-gene-39.70),maker-Fvb6-3-snap-gene-34.73(maker-Fvb6-3-snap-gene-34.73)	-
BP	GO:0032955	regulation of division septum assembly	2	0	2	4	0.07106	0.335813	maker-Fvb6-1-snap-gene-39.70(maker-Fvb6-1-snap-gene-39.70),maker-Fvb6-3-snap-gene-34.73(maker-Fvb6-3-snap-gene-34.73)	-
BP	GO:0035428	hexose transmembrane transport	0	2	2	4	0.07106	0.335813	-	augustus_masked-Fvb5-4-processed-gene-157.0(augustus_masked-Fvb5-4-processed-gene-157.0),maker-Fvb4-4-snap-gene-127.29(maker-Fvb4-4-snap-gene-127.29)
BP	GO:0035510	DNA dealkylation	2	0	2	4	0.07106	0.335813	maker-Fvb6-2-augustus-gene-48.30(maker-Fvb6-2-augustus-gene-48.30),maker-Fvb6-3-augustus-gene-197.37(maker-Fvb6-3-augustus-gene-197.37)	-
BP	GO:0080111	DNA demethylation	2	0	2	4	0.07106	0.335813	maker-Fvb6-2-augustus-gene-48.30(maker-Fvb6-2-augustus-gene-48.30),maker-Fvb6-3-augustus-gene-197.37(maker-Fvb6-3-augustus-gene-197.37)	-
BP	GO:0090603	sieve element differentiation	2	0	2	4	0.07106	0.335813	maker-Fvb3-4-augustus-gene-186.31(maker-Fvb3-4-augustus-gene-186.31),snap_masked-Fvb3-1-processed-gene-200.31(snap_masked-Fvb3-1-processed-gene-200.31)	-
BP	GO:1901891	regulation of cell septum assembly	2	0	2	4	0.07106	0.335813	maker-Fvb6-1-snap-gene-39.70(maker-Fvb6-1-snap-gene-39.70),maker-Fvb6-3-snap-gene-34.73(maker-Fvb6-3-snap-gene-34.73)	-
BP	GO:1902412	regulation of mitotic cytokinesis	2	0	2	4	0.07106	0.335813	maker-Fvb6-1-snap-gene-39.70(maker-Fvb6-1-snap-gene-39.70),maker-Fvb6-3-snap-gene-34.73(maker-Fvb6-3-snap-gene-34.73)	-
BP	GO:1903436	regulation of mitotic cytokinetic process	2	0	2	4	0.07106	0.335813	maker-Fvb6-1-snap-gene-39.70(maker-Fvb6-1-snap-gene-39.70),maker-Fvb6-3-snap-gene-34.73(maker-Fvb6-3-snap-gene-34.73)	-
BP	GO:1904659	glucose transmembrane transport	0	2	2	4	0.07106	0.335813	-	augustus_masked-Fvb5-4-processed-gene-157.0(augustus_masked-Fvb5-4-processed-gene-157.0),maker-Fvb4-4-snap-gene-127.29(maker-Fvb4-4-snap-gene-127.29)
BP	GO:1905950	monosaccharide transmembrane transport	0	2	2	4	0.07106	0.335813	-	augustus_masked-Fvb5-4-processed-gene-157.0(augustus_masked-Fvb5-4-processed-gene-157.0),maker-Fvb4-4-snap-gene-127.29(maker-Fvb4-4-snap-gene-127.29)
BP	GO:0045595	regulation of cell differentiation	8	0	8	38	0.07244	0.339305	augustus_masked-Fvb5-3-processed-gene-126.6(augustus_masked-Fvb5-3-processed-gene-126.6),maker-Fvb2-1-augustus-gene-96.54(maker-Fvb2-1-augustus-gene-96.54),maker-Fvb2-2-augustus-gene-1.46(maker-Fvb2-2-augustus-gene-1.46),maker-Fvb2-2-augustus-gene-105.47(maker-Fvb2-2-augustus-gene-105.47),maker-Fvb2-3-augustus-gene-115.52(maker-Fvb2-3-augustus-gene-115.52),maker-Fvb2-4-augustus-gene-123.42(maker-…	-
BP	GO:0031324	negative regulation of cellular metabolic process	10	29	39	261	0.07278	0.340365	augustus_masked-Fvb4-1-processed-gene-59.3(augustus_masked-Fvb4-1-processed-gene-59.3),maker-Fvb2-1-augustus-gene-7.33(maker-Fvb2-1-augustus-gene-7.33),maker-Fvb4-2-augustus-gene-144.35(maker-Fvb4-2-augustus-gene-144.35),maker-Fvb4-3-augustus-gene-259.38(maker-Fvb4-3-augustus-gene-259.38),maker-Fvb4-4-snap-gene-221.15(maker-Fvb4-4-snap-gene-221.15),maker-Fvb4-4-snap-gene-80.52(maker-Fvb4-4-snap-g…	augustus_masked-Fvb3-3-processed-gene-83.4(augustus_masked-Fvb3-3-processed-gene-83.4),augustus_masked-Fvb3-3-processed-gene-83.5(augustus_masked-Fvb3-3-processed-gene-83.5),augustus_masked-Fvb3-4-processed-gene-206.4(augustus_masked-Fvb3-4-processed-gene-206.4),augustus_masked-Fvb4-2-processed-gene-258.4(augustus_masked-Fvb4-2-processed-gene-258.4),augustus_masked-Fvb4-3-processed-gene-4.13(augu…
BP	GO:0015711	organic anion transport	16	17	33	216	0.07303	0.340776	augustus_masked-Fvb3-2-processed-gene-307.12(augustus_masked-Fvb3-2-processed-gene-307.12),augustus_masked-Fvb6-3-processed-gene-19.8(augustus_masked-Fvb6-3-processed-gene-19.8),maker-Fvb1-3-snap-gene-33.71(maker-Fvb1-3-snap-gene-33.71),maker-Fvb5-1-augustus-gene-85.31(maker-Fvb5-1-augustus-gene-85.31),maker-Fvb5-2-augustus-gene-75.37(maker-Fvb5-2-augustus-gene-75.37),maker-Fvb5-3-augustus-gene-2…	maker-Fvb2-2-augustus-gene-210.36(maker-Fvb2-2-augustus-gene-210.36),maker-Fvb2-2-augustus-gene-34.38(maker-Fvb2-2-augustus-gene-34.38),maker-Fvb2-2-snap-gene-14.58(maker-Fvb2-2-snap-gene-14.58),maker-Fvb2-3-snap-gene-213.49(maker-Fvb2-3-snap-gene-213.49),maker-Fvb2-4-snap-gene-19.88(maker-Fvb2-4-snap-gene-19.88),maker-Fvb3-1-snap-gene-267.31(maker-Fvb3-1-snap-gene-267.31),maker-Fvb3-2-augustus-g…
BP	GO:0045934	negative regulation of nucleobase-containing compound metabolic process	9	16	25	157	0.07384	0.342399	augustus_masked-Fvb4-1-processed-gene-59.3(augustus_masked-Fvb4-1-processed-gene-59.3),maker-Fvb2-1-augustus-gene-7.33(maker-Fvb2-1-augustus-gene-7.33),maker-Fvb4-2-augustus-gene-144.35(maker-Fvb4-2-augustus-gene-144.35),maker-Fvb4-3-augustus-gene-259.38(maker-Fvb4-3-augustus-gene-259.38),maker-Fvb4-4-snap-gene-221.15(maker-Fvb4-4-snap-gene-221.15),maker-Fvb5-1-augustus-gene-36.58(maker-Fvb5-1-au…	augustus_masked-Fvb4-3-processed-gene-4.13(augustus_masked-Fvb4-3-processed-gene-4.13),maker-Fvb1-1-augustus-gene-197.40(maker-Fvb1-1-augustus-gene-197.40),maker-Fvb1-2-snap-gene-11.73(maker-Fvb1-2-snap-gene-11.73),maker-Fvb1-3-snap-gene-73.77(maker-Fvb1-3-snap-gene-73.77),maker-Fvb1-4-augustus-gene-29.47(maker-Fvb1-4-augustus-gene-29.47),maker-Fvb1-4-augustus-gene-64.61(maker-Fvb1-4-augustus-gen…
BP	GO:0000280	nuclear division	10	11	21	128	0.07421	0.343685	maker-Fvb1-3-augustus-gene-39.64(maker-Fvb1-3-augustus-gene-39.64),maker-Fvb1-4-augustus-gene-36.54(maker-Fvb1-4-augustus-gene-36.54),maker-Fvb3-1-augustus-gene-299.49(maker-Fvb3-1-augustus-gene-299.49),maker-Fvb3-3-snap-gene-4.55(maker-Fvb3-3-snap-gene-4.55),maker-Fvb3-4-augustus-gene-273.47(maker-Fvb3-4-augustus-gene-273.47),maker-Fvb4-1-augustus-gene-135.67(maker-Fvb4-1-augustus-gene-135.67),m…	augustus_masked-Fvb3-3-processed-gene-84.9(augustus_masked-Fvb3-3-processed-gene-84.9),maker-Fvb1-3-augustus-gene-4.54(maker-Fvb1-3-augustus-gene-4.54),maker-Fvb1-3-snap-gene-73.77(maker-Fvb1-3-snap-gene-73.77),maker-Fvb1-4-augustus-gene-64.61(maker-Fvb1-4-augustus-gene-64.61),maker-Fvb4-3-snap-gene-137.69(maker-Fvb4-3-snap-gene-137.69),maker-Fvb5-1-snap-gene-53.69(maker-Fvb5-1-snap-gene-53.69),m…
BP	GO:0035725	sodium ion transmembrane transport	7	0	7	32	0.07577	0.347866	maker-Fvb4-1-snap-gene-125.59(maker-Fvb4-1-snap-gene-125.59),maker-Fvb4-2-snap-gene-104.33(maker-Fvb4-2-snap-gene-104.33),maker-Fvb4-3-augustus-gene-145.27(maker-Fvb4-3-augustus-gene-145.27),maker-Fvb4-3-augustus-gene-184.33(maker-Fvb4-3-augustus-gene-184.33),maker-Fvb4-4-snap-gene-113.29(maker-Fvb4-4-snap-gene-113.29),maker-Fvb6-2-augustus-gene-241.47(maker-Fvb6-2-augustus-gene-241.47),maker-Fvb…	-
BP	GO:0080135	regulation of cellular response to stress	3	4	7	32	0.07577	0.347866	maker-Fvb1-2-augustus-gene-64.47(maker-Fvb1-2-augustus-gene-64.47),maker-Fvb1-3-augustus-gene-43.53(maker-Fvb1-3-augustus-gene-43.53),maker-Fvb1-4-augustus-gene-40.42(maker-Fvb1-4-augustus-gene-40.42)	maker-Fvb1-1-augustus-gene-259.62(maker-Fvb1-1-augustus-gene-259.62),maker-Fvb1-2-augustus-gene-39.74(maker-Fvb1-2-augustus-gene-39.74),maker-Fvb1-3-augustus-gene-15.67(maker-Fvb1-3-augustus-gene-15.67),maker-Fvb1-4-snap-gene-14.89(maker-Fvb1-4-snap-gene-14.89)
BP	GO:0009064	glutamine family amino acid metabolic process	15	4	19	114	0.07613	0.349086	maker-Fvb1-3-augustus-gene-89.34(maker-Fvb1-3-augustus-gene-89.34),maker-Fvb5-3-augustus-gene-5.36(maker-Fvb5-3-augustus-gene-5.36),maker-Fvb6-1-augustus-gene-240.33(maker-Fvb6-1-augustus-gene-240.33),maker-Fvb6-1-augustus-gene-49.79(maker-Fvb6-1-augustus-gene-49.79),maker-Fvb6-3-augustus-gene-338.41(maker-Fvb6-3-augustus-gene-338.41),maker-Fvb6-3-augustus-gene-44.60(maker-Fvb6-3-augustus-gene-44…	maker-Fvb1-4-augustus-gene-78.30(maker-Fvb1-4-augustus-gene-78.30),maker-Fvb3-4-augustus-gene-229.30(maker-Fvb3-4-augustus-gene-229.30),maker-Fvb7-3-augustus-gene-127.43(maker-Fvb7-3-augustus-gene-127.43),snap_masked-Fvb5-1-processed-gene-108.29(snap_masked-Fvb5-1-processed-gene-108.29)
BP	GO:0006457	protein folding	49	1	50	346	0.07652	0.350441	augustus_masked-Fvb1-3-processed-gene-131.9(augustus_masked-Fvb1-3-processed-gene-131.9),augustus_masked-Fvb2-1-processed-gene-33.11(augustus_masked-Fvb2-1-processed-gene-33.11),augustus_masked-Fvb3-4-processed-gene-161.19(augustus_masked-Fvb3-4-processed-gene-161.19),augustus_masked-Fvb4-1-processed-gene-95.11(augustus_masked-Fvb4-1-processed-gene-95.11),maker-Fvb1-2-augustus-gene-64.47(maker-Fv…	maker-Fvb3-3-augustus-gene-172.20(maker-Fvb3-3-augustus-gene-172.20)
BP	GO:0031050	dsRNA fragmentation	9	0	9	45	0.07719	0.351338	augustus_masked-Fvb4-1-processed-gene-59.3(augustus_masked-Fvb4-1-processed-gene-59.3),maker-Fvb1-2-augustus-gene-46.58(maker-Fvb1-2-augustus-gene-46.58),maker-Fvb1-3-augustus-gene-8.37(maker-Fvb1-3-augustus-gene-8.37),maker-Fvb4-1-augustus-gene-6.23(maker-Fvb4-1-augustus-gene-6.23),maker-Fvb4-3-augustus-gene-259.38(maker-Fvb4-3-augustus-gene-259.38),maker-Fvb4-4-snap-gene-221.15(maker-Fvb4-4-sna…	-
BP	GO:0034614	cellular response to reactive oxygen species	9	0	9	45	0.07719	0.351338	maker-Fvb1-2-augustus-gene-64.47(maker-Fvb1-2-augustus-gene-64.47),maker-Fvb1-3-augustus-gene-43.53(maker-Fvb1-3-augustus-gene-43.53),maker-Fvb1-4-augustus-gene-40.42(maker-Fvb1-4-augustus-gene-40.42),maker-Fvb4-2-augustus-gene-2.59(maker-Fvb4-2-augustus-gene-2.59),maker-Fvb6-1-augustus-gene-188.23(maker-Fvb6-1-augustus-gene-188.23),maker-Fvb6-2-augustus-gene-245.60(maker-Fvb6-2-augustus-gene-245…	-
BP	GO:0043331	response to dsRNA	9	0	9	45	0.07719	0.351338	augustus_masked-Fvb4-1-processed-gene-59.3(augustus_masked-Fvb4-1-processed-gene-59.3),maker-Fvb1-2-augustus-gene-46.58(maker-Fvb1-2-augustus-gene-46.58),maker-Fvb1-3-augustus-gene-8.37(maker-Fvb1-3-augustus-gene-8.37),maker-Fvb4-1-augustus-gene-6.23(maker-Fvb4-1-augustus-gene-6.23),maker-Fvb4-3-augustus-gene-259.38(maker-Fvb4-3-augustus-gene-259.38),maker-Fvb4-4-snap-gene-221.15(maker-Fvb4-4-sna…	-
BP	GO:0070918	production of small RNA involved in gene silencing by RNA	9	0	9	45	0.07719	0.351338	augustus_masked-Fvb4-1-processed-gene-59.3(augustus_masked-Fvb4-1-processed-gene-59.3),maker-Fvb1-2-augustus-gene-46.58(maker-Fvb1-2-augustus-gene-46.58),maker-Fvb1-3-augustus-gene-8.37(maker-Fvb1-3-augustus-gene-8.37),maker-Fvb4-1-augustus-gene-6.23(maker-Fvb4-1-augustus-gene-6.23),maker-Fvb4-3-augustus-gene-259.38(maker-Fvb4-3-augustus-gene-259.38),maker-Fvb4-4-snap-gene-221.15(maker-Fvb4-4-sna…	-
BP	GO:0071359	cellular response to dsRNA	9	0	9	45	0.07719	0.351338	augustus_masked-Fvb4-1-processed-gene-59.3(augustus_masked-Fvb4-1-processed-gene-59.3),maker-Fvb1-2-augustus-gene-46.58(maker-Fvb1-2-augustus-gene-46.58),maker-Fvb1-3-augustus-gene-8.37(maker-Fvb1-3-augustus-gene-8.37),maker-Fvb4-1-augustus-gene-6.23(maker-Fvb4-1-augustus-gene-6.23),maker-Fvb4-3-augustus-gene-259.38(maker-Fvb4-3-augustus-gene-259.38),maker-Fvb4-4-snap-gene-221.15(maker-Fvb4-4-sna…	-
BP	GO:0001887	selenium compound metabolic process	3	0	3	9	0.08002	0.361554	maker-Fvb5-2-augustus-gene-178.28(maker-Fvb5-2-augustus-gene-178.28),maker-Fvb6-2-augustus-gene-306.46(maker-Fvb6-2-augustus-gene-306.46),maker-Fvb6-4-augustus-gene-336.46(maker-Fvb6-4-augustus-gene-336.46)	-
BP	GO:0006750	glutathione biosynthetic process	3	0	3	9	0.08002	0.361554	augustus_masked-Fvb5-1-processed-gene-12.17(augustus_masked-Fvb5-1-processed-gene-12.17),augustus_masked-Fvb5-2-processed-gene-12.17(augustus_masked-Fvb5-2-processed-gene-12.17),maker-Fvb6-1-augustus-gene-334.53(maker-Fvb6-1-augustus-gene-334.53)	-
BP	GO:0045005	DNA-dependent DNA replication maintenance of fidelity	0	3	3	9	0.08002	0.361554	-	augustus_masked-Fvb4-3-processed-gene-4.13(augustus_masked-Fvb4-3-processed-gene-4.13),maker-Fvb4-1-augustus-gene-199.67(maker-Fvb4-1-augustus-gene-199.67),maker-Fvb4-4-augustus-gene-6.53(maker-Fvb4-4-augustus-gene-6.53)
BP	GO:0060919	auxin influx	0	3	3	9	0.08002	0.361554	-	maker-Fvb6-2-augustus-gene-171.31(maker-Fvb6-2-augustus-gene-171.31),maker-Fvb6-3-augustus-gene-314.21(maker-Fvb6-3-augustus-gene-314.21),maker-Fvb6-4-augustus-gene-115.14(maker-Fvb6-4-augustus-gene-115.14)
BP	GO:0006778	porphyrin-containing compound metabolic process	15	5	20	122	0.08043	0.362612	augustus_masked-Fvb2-2-processed-gene-47.18(augustus_masked-Fvb2-2-processed-gene-47.18),augustus_masked-Fvb5-4-processed-gene-47.3(augustus_masked-Fvb5-4-processed-gene-47.3),maker-Fvb1-1-augustus-gene-253.48(maker-Fvb1-1-augustus-gene-253.48),maker-Fvb1-4-augustus-gene-7.48(maker-Fvb1-4-augustus-gene-7.48),maker-Fvb3-3-augustus-gene-27.43(maker-Fvb3-3-augustus-gene-27.43),maker-Fvb3-4-augustus-…	maker-Fvb1-1-augustus-gene-259.60(maker-Fvb1-1-augustus-gene-259.60),maker-Fvb2-2-snap-gene-12.73(maker-Fvb2-2-snap-gene-12.73),maker-Fvb7-1-snap-gene-23.26(maker-Fvb7-1-snap-gene-23.26),maker-Fvb7-4-augustus-gene-206.24(maker-Fvb7-4-augustus-gene-206.24),snap_masked-Fvb7-2-processed-gene-17.14(snap_masked-Fvb7-2-processed-gene-17.14)
BP	GO:1901699	cellular response to nitrogen compound	9	1	10	52	0.08045	0.362612	augustus_masked-Fvb4-1-processed-gene-59.3(augustus_masked-Fvb4-1-processed-gene-59.3),maker-Fvb1-2-augustus-gene-46.58(maker-Fvb1-2-augustus-gene-46.58),maker-Fvb1-3-augustus-gene-8.37(maker-Fvb1-3-augustus-gene-8.37),maker-Fvb4-1-augustus-gene-6.23(maker-Fvb4-1-augustus-gene-6.23),maker-Fvb4-3-augustus-gene-259.38(maker-Fvb4-3-augustus-gene-259.38),maker-Fvb4-4-snap-gene-221.15(maker-Fvb4-4-sna…	maker-Fvb5-2-augustus-gene-165.15(maker-Fvb5-2-augustus-gene-165.15)
BP	GO:0009813	flavonoid biosynthetic process	1	7	8	39	0.08213	0.369286	augustus_masked-Fvb5-1-processed-gene-155.5(augustus_masked-Fvb5-1-processed-gene-155.5)	maker-Fvb7-1-snap-gene-246.50(maker-Fvb7-1-snap-gene-246.50),maker-Fvb7-1-snap-gene-266.63(maker-Fvb7-1-snap-gene-266.63),maker-Fvb7-2-augustus-gene-221.49(maker-Fvb7-2-augustus-gene-221.49),maker-Fvb7-2-augustus-gene-250.76(maker-Fvb7-2-augustus-gene-250.76),maker-Fvb7-3-augustus-gene-53.54(maker-Fvb7-3-augustus-gene-53.54),maker-Fvb7-3-augustus-gene-78.40(maker-Fvb7-3-augustus-gene-78.40),maker…
BP	GO:0043900	regulation of multi-organism process	8	0	8	39	0.08213	0.369286	augustus_masked-Fvb5-3-processed-gene-126.6(augustus_masked-Fvb5-3-processed-gene-126.6),maker-Fvb2-1-augustus-gene-96.54(maker-Fvb2-1-augustus-gene-96.54),maker-Fvb2-2-augustus-gene-105.47(maker-Fvb2-2-augustus-gene-105.47),maker-Fvb2-3-augustus-gene-115.52(maker-Fvb2-3-augustus-gene-115.52),maker-Fvb2-4-augustus-gene-123.42(maker-Fvb2-4-augustus-gene-123.42),maker-Fvb4-3-snap-gene-143.43(maker-…	-
BP	GO:0016052	carbohydrate catabolic process	31	35	66	472	0.08236	0.369871	augustus_masked-Fvb7-2-processed-gene-141.0(augustus_masked-Fvb7-2-processed-gene-141.0),maker-Fvb1-1-augustus-gene-247.41(maker-Fvb1-1-augustus-gene-247.41),maker-Fvb1-2-augustus-gene-0.32(maker-Fvb1-2-augustus-gene-0.32),maker-Fvb1-2-augustus-gene-143.38(maker-Fvb1-2-augustus-gene-143.38),maker-Fvb1-2-augustus-gene-26.45(maker-Fvb1-2-augustus-gene-26.45),maker-Fvb1-2-augustus-gene-66.37(maker-F…	augustus_masked-Fvb2-2-processed-gene-94.5(augustus_masked-Fvb2-2-processed-gene-94.5),augustus_masked-Fvb6-4-processed-gene-126.4(augustus_masked-Fvb6-4-processed-gene-126.4),augustus_masked-Fvb6-4-processed-gene-267.9(augustus_masked-Fvb6-4-processed-gene-267.9),augustus_masked-Fvb7-4-processed-gene-32.7(augustus_masked-Fvb7-4-processed-gene-32.7),maker-Fvb2-1-snap-gene-168.44(maker-Fvb2-1-snap…
BP	GO:0000160	phosphorelay signal transduction system	12	12	24	152	0.08469	0.378044	augustus_masked-Fvb6-2-processed-gene-175.7(augustus_masked-Fvb6-2-processed-gene-175.7),maker-Fvb1-1-augustus-gene-220.35(maker-Fvb1-1-augustus-gene-220.35),maker-Fvb1-2-augustus-gene-76.45(maker-Fvb1-2-augustus-gene-76.45),maker-Fvb1-4-augustus-gene-54.54(maker-Fvb1-4-augustus-gene-54.54),maker-Fvb4-1-augustus-gene-193.32(maker-Fvb4-1-augustus-gene-193.32),maker-Fvb5-1-augustus-gene-99.65(maker…	maker-Fvb2-1-augustus-gene-106.45(maker-Fvb2-1-augustus-gene-106.45),maker-Fvb2-1-augustus-gene-169.64(maker-Fvb2-1-augustus-gene-169.64),maker-Fvb2-2-augustus-gene-97.42(maker-Fvb2-2-augustus-gene-97.42),maker-Fvb3-4-augustus-gene-67.30(maker-Fvb3-4-augustus-gene-67.30),maker-Fvb4-1-augustus-gene-183.44(maker-Fvb4-1-augustus-gene-183.44),maker-Fvb4-2-augustus-gene-237.14(maker-Fvb4-2-augustus-ge…
BP	GO:0009933	meristem structural organization	6	8	14	80	0.0848	0.378079	maker-Fvb1-2-augustus-gene-28.45(maker-Fvb1-2-augustus-gene-28.45),maker-Fvb1-4-augustus-gene-0.28(maker-Fvb1-4-augustus-gene-0.28),maker-Fvb2-2-augustus-gene-1.46(maker-Fvb2-2-augustus-gene-1.46),maker-Fvb2-4-augustus-gene-242.54(maker-Fvb2-4-augustus-gene-242.54),maker-Fvb3-4-augustus-gene-159.34(maker-Fvb3-4-augustus-gene-159.34),maker-Fvb3-4-augustus-gene-92.19(maker-Fvb3-4-augustus-gene-92.1…	augustus_masked-Fvb1-2-processed-gene-174.5(augustus_masked-Fvb1-2-processed-gene-174.5),maker-Fvb1-1-augustus-gene-111.25(maker-Fvb1-1-augustus-gene-111.25),maker-Fvb1-3-augustus-gene-162.27(maker-Fvb1-3-augustus-gene-162.27),maker-Fvb1-4-augustus-gene-141.28(maker-Fvb1-4-augustus-gene-141.28),maker-Fvb5-3-augustus-gene-152.35(maker-Fvb5-3-augustus-gene-152.35),maker-Fvb5-4-augustus-gene-109.32(…
BP	GO:0006520	cellular amino acid metabolic process	77	34	111	829	0.08583	0.379334	augustus_masked-Fvb3-1-processed-gene-310.18(augustus_masked-Fvb3-1-processed-gene-310.18),augustus_masked-Fvb5-1-processed-gene-127.8(augustus_masked-Fvb5-1-processed-gene-127.8),augustus_masked-Fvb6-2-processed-gene-75.7(augustus_masked-Fvb6-2-processed-gene-75.7),maker-Fvb1-1-augustus-gene-172.36(maker-Fvb1-1-augustus-gene-172.36),maker-Fvb1-1-snap-gene-225.63(maker-Fvb1-1-snap-gene-225.63),ma…	augustus_masked-Fvb1-1-processed-gene-166.5(augustus_masked-Fvb1-1-processed-gene-166.5),augustus_masked-Fvb1-2-processed-gene-162.3(augustus_masked-Fvb1-2-processed-gene-162.3),augustus_masked-Fvb3-2-processed-gene-199.10(augustus_masked-Fvb3-2-processed-gene-199.10),augustus_masked-Fvb3-4-processed-gene-112.1(augustus_masked-Fvb3-4-processed-gene-112.1),maker-Fvb1-1-snap-gene-134.35(maker-Fvb1-…
BP	GO:0042440	pigment metabolic process	19	11	30	197	0.08678	0.380222	augustus_masked-Fvb5-3-processed-gene-273.6(augustus_masked-Fvb5-3-processed-gene-273.6),augustus_masked-Fvb5-4-processed-gene-47.3(augustus_masked-Fvb5-4-processed-gene-47.3),augustus_masked-Fvb6-4-processed-gene-148.10(augustus_masked-Fvb6-4-processed-gene-148.10),augustus_masked-Fvb7-1-processed-gene-52.0(augustus_masked-Fvb7-1-processed-gene-52.0),maker-Fvb1-1-augustus-gene-253.48(maker-Fvb1-…	augustus_masked-Fvb3-1-processed-gene-296.7(augustus_masked-Fvb3-1-processed-gene-296.7),augustus_masked-Fvb3-2-processed-gene-12.5(augustus_masked-Fvb3-2-processed-gene-12.5),augustus_masked-Fvb3-3-processed-gene-7.9(augustus_masked-Fvb3-3-processed-gene-7.9),augustus_masked-Fvb3-4-processed-gene-135.7(augustus_masked-Fvb3-4-processed-gene-135.7),maker-Fvb1-1-augustus-gene-259.60(maker-Fvb1-1-au…
BP	GO:0009637	response to blue light	0	7	7	33	0.08682	0.380222	-	augustus_masked-Fvb5-1-processed-gene-281.10(augustus_masked-Fvb5-1-processed-gene-281.10),maker-Fvb5-3-augustus-gene-24.29(maker-Fvb5-3-augustus-gene-24.29),maker-Fvb6-2-augustus-gene-171.31(maker-Fvb6-2-augustus-gene-171.31),maker-Fvb6-2-augustus-gene-303.62(maker-Fvb6-2-augustus-gene-303.62),maker-Fvb6-3-augustus-gene-28.42(maker-Fvb6-3-augustus-gene-28.42),maker-Fvb6-3-augustus-gene-314.21(ma…
BP	GO:0030091	protein repair	4	3	7	33	0.08682	0.380222	maker-Fvb2-2-snap-gene-51.61(maker-Fvb2-2-snap-gene-51.61),maker-Fvb3-1-augustus-gene-291.41(maker-Fvb3-1-augustus-gene-291.41),maker-Fvb4-3-augustus-gene-180.34(maker-Fvb4-3-augustus-gene-180.34),maker-Fvb4-4-augustus-gene-118.23(maker-Fvb4-4-augustus-gene-118.23)	maker-Fvb5-3-augustus-gene-238.68(maker-Fvb5-3-augustus-gene-238.68),maker-Fvb5-3-augustus-gene-238.69(maker-Fvb5-3-augustus-gene-238.69),maker-Fvb5-4-augustus-gene-37.68(maker-Fvb5-4-augustus-gene-37.68)
BP	GO:0000226	microtubule cytoskeleton organization	13	4	17	102	0.08964	0.391185	maker-Fvb3-1-augustus-gene-143.19(maker-Fvb3-1-augustus-gene-143.19),maker-Fvb3-1-augustus-gene-165.27(maker-Fvb3-1-augustus-gene-165.27),maker-Fvb3-2-augustus-gene-150.36(maker-Fvb3-2-augustus-gene-150.36),maker-Fvb3-2-augustus-gene-171.22(maker-Fvb3-2-augustus-gene-171.22),maker-Fvb3-3-augustus-gene-155.21(maker-Fvb3-3-augustus-gene-155.21),maker-Fvb3-4-augustus-gene-142.31(maker-Fvb3-4-augustu…	maker-Fvb1-3-augustus-gene-4.54(maker-Fvb1-3-augustus-gene-4.54),maker-Fvb4-1-augustus-gene-144.34(maker-Fvb4-1-augustus-gene-144.34),maker-Fvb4-1-snap-gene-132.65(maker-Fvb4-1-snap-gene-132.65),maker-Fvb4-3-augustus-gene-102.46(maker-Fvb4-3-augustus-gene-102.46)
BP	GO:0022622	root system development	23	16	39	266	0.09068	0.394389	augustus_masked-Fvb1-3-processed-gene-28.2(augustus_masked-Fvb1-3-processed-gene-28.2),augustus_masked-Fvb6-2-processed-gene-220.9(augustus_masked-Fvb6-2-processed-gene-220.9),augustus_masked-Fvb6-4-processed-gene-175.3(augustus_masked-Fvb6-4-processed-gene-175.3),maker-Fvb1-2-augustus-gene-28.45(maker-Fvb1-2-augustus-gene-28.45),maker-Fvb1-4-augustus-gene-0.28(maker-Fvb1-4-augustus-gene-0.28),ma…	augustus_masked-Fvb4-1-processed-gene-170.12(augustus_masked-Fvb4-1-processed-gene-170.12),augustus_masked-Fvb4-2-processed-gene-158.9(augustus_masked-Fvb4-2-processed-gene-158.9),augustus_masked-Fvb6-4-processed-gene-136.7(augustus_masked-Fvb6-4-processed-gene-136.7),maker-Fvb1-2-augustus-gene-121.44(maker-Fvb1-2-augustus-gene-121.44),maker-Fvb2-1-augustus-gene-161.35(maker-Fvb2-1-augustus-gene-…
BP	GO:0048364	root development	23	16	39	266	0.09068	0.394389	augustus_masked-Fvb1-3-processed-gene-28.2(augustus_masked-Fvb1-3-processed-gene-28.2),augustus_masked-Fvb6-2-processed-gene-220.9(augustus_masked-Fvb6-2-processed-gene-220.9),augustus_masked-Fvb6-4-processed-gene-175.3(augustus_masked-Fvb6-4-processed-gene-175.3),maker-Fvb1-2-augustus-gene-28.45(maker-Fvb1-2-augustus-gene-28.45),maker-Fvb1-4-augustus-gene-0.28(maker-Fvb1-4-augustus-gene-0.28),ma…	augustus_masked-Fvb4-1-processed-gene-170.12(augustus_masked-Fvb4-1-processed-gene-170.12),augustus_masked-Fvb4-2-processed-gene-158.9(augustus_masked-Fvb4-2-processed-gene-158.9),augustus_masked-Fvb6-4-processed-gene-136.7(augustus_masked-Fvb6-4-processed-gene-136.7),maker-Fvb1-2-augustus-gene-121.44(maker-Fvb1-2-augustus-gene-121.44),maker-Fvb2-1-augustus-gene-161.35(maker-Fvb2-1-augustus-gene-…
BP	GO:0006560	proline metabolic process	6	0	6	27	0.0908	0.394389	maker-Fvb6-1-augustus-gene-49.79(maker-Fvb6-1-augustus-gene-49.79),maker-Fvb6-3-augustus-gene-338.41(maker-Fvb6-3-augustus-gene-338.41),maker-Fvb6-3-augustus-gene-44.60(maker-Fvb6-3-augustus-gene-44.60),maker-Fvb7-2-snap-gene-232.75(maker-Fvb7-2-snap-gene-232.75),maker-Fvb7-2-snap-gene-236.70(maker-Fvb7-2-snap-gene-236.70),maker-Fvb7-4-snap-gene-53.58(maker-Fvb7-4-snap-gene-53.58)	-
BP	GO:0042793	transcription from plastid promoter	6	0	6	27	0.0908	0.394389	maker-Fvb3-4-augustus-gene-267.41(maker-Fvb3-4-augustus-gene-267.41),maker-Fvb4-1-snap-gene-166.70(maker-Fvb4-1-snap-gene-166.70),maker-Fvb4-3-augustus-gene-39.63(maker-Fvb4-3-augustus-gene-39.63),maker-Fvb5-4-augustus-gene-71.58(maker-Fvb5-4-augustus-gene-71.58),maker-Fvb6-2-augustus-gene-201.44(maker-Fvb6-2-augustus-gene-201.44),snap_masked-Fvb3-1-processed-gene-293.16(snap_masked-Fvb3-1-proces…	-
BP	GO:0048507	meristem development	10	18	28	183	0.09112	0.395316	maker-Fvb1-2-augustus-gene-28.45(maker-Fvb1-2-augustus-gene-28.45),maker-Fvb1-2-augustus-gene-46.58(maker-Fvb1-2-augustus-gene-46.58),maker-Fvb1-3-augustus-gene-8.37(maker-Fvb1-3-augustus-gene-8.37),maker-Fvb1-4-augustus-gene-0.28(maker-Fvb1-4-augustus-gene-0.28),maker-Fvb2-2-augustus-gene-1.46(maker-Fvb2-2-augustus-gene-1.46),maker-Fvb2-4-augustus-gene-242.54(maker-Fvb2-4-augustus-gene-242.54),m…	augustus_masked-Fvb1-2-processed-gene-174.5(augustus_masked-Fvb1-2-processed-gene-174.5),augustus_masked-Fvb4-1-processed-gene-170.12(augustus_masked-Fvb4-1-processed-gene-170.12),maker-Fvb1-1-augustus-gene-111.25(maker-Fvb1-1-augustus-gene-111.25),maker-Fvb1-1-augustus-gene-170.20(maker-Fvb1-1-augustus-gene-170.20),maker-Fvb1-2-augustus-gene-122.22(maker-Fvb1-2-augustus-gene-122.22),maker-Fvb1-3…
BP	GO:0006471	protein ADP-ribosylation	4	0	4	15	0.09143	0.395734	maker-Fvb2-2-augustus-gene-45.53(maker-Fvb2-2-augustus-gene-45.53),maker-Fvb2-3-augustus-gene-104.40(maker-Fvb2-3-augustus-gene-104.40),maker-Fvb3-2-snap-gene-160.29(maker-Fvb3-2-snap-gene-160.29),maker-Fvb3-4-augustus-gene-152.25(maker-Fvb3-4-augustus-gene-152.25)	-
BP	GO:0031122	cytoplasmic microtubule organization	4	0	4	15	0.09143	0.395734	maker-Fvb3-1-augustus-gene-143.19(maker-Fvb3-1-augustus-gene-143.19),maker-Fvb3-2-augustus-gene-171.22(maker-Fvb3-2-augustus-gene-171.22),maker-Fvb3-3-augustus-gene-155.21(maker-Fvb3-3-augustus-gene-155.21),maker-Fvb3-4-augustus-gene-142.31(maker-Fvb3-4-augustus-gene-142.31)	-
BP	GO:0051716	cellular response to stimulus	130	157	287	2260	0.09188	0.397218	augustus_masked-Fvb2-1-processed-gene-209.10(augustus_masked-Fvb2-1-processed-gene-209.10),augustus_masked-Fvb2-1-processed-gene-263.3(augustus_masked-Fvb2-1-processed-gene-263.3),augustus_masked-Fvb2-3-processed-gene-69.13(augustus_masked-Fvb2-3-processed-gene-69.13),augustus_masked-Fvb2-4-processed-gene-223.9(augustus_masked-Fvb2-4-processed-gene-223.9),augustus_masked-Fvb2-4-processed-gene-69.…	augustus_masked-Fvb1-2-processed-gene-107.15(augustus_masked-Fvb1-2-processed-gene-107.15),augustus_masked-Fvb1-3-processed-gene-105.3(augustus_masked-Fvb1-3-processed-gene-105.3),augustus_masked-Fvb1-3-processed-gene-95.10(augustus_masked-Fvb1-3-processed-gene-95.10),augustus_masked-Fvb1-4-processed-gene-28.6(augustus_masked-Fvb1-4-processed-gene-28.6),augustus_masked-Fvb2-2-processed-gene-97.11…
BP	GO:0000075	cell cycle checkpoint	5	0	5	21	0.09307	0.400959	maker-Fvb4-1-augustus-gene-135.67(maker-Fvb4-1-augustus-gene-135.67),maker-Fvb4-2-augustus-gene-67.39(maker-Fvb4-2-augustus-gene-67.39),maker-Fvb4-3-snap-gene-98.42(maker-Fvb4-3-snap-gene-98.42),maker-Fvb4-4-augustus-gene-65.53(maker-Fvb4-4-augustus-gene-65.53),maker-Fvb5-1-snap-gene-41.94(maker-Fvb5-1-snap-gene-41.94)	-
BP	GO:0032787	monocarboxylic acid metabolic process	56	39	95	705	0.09341	0.40154	augustus_masked-Fvb2-3-processed-gene-168.12(augustus_masked-Fvb2-3-processed-gene-168.12),augustus_masked-Fvb2-4-processed-gene-62.2(augustus_masked-Fvb2-4-processed-gene-62.2),augustus_masked-Fvb4-1-processed-gene-81.2(augustus_masked-Fvb4-1-processed-gene-81.2),augustus_masked-Fvb5-1-processed-gene-155.5(augustus_masked-Fvb5-1-processed-gene-155.5),augustus_masked-Fvb7-4-processed-gene-102.12(…	augustus_masked-Fvb2-1-processed-gene-259.14(augustus_masked-Fvb2-1-processed-gene-259.14),augustus_masked-Fvb2-3-processed-gene-20.0(augustus_masked-Fvb2-3-processed-gene-20.0),augustus_masked-Fvb2-4-processed-gene-262.8(augustus_masked-Fvb2-4-processed-gene-262.8),augustus_masked-Fvb5-1-processed-gene-287.1(augustus_masked-Fvb5-1-processed-gene-287.1),augustus_masked-Fvb6-4-processed-gene-126.4…
BP	GO:0048878	chemical homeostasis	23	6	29	191	0.09353	0.40154	augustus_masked-Fvb6-1-processed-gene-299.2(augustus_masked-Fvb6-1-processed-gene-299.2),augustus_masked-Fvb7-3-processed-gene-58.0(augustus_masked-Fvb7-3-processed-gene-58.0),maker-Fvb2-1-augustus-gene-24.30(maker-Fvb2-1-augustus-gene-24.30),maker-Fvb2-2-snap-gene-198.46(maker-Fvb2-2-snap-gene-198.46),maker-Fvb3-1-augustus-gene-109.20(maker-Fvb3-1-augustus-gene-109.20),maker-Fvb3-3-snap-gene-219…	augustus_masked-Fvb6-4-processed-gene-136.7(augustus_masked-Fvb6-4-processed-gene-136.7),maker-Fvb3-1-augustus-gene-269.42(maker-Fvb3-1-augustus-gene-269.42),maker-Fvb4-1-augustus-gene-183.44(maker-Fvb4-1-augustus-gene-183.44),maker-Fvb4-3-augustus-gene-22.38(maker-Fvb4-3-augustus-gene-22.38),maker-Fvb7-1-augustus-gene-247.72(maker-Fvb7-1-augustus-gene-247.72),maker-Fvb7-2-snap-gene-171.58(maker-…
BP	GO:0070887	cellular response to chemical stimulus	62	44	106	793	0.09428	0.404291	augustus_masked-Fvb2-1-processed-gene-209.10(augustus_masked-Fvb2-1-processed-gene-209.10),augustus_masked-Fvb2-3-processed-gene-69.13(augustus_masked-Fvb2-3-processed-gene-69.13),augustus_masked-Fvb2-4-processed-gene-223.9(augustus_masked-Fvb2-4-processed-gene-223.9),augustus_masked-Fvb4-1-processed-gene-59.3(augustus_masked-Fvb4-1-processed-gene-59.3),augustus_masked-Fvb6-2-processed-gene-175.7…	augustus_masked-Fvb1-3-processed-gene-105.3(augustus_masked-Fvb1-3-processed-gene-105.3),augustus_masked-Fvb3-4-processed-gene-149.4(augustus_masked-Fvb3-4-processed-gene-149.4),maker-Fvb1-1-augustus-gene-168.26(maker-Fvb1-1-augustus-gene-168.26),maker-Fvb1-1-snap-gene-237.84(maker-Fvb1-1-snap-gene-237.84),maker-Fvb1-2-snap-gene-5.81(maker-Fvb1-2-snap-gene-5.81),maker-Fvb1-2-snap-gene-63.50(maker…
BP	GO:1901607	alpha-amino acid biosynthetic process	33	10	43	298	0.09591	0.410331	maker-Fvb1-1-snap-gene-225.63(maker-Fvb1-1-snap-gene-225.63),maker-Fvb1-3-augustus-gene-220.8(maker-Fvb1-3-augustus-gene-220.8),maker-Fvb1-4-snap-gene-192.8(maker-Fvb1-4-snap-gene-192.8),maker-Fvb2-2-augustus-gene-237.34(maker-Fvb2-2-augustus-gene-237.34),maker-Fvb2-3-augustus-gene-166.29(maker-Fvb2-3-augustus-gene-166.29),maker-Fvb2-4-augustus-gene-65.23(maker-Fvb2-4-augustus-gene-65.23),maker-F…	augustus_masked-Fvb1-2-processed-gene-162.3(augustus_masked-Fvb1-2-processed-gene-162.3),augustus_masked-Fvb3-2-processed-gene-199.10(augustus_masked-Fvb3-2-processed-gene-199.10),augustus_masked-Fvb3-4-processed-gene-112.1(augustus_masked-Fvb3-4-processed-gene-112.1),maker-Fvb1-1-snap-gene-134.35(maker-Fvb1-1-snap-gene-134.35),maker-Fvb2-3-augustus-gene-166.30(maker-Fvb2-3-augustus-gene-166.30),…
BP	GO:0009755	hormone-mediated signaling pathway	26	35	61	438	0.09703	0.414644	augustus_masked-Fvb2-3-processed-gene-69.13(augustus_masked-Fvb2-3-processed-gene-69.13),augustus_masked-Fvb6-2-processed-gene-175.7(augustus_masked-Fvb6-2-processed-gene-175.7),augustus_masked-Fvb6-2-processed-gene-220.9(augustus_masked-Fvb6-2-processed-gene-220.9),augustus_masked-Fvb7-4-processed-gene-102.12(augustus_masked-Fvb7-4-processed-gene-102.12),maker-Fvb1-2-augustus-gene-2.45(maker-Fvb…	augustus_masked-Fvb1-3-processed-gene-105.3(augustus_masked-Fvb1-3-processed-gene-105.3),augustus_masked-Fvb3-4-processed-gene-149.4(augustus_masked-Fvb3-4-processed-gene-149.4),maker-Fvb1-1-augustus-gene-168.26(maker-Fvb1-1-augustus-gene-168.26),maker-Fvb1-1-snap-gene-237.84(maker-Fvb1-1-snap-gene-237.84),maker-Fvb1-2-snap-gene-5.81(maker-Fvb1-2-snap-gene-5.81),maker-Fvb1-3-augustus-gene-114.40(…
BP	GO:0006873	cellular ion homeostasis	14	1	15	89	0.09852	0.419252	augustus_masked-Fvb6-1-processed-gene-299.2(augustus_masked-Fvb6-1-processed-gene-299.2),augustus_masked-Fvb7-3-processed-gene-58.0(augustus_masked-Fvb7-3-processed-gene-58.0),maker-Fvb2-1-augustus-gene-24.30(maker-Fvb2-1-augustus-gene-24.30),maker-Fvb2-2-snap-gene-198.46(maker-Fvb2-2-snap-gene-198.46),maker-Fvb3-1-augustus-gene-109.20(maker-Fvb3-1-augustus-gene-109.20),maker-Fvb3-3-snap-gene-219…	maker-Fvb7-1-augustus-gene-247.72(maker-Fvb7-1-augustus-gene-247.72)
BP	GO:0048316	seed development	36	15	51	361	0.10019	0.422784	augustus_masked-Fvb1-3-processed-gene-150.9(augustus_masked-Fvb1-3-processed-gene-150.9),augustus_masked-Fvb3-3-processed-gene-181.1(augustus_masked-Fvb3-3-processed-gene-181.1),augustus_masked-Fvb6-1-processed-gene-244.1(augustus_masked-Fvb6-1-processed-gene-244.1),augustus_masked-Fvb7-2-processed-gene-13.0(augustus_masked-Fvb7-2-processed-gene-13.0),maker-Fvb1-2-augustus-gene-28.45(maker-Fvb1-2…	augustus_masked-Fvb2-1-processed-gene-146.5(augustus_masked-Fvb2-1-processed-gene-146.5),augustus_masked-Fvb2-3-processed-gene-44.18(augustus_masked-Fvb2-3-processed-gene-44.18),augustus_masked-Fvb4-2-processed-gene-158.9(augustus_masked-Fvb4-2-processed-gene-158.9),maker-Fvb2-1-augustus-gene-251.31(maker-Fvb2-1-augustus-gene-251.31),maker-Fvb3-2-augustus-gene-205.29(maker-Fvb3-2-augustus-gene-20…
BP	GO:0016049	cell growth	26	7	33	223	0.1019	0.425609	augustus_masked-Fvb3-4-processed-gene-64.9(augustus_masked-Fvb3-4-processed-gene-64.9),augustus_masked-Fvb5-3-processed-gene-126.6(augustus_masked-Fvb5-3-processed-gene-126.6),augustus_masked-Fvb6-2-processed-gene-220.9(augustus_masked-Fvb6-2-processed-gene-220.9),maker-Fvb1-3-snap-gene-75.65(maker-Fvb1-3-snap-gene-75.65),maker-Fvb2-1-augustus-gene-96.54(maker-Fvb2-1-augustus-gene-96.54),maker-Fv…	maker-Fvb2-1-augustus-gene-252.51(maker-Fvb2-1-augustus-gene-252.51),maker-Fvb2-4-augustus-gene-249.49(maker-Fvb2-4-augustus-gene-249.49),maker-Fvb4-1-augustus-gene-172.38(maker-Fvb4-1-augustus-gene-172.38),maker-Fvb4-4-augustus-gene-32.52(maker-Fvb4-4-augustus-gene-32.52),maker-Fvb5-3-augustus-gene-152.35(maker-Fvb5-3-augustus-gene-152.35),maker-Fvb5-4-augustus-gene-109.32(maker-Fvb5-4-augustus-…
BP	GO:0003002	regionalization	15	5	20	126	0.1036	0.425609	augustus_masked-Fvb1-1-processed-gene-176.24(augustus_masked-Fvb1-1-processed-gene-176.24),augustus_masked-Fvb1-2-processed-gene-113.10(augustus_masked-Fvb1-2-processed-gene-113.10),augustus_masked-Fvb1-3-processed-gene-102.7(augustus_masked-Fvb1-3-processed-gene-102.7),augustus_masked-Fvb1-4-processed-gene-92.5(augustus_masked-Fvb1-4-processed-gene-92.5),maker-Fvb1-2-augustus-gene-46.58(maker-Fv…	augustus_masked-Fvb2-3-processed-gene-44.18(augustus_masked-Fvb2-3-processed-gene-44.18),maker-Fvb2-1-augustus-gene-251.31(maker-Fvb2-1-augustus-gene-251.31),maker-Fvb6-1-augustus-gene-224.27(maker-Fvb6-1-augustus-gene-224.27),maker-Fvb6-2-augustus-gene-303.62(maker-Fvb6-2-augustus-gene-303.62),maker-Fvb6-3-augustus-gene-28.42(maker-Fvb6-3-augustus-gene-28.42)
BP	GO:0005977	glycogen metabolic process	7	1	8	41	0.10369	0.425609	augustus_masked-Fvb2-1-processed-gene-155.6(augustus_masked-Fvb2-1-processed-gene-155.6),augustus_masked-Fvb2-2-processed-gene-56.2(augustus_masked-Fvb2-2-processed-gene-56.2),maker-Fvb2-4-augustus-gene-257.49(maker-Fvb2-4-augustus-gene-257.49),maker-Fvb3-1-augustus-gene-169.37(maker-Fvb3-1-augustus-gene-169.37),maker-Fvb3-3-augustus-gene-128.32(maker-Fvb3-3-augustus-gene-128.32),maker-Fvb6-3-sna…	maker-Fvb2-3-snap-gene-167.34(maker-Fvb2-3-snap-gene-167.34)
BP	GO:0006112	energy reserve metabolic process	7	1	8	41	0.10369	0.425609	augustus_masked-Fvb2-1-processed-gene-155.6(augustus_masked-Fvb2-1-processed-gene-155.6),augustus_masked-Fvb2-2-processed-gene-56.2(augustus_masked-Fvb2-2-processed-gene-56.2),maker-Fvb2-4-augustus-gene-257.49(maker-Fvb2-4-augustus-gene-257.49),maker-Fvb3-1-augustus-gene-169.37(maker-Fvb3-1-augustus-gene-169.37),maker-Fvb3-3-augustus-gene-128.32(maker-Fvb3-3-augustus-gene-128.32),maker-Fvb6-3-sna…	maker-Fvb2-3-snap-gene-167.34(maker-Fvb2-3-snap-gene-167.34)
BP	GO:0009753	response to jasmonic acid	2	6	8	41	0.10369	0.425609	augustus_masked-Fvb7-4-processed-gene-102.12(augustus_masked-Fvb7-4-processed-gene-102.12),maker-Fvb1-3-snap-gene-75.65(maker-Fvb1-3-snap-gene-75.65)	augustus_masked-Fvb2-1-processed-gene-259.14(augustus_masked-Fvb2-1-processed-gene-259.14),augustus_masked-Fvb2-3-processed-gene-20.0(augustus_masked-Fvb2-3-processed-gene-20.0),augustus_masked-Fvb2-4-processed-gene-262.8(augustus_masked-Fvb2-4-processed-gene-262.8),maker-Fvb2-1-augustus-gene-177.50(maker-Fvb2-1-augustus-gene-177.50),maker-Fvb5-2-augustus-gene-165.15(maker-Fvb5-2-augustus-gene-16…
BP	GO:0005978	glycogen biosynthetic process	5	1	6	28	0.10459	0.425609	maker-Fvb2-4-augustus-gene-257.49(maker-Fvb2-4-augustus-gene-257.49),maker-Fvb3-1-augustus-gene-169.37(maker-Fvb3-1-augustus-gene-169.37),maker-Fvb3-3-augustus-gene-128.32(maker-Fvb3-3-augustus-gene-128.32),maker-Fvb6-3-snap-gene-273.55(maker-Fvb6-3-snap-gene-273.55),snap_masked-Fvb3-4-processed-gene-164.25(snap_masked-Fvb3-4-processed-gene-164.25)	maker-Fvb2-3-snap-gene-167.34(maker-Fvb2-3-snap-gene-167.34)
BP	GO:0010212	response to ionizing radiation	2	4	6	28	0.10459	0.425609	maker-Fvb2-2-augustus-gene-107.42(maker-Fvb2-2-augustus-gene-107.42),maker-Fvb2-3-augustus-gene-117.40(maker-Fvb2-3-augustus-gene-117.40)	augustus_masked-Fvb1-4-processed-gene-28.6(augustus_masked-Fvb1-4-processed-gene-28.6),maker-Fvb1-1-snap-gene-245.69(maker-Fvb1-1-snap-gene-245.69),maker-Fvb1-2-augustus-gene-24.76(maker-Fvb1-2-augustus-gene-24.76),maker-Fvb6-4-snap-gene-45.47(maker-Fvb6-4-snap-gene-45.47)
BP	GO:0010091	trichome branching	0	3	3	10	0.10461	0.425609	-	augustus_masked-Fvb7-1-processed-gene-205.0(augustus_masked-Fvb7-1-processed-gene-205.0),augustus_masked-Fvb7-4-processed-gene-94.16(augustus_masked-Fvb7-4-processed-gene-94.16),snap_masked-Fvb7-1-processed-gene-224.16(snap_masked-Fvb7-1-processed-gene-224.16)
BP	GO:0010191	mucilage metabolic process	0	3	3	10	0.10461	0.425609	-	maker-Fvb3-2-augustus-gene-205.29(maker-Fvb3-2-augustus-gene-205.29),maker-Fvb3-3-augustus-gene-184.19(maker-Fvb3-3-augustus-gene-184.19),maker-Fvb3-4-augustus-gene-107.8(maker-Fvb3-4-augustus-gene-107.8)
BP	GO:0010192	mucilage biosynthetic process	0	3	3	10	0.10461	0.425609	-	maker-Fvb3-2-augustus-gene-205.29(maker-Fvb3-2-augustus-gene-205.29),maker-Fvb3-3-augustus-gene-184.19(maker-Fvb3-3-augustus-gene-184.19),maker-Fvb3-4-augustus-gene-107.8(maker-Fvb3-4-augustus-gene-107.8)
BP	GO:0010449	root meristem growth	0	3	3	10	0.10461	0.425609	-	augustus_masked-Fvb4-1-processed-gene-170.12(augustus_masked-Fvb4-1-processed-gene-170.12),maker-Fvb4-4-augustus-gene-81.42(maker-Fvb4-4-augustus-gene-81.42),snap_masked-Fvb4-3-processed-gene-112.17(snap_masked-Fvb4-3-processed-gene-112.17)
BP	GO:0015866	ADP transport	3	0	3	10	0.10461	0.425609	maker-Fvb5-1-augustus-gene-85.31(maker-Fvb5-1-augustus-gene-85.31),maker-Fvb5-2-augustus-gene-75.37(maker-Fvb5-2-augustus-gene-75.37),maker-Fvb5-3-augustus-gene-206.47(maker-Fvb5-3-augustus-gene-206.47)	-
BP	GO:0019184	nonribosomal peptide biosynthetic process	3	0	3	10	0.10461	0.425609	augustus_masked-Fvb5-1-processed-gene-12.17(augustus_masked-Fvb5-1-processed-gene-12.17),augustus_masked-Fvb5-2-processed-gene-12.17(augustus_masked-Fvb5-2-processed-gene-12.17),maker-Fvb6-1-augustus-gene-334.53(maker-Fvb6-1-augustus-gene-334.53)	-
BP	GO:0048359	mucilage metabolic process involved in seed coat development	0	3	3	10	0.10461	0.425609	-	maker-Fvb3-2-augustus-gene-205.29(maker-Fvb3-2-augustus-gene-205.29),maker-Fvb3-3-augustus-gene-184.19(maker-Fvb3-3-augustus-gene-184.19),maker-Fvb3-4-augustus-gene-107.8(maker-Fvb3-4-augustus-gene-107.8)
BP	GO:0046148	pigment biosynthetic process	14	8	22	141	0.1051	0.425609	augustus_masked-Fvb5-3-processed-gene-273.6(augustus_masked-Fvb5-3-processed-gene-273.6),augustus_masked-Fvb5-4-processed-gene-47.3(augustus_masked-Fvb5-4-processed-gene-47.3),augustus_masked-Fvb6-4-processed-gene-148.10(augustus_masked-Fvb6-4-processed-gene-148.10),augustus_masked-Fvb7-1-processed-gene-52.0(augustus_masked-Fvb7-1-processed-gene-52.0),maker-Fvb3-3-augustus-gene-27.43(maker-Fvb3-3…	augustus_masked-Fvb3-1-processed-gene-296.7(augustus_masked-Fvb3-1-processed-gene-296.7),augustus_masked-Fvb3-2-processed-gene-12.5(augustus_masked-Fvb3-2-processed-gene-12.5),augustus_masked-Fvb3-3-processed-gene-7.9(augustus_masked-Fvb3-3-processed-gene-7.9),augustus_masked-Fvb3-4-processed-gene-135.7(augustus_masked-Fvb3-4-processed-gene-135.7),maker-Fvb2-2-snap-gene-12.73(maker-Fvb2-2-snap-ge…
BP	GO:0048527	lateral root development	3	8	11	62	0.10887	0.426309	augustus_masked-Fvb6-4-processed-gene-175.3(augustus_masked-Fvb6-4-processed-gene-175.3),maker-Fvb6-1-augustus-gene-240.33(maker-Fvb6-1-augustus-gene-240.33),maker-Fvb6-4-augustus-gene-119.35(maker-Fvb6-4-augustus-gene-119.35)	augustus_masked-Fvb4-2-processed-gene-158.9(augustus_masked-Fvb4-2-processed-gene-158.9),maker-Fvb1-2-augustus-gene-121.44(maker-Fvb1-2-augustus-gene-121.44),maker-Fvb2-1-augustus-gene-161.35(maker-Fvb2-1-augustus-gene-161.35),maker-Fvb2-2-augustus-gene-51.44(maker-Fvb2-2-augustus-gene-51.44),maker-Fvb4-2-augustus-gene-73.40(maker-Fvb4-2-augustus-gene-73.40),maker-Fvb4-4-augustus-gene-72.68(maker…
BP	GO:0000105	histidine biosynthetic process	5	0	5	22	0.1093	0.426309	maker-Fvb3-1-augustus-gene-79.22(maker-Fvb3-1-augustus-gene-79.22),maker-Fvb3-2-augustus-gene-233.28(maker-Fvb3-2-augustus-gene-233.28),maker-Fvb3-3-augustus-gene-215.31(maker-Fvb3-3-augustus-gene-215.31),maker-Fvb5-1-augustus-gene-222.36(maker-Fvb5-1-augustus-gene-222.36),maker-Fvb7-3-augustus-gene-222.27(maker-Fvb7-3-augustus-gene-222.27)	-
BP	GO:0006547	histidine metabolic process	5	0	5	22	0.1093	0.426309	maker-Fvb3-1-augustus-gene-79.22(maker-Fvb3-1-augustus-gene-79.22),maker-Fvb3-2-augustus-gene-233.28(maker-Fvb3-2-augustus-gene-233.28),maker-Fvb3-3-augustus-gene-215.31(maker-Fvb3-3-augustus-gene-215.31),maker-Fvb5-1-augustus-gene-222.36(maker-Fvb5-1-augustus-gene-222.36),maker-Fvb7-3-augustus-gene-222.27(maker-Fvb7-3-augustus-gene-222.27)	-
BP	GO:0015865	purine nucleotide transport	4	1	5	22	0.1093	0.426309	maker-Fvb1-3-snap-gene-33.71(maker-Fvb1-3-snap-gene-33.71),maker-Fvb5-1-augustus-gene-85.31(maker-Fvb5-1-augustus-gene-85.31),maker-Fvb5-2-augustus-gene-75.37(maker-Fvb5-2-augustus-gene-75.37),maker-Fvb5-3-augustus-gene-206.47(maker-Fvb5-3-augustus-gene-206.47)	maker-Fvb2-2-snap-gene-14.58(maker-Fvb2-2-snap-gene-14.58)
BP	GO:0015868	purine ribonucleotide transport	4	1	5	22	0.1093	0.426309	maker-Fvb1-3-snap-gene-33.71(maker-Fvb1-3-snap-gene-33.71),maker-Fvb5-1-augustus-gene-85.31(maker-Fvb5-1-augustus-gene-85.31),maker-Fvb5-2-augustus-gene-75.37(maker-Fvb5-2-augustus-gene-75.37),maker-Fvb5-3-augustus-gene-206.47(maker-Fvb5-3-augustus-gene-206.47)	maker-Fvb2-2-snap-gene-14.58(maker-Fvb2-2-snap-gene-14.58)
BP	GO:0051503	adenine nucleotide transport	4	1	5	22	0.1093	0.426309	maker-Fvb1-3-snap-gene-33.71(maker-Fvb1-3-snap-gene-33.71),maker-Fvb5-1-augustus-gene-85.31(maker-Fvb5-1-augustus-gene-85.31),maker-Fvb5-2-augustus-gene-75.37(maker-Fvb5-2-augustus-gene-75.37),maker-Fvb5-3-augustus-gene-206.47(maker-Fvb5-3-augustus-gene-206.47)	maker-Fvb2-2-snap-gene-14.58(maker-Fvb2-2-snap-gene-14.58)
BP	GO:0052803	imidazole-containing compound metabolic process	5	0	5	22	0.1093	0.426309	maker-Fvb3-1-augustus-gene-79.22(maker-Fvb3-1-augustus-gene-79.22),maker-Fvb3-2-augustus-gene-233.28(maker-Fvb3-2-augustus-gene-233.28),maker-Fvb3-3-augustus-gene-215.31(maker-Fvb3-3-augustus-gene-215.31),maker-Fvb5-1-augustus-gene-222.36(maker-Fvb5-1-augustus-gene-222.36),maker-Fvb7-3-augustus-gene-222.27(maker-Fvb7-3-augustus-gene-222.27)	-
BP	GO:0006348	chromatin silencing at telomere	0	2	2	5	0.10931	0.426309	-	maker-Fvb1-2-snap-gene-11.73(maker-Fvb1-2-snap-gene-11.73),maker-Fvb1-4-augustus-gene-29.47(maker-Fvb1-4-augustus-gene-29.47)
BP	GO:0006569	tryptophan catabolic process	2	0	2	5	0.10931	0.426309	maker-Fvb2-2-snap-gene-197.26(maker-Fvb2-2-snap-gene-197.26),maker-Fvb2-3-augustus-gene-194.12(maker-Fvb2-3-augustus-gene-194.12)	-
BP	GO:0006768	biotin metabolic process	2	0	2	5	0.10931	0.426309	maker-Fvb4-1-augustus-gene-65.25(maker-Fvb4-1-augustus-gene-65.25),maker-Fvb4-2-augustus-gene-172.34(maker-Fvb4-2-augustus-gene-172.34)	-
BP	GO:0007004	telomere maintenance via telomerase	2	0	2	5	0.10931	0.426309	maker-Fvb2-2-augustus-gene-107.42(maker-Fvb2-2-augustus-gene-107.42),maker-Fvb2-3-augustus-gene-117.40(maker-Fvb2-3-augustus-gene-117.40)	-
BP	GO:0009088	threonine biosynthetic process	2	0	2	5	0.10931	0.426309	maker-Fvb4-2-augustus-gene-19.40(maker-Fvb4-2-augustus-gene-19.40),maker-Fvb4-3-augustus-gene-20.34(maker-Fvb4-3-augustus-gene-20.34)	-
BP	GO:0009102	biotin biosynthetic process	2	0	2	5	0.10931	0.426309	maker-Fvb4-1-augustus-gene-65.25(maker-Fvb4-1-augustus-gene-65.25),maker-Fvb4-2-augustus-gene-172.34(maker-Fvb4-2-augustus-gene-172.34)	-
BP	GO:0010160	formation of animal organ boundary	0	2	2	5	0.10931	0.426309	-	maker-Fvb6-2-augustus-gene-303.62(maker-Fvb6-2-augustus-gene-303.62),maker-Fvb6-3-augustus-gene-28.42(maker-Fvb6-3-augustus-gene-28.42)
BP	GO:0010452	histone H3-K36 methylation	2	0	2	5	0.10931	0.426309	maker-Fvb3-2-augustus-gene-300.35(maker-Fvb3-2-augustus-gene-300.35),maker-Fvb3-4-augustus-gene-17.53(maker-Fvb3-4-augustus-gene-17.53)	-
BP	GO:0010833	telomere maintenance via telomere lengthening	2	0	2	5	0.10931	0.426309	maker-Fvb2-2-augustus-gene-107.42(maker-Fvb2-2-augustus-gene-107.42),maker-Fvb2-3-augustus-gene-117.40(maker-Fvb2-3-augustus-gene-117.40)	-
BP	GO:0015882	L-ascorbic acid transport	2	0	2	5	0.10931	0.426309	maker-Fvb7-1-augustus-gene-188.48(maker-Fvb7-1-augustus-gene-188.48),maker-Fvb7-3-augustus-gene-116.32(maker-Fvb7-3-augustus-gene-116.32)	-
BP	GO:0019441	tryptophan catabolic process to kynurenine	2	0	2	5	0.10931	0.426309	maker-Fvb2-2-snap-gene-197.26(maker-Fvb2-2-snap-gene-197.26),maker-Fvb2-3-augustus-gene-194.12(maker-Fvb2-3-augustus-gene-194.12)	-
BP	GO:0032204	regulation of telomere maintenance	2	0	2	5	0.10931	0.426309	maker-Fvb2-2-augustus-gene-107.42(maker-Fvb2-2-augustus-gene-107.42),maker-Fvb2-3-augustus-gene-117.40(maker-Fvb2-3-augustus-gene-117.40)	-
BP	GO:0042436	indole-containing compound catabolic process	2	0	2	5	0.10931	0.426309	maker-Fvb2-2-snap-gene-197.26(maker-Fvb2-2-snap-gene-197.26),maker-Fvb2-3-augustus-gene-194.12(maker-Fvb2-3-augustus-gene-194.12)	-
BP	GO:0044210	'de novo' CTP biosynthetic process	1	1	2	5	0.10931	0.426309	maker-Fvb5-3-augustus-gene-5.36(maker-Fvb5-3-augustus-gene-5.36)	maker-Fvb3-4-augustus-gene-229.30(maker-Fvb3-4-augustus-gene-229.30)
BP	GO:0046218	indolalkylamine catabolic process	2	0	2	5	0.10931	0.426309	maker-Fvb2-2-snap-gene-197.26(maker-Fvb2-2-snap-gene-197.26),maker-Fvb2-3-augustus-gene-194.12(maker-Fvb2-3-augustus-gene-194.12)	-
BP	GO:0046621	negative regulation of organ growth	2	0	2	5	0.10931	0.426309	maker-Fvb3-2-augustus-gene-196.33(maker-Fvb3-2-augustus-gene-196.33),maker-Fvb3-3-augustus-gene-173.23(maker-Fvb3-3-augustus-gene-173.23)	-
BP	GO:0048640	negative regulation of developmental growth	2	0	2	5	0.10931	0.426309	maker-Fvb3-2-augustus-gene-196.33(maker-Fvb3-2-augustus-gene-196.33),maker-Fvb3-3-augustus-gene-173.23(maker-Fvb3-3-augustus-gene-173.23)	-
BP	GO:0048645	animal organ formation	0	2	2	5	0.10931	0.426309	-	maker-Fvb6-2-augustus-gene-303.62(maker-Fvb6-2-augustus-gene-303.62),maker-Fvb6-3-augustus-gene-28.42(maker-Fvb6-3-augustus-gene-28.42)
BP	GO:0051180	vitamin transport	2	0	2	5	0.10931	0.426309	maker-Fvb7-1-augustus-gene-188.48(maker-Fvb7-1-augustus-gene-188.48),maker-Fvb7-3-augustus-gene-116.32(maker-Fvb7-3-augustus-gene-116.32)	-
BP	GO:0070076	histone lysine demethylation	2	0	2	5	0.10931	0.426309	maker-Fvb3-2-augustus-gene-300.35(maker-Fvb3-2-augustus-gene-300.35),maker-Fvb3-4-augustus-gene-17.53(maker-Fvb3-4-augustus-gene-17.53)	-
BP	GO:0070189	kynurenine metabolic process	2	0	2	5	0.10931	0.426309	maker-Fvb2-2-snap-gene-197.26(maker-Fvb2-2-snap-gene-197.26),maker-Fvb2-3-augustus-gene-194.12(maker-Fvb2-3-augustus-gene-194.12)	-
BP	GO:0070544	histone H3-K36 demethylation	2	0	2	5	0.10931	0.426309	maker-Fvb3-2-augustus-gene-300.35(maker-Fvb3-2-augustus-gene-300.35),maker-Fvb3-4-augustus-gene-17.53(maker-Fvb3-4-augustus-gene-17.53)	-
BP	GO:0070681	glutaminyl-tRNAGln biosynthesis via transamidation	2	0	2	5	0.10931	0.426309	maker-Fvb6-1-augustus-gene-94.36(maker-Fvb6-1-augustus-gene-94.36),snap_masked-Fvb4-3-processed-gene-285.18(snap_masked-Fvb4-3-processed-gene-285.18)	-
BP	GO:0016310	phosphorylation	239	160	399	3196	0.11005	0.428744	augustus_masked-Fvb1-1-processed-gene-270.5(augustus_masked-Fvb1-1-processed-gene-270.5),augustus_masked-Fvb1-3-processed-gene-257.1(augustus_masked-Fvb1-3-processed-gene-257.1),augustus_masked-Fvb1-4-processed-gene-188.0(augustus_masked-Fvb1-4-processed-gene-188.0),augustus_masked-Fvb2-2-processed-gene-2.4(augustus_masked-Fvb2-2-processed-gene-2.4),augustus_masked-Fvb3-3-processed-gene-114.3(aug…	augustus_masked-Fvb2-1-processed-gene-69.2(augustus_masked-Fvb2-1-processed-gene-69.2),augustus_masked-Fvb2-2-processed-gene-105.3(augustus_masked-Fvb2-2-processed-gene-105.3),augustus_masked-Fvb2-2-processed-gene-41.5(augustus_masked-Fvb2-2-processed-gene-41.5),augustus_masked-Fvb3-2-processed-gene-11.0(augustus_masked-Fvb3-2-processed-gene-11.0),augustus_masked-Fvb3-3-processed-gene-126.4(augus…
BP	GO:0051301	cell division	19	10	29	195	0.11352	0.439504	augustus_masked-Fvb1-1-processed-gene-176.24(augustus_masked-Fvb1-1-processed-gene-176.24),augustus_masked-Fvb1-2-processed-gene-113.10(augustus_masked-Fvb1-2-processed-gene-113.10),augustus_masked-Fvb1-3-processed-gene-102.7(augustus_masked-Fvb1-3-processed-gene-102.7),augustus_masked-Fvb1-4-processed-gene-92.5(augustus_masked-Fvb1-4-processed-gene-92.5),augustus_masked-Fvb7-3-processed-gene-1.1…	augustus_masked-Fvb4-1-processed-gene-170.12(augustus_masked-Fvb4-1-processed-gene-170.12),augustus_masked-Fvb4-2-processed-gene-158.9(augustus_masked-Fvb4-2-processed-gene-158.9),maker-Fvb3-3-augustus-gene-250.33(maker-Fvb3-3-augustus-gene-250.33),maker-Fvb4-1-augustus-gene-144.34(maker-Fvb4-1-augustus-gene-144.34),maker-Fvb4-1-snap-gene-132.65(maker-Fvb4-1-snap-gene-132.65),maker-Fvb4-3-augustu…
BP	GO:2000113	negative regulation of cellular macromolecule biosynthetic process	7	16	23	150	0.11453	0.439504	augustus_masked-Fvb4-1-processed-gene-59.3(augustus_masked-Fvb4-1-processed-gene-59.3),maker-Fvb4-3-augustus-gene-259.38(maker-Fvb4-3-augustus-gene-259.38),maker-Fvb4-4-snap-gene-221.15(maker-Fvb4-4-snap-gene-221.15),maker-Fvb4-4-snap-gene-80.52(maker-Fvb4-4-snap-gene-80.52),maker-Fvb5-1-augustus-gene-36.58(maker-Fvb5-1-augustus-gene-36.58),maker-Fvb5-2-augustus-gene-31.51(maker-Fvb5-2-augustus-g…	augustus_masked-Fvb4-3-processed-gene-4.13(augustus_masked-Fvb4-3-processed-gene-4.13),maker-Fvb1-1-augustus-gene-197.40(maker-Fvb1-1-augustus-gene-197.40),maker-Fvb1-2-snap-gene-11.73(maker-Fvb1-2-snap-gene-11.73),maker-Fvb1-3-snap-gene-73.77(maker-Fvb1-3-snap-gene-73.77),maker-Fvb1-4-augustus-gene-29.47(maker-Fvb1-4-augustus-gene-29.47),maker-Fvb1-4-augustus-gene-64.61(maker-Fvb1-4-augustus-gen…
BP	GO:0009860	pollen tube growth	8	0	8	42	0.11553	0.439504	augustus_masked-Fvb5-3-processed-gene-126.6(augustus_masked-Fvb5-3-processed-gene-126.6),maker-Fvb2-1-augustus-gene-96.54(maker-Fvb2-1-augustus-gene-96.54),maker-Fvb2-2-augustus-gene-105.47(maker-Fvb2-2-augustus-gene-105.47),maker-Fvb2-3-augustus-gene-115.52(maker-Fvb2-3-augustus-gene-115.52),maker-Fvb2-4-augustus-gene-123.42(maker-Fvb2-4-augustus-gene-123.42),maker-Fvb5-1-augustus-gene-166.29(ma…	-
BP	GO:0006082	organic acid metabolic process	148	75	223	1752	0.11685	0.439504	augustus_masked-Fvb2-3-processed-gene-168.12(augustus_masked-Fvb2-3-processed-gene-168.12),augustus_masked-Fvb2-4-processed-gene-62.2(augustus_masked-Fvb2-4-processed-gene-62.2),augustus_masked-Fvb3-1-processed-gene-310.18(augustus_masked-Fvb3-1-processed-gene-310.18),augustus_masked-Fvb4-1-processed-gene-81.2(augustus_masked-Fvb4-1-processed-gene-81.2),augustus_masked-Fvb5-1-processed-gene-127.8…	augustus_masked-Fvb1-1-processed-gene-166.5(augustus_masked-Fvb1-1-processed-gene-166.5),augustus_masked-Fvb1-2-processed-gene-162.3(augustus_masked-Fvb1-2-processed-gene-162.3),augustus_masked-Fvb2-1-processed-gene-259.14(augustus_masked-Fvb2-1-processed-gene-259.14),augustus_masked-Fvb2-3-processed-gene-20.0(augustus_masked-Fvb2-3-processed-gene-20.0),augustus_masked-Fvb2-4-processed-gene-262.8…
BP	GO:0031667	response to nutrient levels	2	11	13	77	0.11685	0.439504	augustus_masked-Fvb5-1-processed-gene-238.7(augustus_masked-Fvb5-1-processed-gene-238.7),augustus_masked-Fvb5-2-processed-gene-204.3(augustus_masked-Fvb5-2-processed-gene-204.3)	maker-Fvb1-1-augustus-gene-259.62(maker-Fvb1-1-augustus-gene-259.62),maker-Fvb1-2-augustus-gene-39.74(maker-Fvb1-2-augustus-gene-39.74),maker-Fvb1-3-augustus-gene-15.67(maker-Fvb1-3-augustus-gene-15.67),maker-Fvb1-4-snap-gene-14.89(maker-Fvb1-4-snap-gene-14.89),maker-Fvb3-1-augustus-gene-269.42(maker-Fvb3-1-augustus-gene-269.42),maker-Fvb4-1-augustus-gene-183.44(maker-Fvb4-1-augustus-gene-183.44)…
BP	GO:0009832	plant-type cell wall biogenesis	13	4	17	106	0.11727	0.439504	maker-Fvb3-3-augustus-gene-194.26(maker-Fvb3-3-augustus-gene-194.26),maker-Fvb4-2-snap-gene-3.66(maker-Fvb4-2-snap-gene-3.66),maker-Fvb5-1-augustus-gene-280.28(maker-Fvb5-1-augustus-gene-280.28),maker-Fvb5-3-augustus-gene-26.28(maker-Fvb5-3-augustus-gene-26.28),maker-Fvb5-4-augustus-gene-230.26(maker-Fvb5-4-augustus-gene-230.26),maker-Fvb6-1-augustus-gene-2.39(maker-Fvb6-1-augustus-gene-2.39),mak…	maker-Fvb2-1-augustus-gene-252.51(maker-Fvb2-1-augustus-gene-252.51),maker-Fvb2-4-augustus-gene-249.49(maker-Fvb2-4-augustus-gene-249.49),maker-Fvb7-2-snap-gene-171.58(maker-Fvb7-2-snap-gene-171.58),snap_masked-Fvb2-3-processed-gene-37.26(snap_masked-Fvb2-3-processed-gene-37.26)
BP	GO:0000372	Group I intron splicing	1	0	1	1	0.11808	0.439504	maker-Fvb6-2-snap-gene-298.64(maker-Fvb6-2-snap-gene-298.64)	-
BP	GO:0000376	RNA splicing, via transesterification reactions with guanosine as nucleophile	1	0	1	1	0.11808	0.439504	maker-Fvb6-2-snap-gene-298.64(maker-Fvb6-2-snap-gene-298.64)	-
BP	GO:0006279	premeiotic DNA replication	0	1	1	1	0.11808	0.439504	-	augustus_masked-Fvb2-2-processed-gene-86.10(augustus_masked-Fvb2-2-processed-gene-86.10)
BP	GO:0007135	meiosis II	0	1	1	1	0.11808	0.439504	-	maker-Fvb6-1-augustus-gene-224.27(maker-Fvb6-1-augustus-gene-224.27)
BP	GO:0010036	response to boron-containing substance	1	0	1	1	0.11808	0.439504	maker-Fvb6-4-augustus-gene-295.48(maker-Fvb6-4-augustus-gene-295.48)	-
BP	GO:0010157	response to chlorate	1	0	1	1	0.11808	0.439504	maker-Fvb4-3-augustus-gene-43.38(maker-Fvb4-3-augustus-gene-43.38)	-
BP	GO:0010299	detoxification of cobalt ion	1	0	1	1	0.11808	0.439504	augustus_masked-Fvb5-3-processed-gene-222.6(augustus_masked-Fvb5-3-processed-gene-222.6)	-
BP	GO:0010312	detoxification of zinc ion	1	0	1	1	0.11808	0.439504	augustus_masked-Fvb5-3-processed-gene-222.6(augustus_masked-Fvb5-3-processed-gene-222.6)	-
BP	GO:0010440	stomatal lineage progression	0	1	1	1	0.11808	0.439504	-	maker-Fvb7-1-augustus-gene-260.26(maker-Fvb7-1-augustus-gene-260.26)
BP	GO:0015700	arsenite transport	1	0	1	1	0.11808	0.439504	maker-Fvb6-4-augustus-gene-295.48(maker-Fvb6-4-augustus-gene-295.48)	-
BP	GO:0034085	establishment of sister chromatid cohesion	0	1	1	1	0.11808	0.439504	-	maker-Fvb6-1-augustus-gene-224.27(maker-Fvb6-1-augustus-gene-224.27)
BP	GO:0034089	establishment of meiotic sister chromatid cohesion	0	1	1	1	0.11808	0.439504	-	maker-Fvb6-1-augustus-gene-224.27(maker-Fvb6-1-augustus-gene-224.27)
BP	GO:0036369	transcription factor catabolic process	1	0	1	1	0.11808	0.439504	maker-Fvb4-3-snap-gene-143.43(maker-Fvb4-3-snap-gene-143.43)	-
BP	GO:0045144	meiotic sister chromatid segregation	0	1	1	1	0.11808	0.439504	-	maker-Fvb6-1-augustus-gene-224.27(maker-Fvb6-1-augustus-gene-224.27)
BP	GO:0051177	meiotic sister chromatid cohesion	0	1	1	1	0.11808	0.439504	-	maker-Fvb6-1-augustus-gene-224.27(maker-Fvb6-1-augustus-gene-224.27)
BP	GO:0060772	leaf phyllotactic patterning	0	1	1	1	0.11808	0.439504	-	maker-Fvb6-1-augustus-gene-224.27(maker-Fvb6-1-augustus-gene-224.27)
BP	GO:0097359	UDP-glucosylation	0	1	1	1	0.11808	0.439504	-	maker-Fvb5-2-augustus-gene-184.33(maker-Fvb5-2-augustus-gene-184.33)
BP	GO:1900425	negative regulation of defense response to bacterium	1	0	1	1	0.11808	0.439504	maker-Fvb4-3-snap-gene-143.43(maker-Fvb4-3-snap-gene-143.43)	-
BP	GO:1901483	regulation of transcription factor catabolic process	1	0	1	1	0.11808	0.439504	maker-Fvb4-3-snap-gene-143.43(maker-Fvb4-3-snap-gene-143.43)	-
BP	GO:1901485	positive regulation of transcription factor catabolic process	1	0	1	1	0.11808	0.439504	maker-Fvb4-3-snap-gene-143.43(maker-Fvb4-3-snap-gene-143.43)	-
BP	GO:1990359	stress response to zinc ion	1	0	1	1	0.11808	0.439504	augustus_masked-Fvb5-3-processed-gene-222.6(augustus_masked-Fvb5-3-processed-gene-222.6)	-
BP	GO:0009812	flavonoid metabolic process	4	7	11	63	0.11858	0.440661	augustus_masked-Fvb5-1-processed-gene-155.5(augustus_masked-Fvb5-1-processed-gene-155.5),maker-Fvb1-4-augustus-gene-137.37(maker-Fvb1-4-augustus-gene-137.37),maker-Fvb7-2-augustus-gene-219.62(maker-Fvb7-2-augustus-gene-219.62),maker-Fvb7-3-augustus-gene-80.40(maker-Fvb7-3-augustus-gene-80.40)	maker-Fvb7-1-snap-gene-246.50(maker-Fvb7-1-snap-gene-246.50),maker-Fvb7-1-snap-gene-266.63(maker-Fvb7-1-snap-gene-266.63),maker-Fvb7-2-augustus-gene-221.49(maker-Fvb7-2-augustus-gene-221.49),maker-Fvb7-2-augustus-gene-250.76(maker-Fvb7-2-augustus-gene-250.76),maker-Fvb7-3-augustus-gene-53.54(maker-Fvb7-3-augustus-gene-53.54),maker-Fvb7-3-augustus-gene-78.40(maker-Fvb7-3-augustus-gene-78.40),maker…
BP	GO:0048598	embryonic morphogenesis	3	3	6	29	0.11939	0.443226	maker-Fvb5-1-augustus-gene-106.31(maker-Fvb5-1-augustus-gene-106.31),maker-Fvb5-3-augustus-gene-182.59(maker-Fvb5-3-augustus-gene-182.59),maker-Fvb5-4-augustus-gene-78.39(maker-Fvb5-4-augustus-gene-78.39)	augustus_masked-Fvb2-3-processed-gene-44.18(augustus_masked-Fvb2-3-processed-gene-44.18),maker-Fvb4-1-augustus-gene-183.44(maker-Fvb4-1-augustus-gene-183.44),maker-Fvb4-3-augustus-gene-22.38(maker-Fvb4-3-augustus-gene-22.38)
BP	GO:0007389	pattern specification process	18	7	25	166	0.12053	0.447011	augustus_masked-Fvb1-1-processed-gene-176.24(augustus_masked-Fvb1-1-processed-gene-176.24),augustus_masked-Fvb1-2-processed-gene-113.10(augustus_masked-Fvb1-2-processed-gene-113.10),augustus_masked-Fvb1-3-processed-gene-102.7(augustus_masked-Fvb1-3-processed-gene-102.7),augustus_masked-Fvb1-4-processed-gene-92.5(augustus_masked-Fvb1-4-processed-gene-92.5),maker-Fvb1-2-augustus-gene-46.58(maker-Fv…	augustus_masked-Fvb2-3-processed-gene-44.18(augustus_masked-Fvb2-3-processed-gene-44.18),augustus_masked-Fvb3-4-processed-gene-149.4(augustus_masked-Fvb3-4-processed-gene-149.4),maker-Fvb2-1-augustus-gene-251.31(maker-Fvb2-1-augustus-gene-251.31),maker-Fvb3-3-augustus-gene-282.32(maker-Fvb3-3-augustus-gene-282.32),maker-Fvb6-1-augustus-gene-224.27(maker-Fvb6-1-augustus-gene-224.27),maker-Fvb6-2-a…
BP	GO:0009435	NAD biosynthetic process	0	5	5	23	0.12678	0.46553	-	maker-Fvb2-2-snap-gene-120.37(maker-Fvb2-2-snap-gene-120.37),maker-Fvb3-1-augustus-gene-259.44(maker-Fvb3-1-augustus-gene-259.44),maker-Fvb3-2-augustus-gene-61.38(maker-Fvb3-2-augustus-gene-61.38),maker-Fvb3-3-snap-gene-44.77(maker-Fvb3-3-snap-gene-44.77),maker-Fvb6-1-augustus-gene-23.46(maker-Fvb6-1-augustus-gene-23.46)
BP	GO:0000278	mitotic cell cycle	16	5	21	137	0.12722	0.466683	augustus_masked-Fvb7-3-processed-gene-1.15(augustus_masked-Fvb7-3-processed-gene-1.15),augustus_masked-Fvb7-4-processed-gene-20.11(augustus_masked-Fvb7-4-processed-gene-20.11),maker-Fvb1-2-augustus-gene-28.45(maker-Fvb1-2-augustus-gene-28.45),maker-Fvb1-4-augustus-gene-0.28(maker-Fvb1-4-augustus-gene-0.28),maker-Fvb3-1-augustus-gene-299.49(maker-Fvb3-1-augustus-gene-299.49),maker-Fvb3-3-snap-gene…	maker-Fvb1-3-snap-gene-73.77(maker-Fvb1-3-snap-gene-73.77),maker-Fvb1-4-augustus-gene-64.61(maker-Fvb1-4-augustus-gene-64.61),maker-Fvb4-3-snap-gene-137.69(maker-Fvb4-3-snap-gene-137.69),maker-Fvb6-1-augustus-gene-224.27(maker-Fvb6-1-augustus-gene-224.27),snap_masked-Fvb7-3-processed-gene-43.37(snap_masked-Fvb7-3-processed-gene-43.37)
BP	GO:0033356	UDP-L-arabinose metabolic process	3	0	3	11	0.13173	0.478959	maker-Fvb2-1-augustus-gene-185.39(maker-Fvb2-1-augustus-gene-185.39),maker-Fvb2-2-augustus-gene-33.57(maker-Fvb2-2-augustus-gene-33.57),maker-Fvb2-3-augustus-gene-75.44(maker-Fvb2-3-augustus-gene-75.44)	-
BP	GO:0042814	monopolar cell growth	3	0	3	11	0.13173	0.478959	maker-Fvb5-1-augustus-gene-86.45(maker-Fvb5-1-augustus-gene-86.45),maker-Fvb5-2-augustus-gene-76.41(maker-Fvb5-2-augustus-gene-76.41),maker-Fvb5-3-augustus-gene-204.52(maker-Fvb5-3-augustus-gene-204.52)	-
BP	GO:0043967	histone H4 acetylation	1	2	3	11	0.13173	0.478959	maker-Fvb2-2-augustus-gene-170.28(maker-Fvb2-2-augustus-gene-170.28)	maker-Fvb1-2-snap-gene-11.73(maker-Fvb1-2-snap-gene-11.73),maker-Fvb1-4-augustus-gene-29.47(maker-Fvb1-4-augustus-gene-29.47)
BP	GO:0070919	production of siRNA involved in chromatin silencing by small RNA	3	0	3	11	0.13173	0.478959	maker-Fvb5-1-augustus-gene-36.58(maker-Fvb5-1-augustus-gene-36.58),maker-Fvb5-2-augustus-gene-31.51(maker-Fvb5-2-augustus-gene-31.51),maker-Fvb5-4-snap-gene-29.99(maker-Fvb5-4-snap-gene-29.99)	-
BP	GO:0000462	maturation of SSU-rRNA from tricistronic rRNA transcript (SSU-rRNA, 5.8S rRNA, LSU-rRNA)	3	1	4	17	0.13226	0.479944	maker-Fvb5-1-augustus-gene-224.45(maker-Fvb5-1-augustus-gene-224.45),maker-Fvb5-2-augustus-gene-192.40(maker-Fvb5-2-augustus-gene-192.40),maker-Fvb6-3-augustus-gene-310.32(maker-Fvb6-3-augustus-gene-310.32)	maker-Fvb6-2-snap-gene-276.73(maker-Fvb6-2-snap-gene-276.73)
BP	GO:0018344	protein geranylgeranylation	0	4	4	17	0.13226	0.479944	-	maker-Fvb6-1-snap-gene-59.74(maker-Fvb6-1-snap-gene-59.74),maker-Fvb6-2-snap-gene-328.28(maker-Fvb6-2-snap-gene-328.28),maker-Fvb6-3-snap-gene-53.96(maker-Fvb6-3-snap-gene-53.96),maker-Fvb7-4-augustus-gene-65.48(maker-Fvb7-4-augustus-gene-65.48)
BP	GO:0055075	potassium ion homeostasis	6	0	6	30	0.13516	0.489031	maker-Fvb3-1-augustus-gene-109.20(maker-Fvb3-1-augustus-gene-109.20),maker-Fvb4-1-snap-gene-125.59(maker-Fvb4-1-snap-gene-125.59),maker-Fvb4-2-snap-gene-104.33(maker-Fvb4-2-snap-gene-104.33),maker-Fvb4-3-augustus-gene-145.27(maker-Fvb4-3-augustus-gene-145.27),maker-Fvb4-3-augustus-gene-184.33(maker-Fvb4-3-augustus-gene-184.33),maker-Fvb4-4-snap-gene-113.29(maker-Fvb4-4-snap-gene-113.29)	-
BP	GO:0019752	carboxylic acid metabolic process	143	75	218	1721	0.1358	0.489204	augustus_masked-Fvb2-3-processed-gene-168.12(augustus_masked-Fvb2-3-processed-gene-168.12),augustus_masked-Fvb2-4-processed-gene-62.2(augustus_masked-Fvb2-4-processed-gene-62.2),augustus_masked-Fvb3-1-processed-gene-310.18(augustus_masked-Fvb3-1-processed-gene-310.18),augustus_masked-Fvb4-1-processed-gene-81.2(augustus_masked-Fvb4-1-processed-gene-81.2),augustus_masked-Fvb5-1-processed-gene-127.8…	augustus_masked-Fvb1-1-processed-gene-166.5(augustus_masked-Fvb1-1-processed-gene-166.5),augustus_masked-Fvb1-2-processed-gene-162.3(augustus_masked-Fvb1-2-processed-gene-162.3),augustus_masked-Fvb2-1-processed-gene-259.14(augustus_masked-Fvb2-1-processed-gene-259.14),augustus_masked-Fvb2-3-processed-gene-20.0(augustus_masked-Fvb2-3-processed-gene-20.0),augustus_masked-Fvb2-4-processed-gene-262.8…
BP	GO:0009826	unidimensional cell growth	13	5	18	116	0.13745	0.493749	augustus_masked-Fvb5-3-processed-gene-126.6(augustus_masked-Fvb5-3-processed-gene-126.6),maker-Fvb1-3-snap-gene-75.65(maker-Fvb1-3-snap-gene-75.65),maker-Fvb2-1-augustus-gene-96.54(maker-Fvb2-1-augustus-gene-96.54),maker-Fvb2-2-augustus-gene-105.47(maker-Fvb2-2-augustus-gene-105.47),maker-Fvb2-3-augustus-gene-115.52(maker-Fvb2-3-augustus-gene-115.52),maker-Fvb2-4-augustus-gene-123.42(maker-Fvb2-4…	maker-Fvb2-1-augustus-gene-252.51(maker-Fvb2-1-augustus-gene-252.51),maker-Fvb2-4-augustus-gene-249.49(maker-Fvb2-4-augustus-gene-249.49),maker-Fvb5-3-augustus-gene-152.35(maker-Fvb5-3-augustus-gene-152.35),maker-Fvb5-4-augustus-gene-109.32(maker-Fvb5-4-augustus-gene-109.32),snap_masked-Fvb2-3-processed-gene-37.26(snap_masked-Fvb2-3-processed-gene-37.26)
BP	GO:0009084	glutamine family amino acid biosynthetic process	11	1	12	72	0.13753	0.493749	maker-Fvb6-1-augustus-gene-240.33(maker-Fvb6-1-augustus-gene-240.33),maker-Fvb6-3-augustus-gene-338.41(maker-Fvb6-3-augustus-gene-338.41),maker-Fvb6-4-augustus-gene-119.35(maker-Fvb6-4-augustus-gene-119.35),maker-Fvb7-2-augustus-gene-286.41(maker-Fvb7-2-augustus-gene-286.41),maker-Fvb7-2-augustus-gene-322.83(maker-Fvb7-2-augustus-gene-322.83),maker-Fvb7-2-snap-gene-232.75(maker-Fvb7-2-snap-gene-2…	snap_masked-Fvb5-1-processed-gene-108.29(snap_masked-Fvb5-1-processed-gene-108.29)
BP	GO:0015995	chlorophyll biosynthetic process	7	0	7	37	0.13945	0.500157	augustus_masked-Fvb5-4-processed-gene-47.3(augustus_masked-Fvb5-4-processed-gene-47.3),maker-Fvb3-3-augustus-gene-27.43(maker-Fvb3-3-augustus-gene-27.43),maker-Fvb3-4-augustus-gene-122.30(maker-Fvb3-4-augustus-gene-122.30),maker-Fvb3-4-augustus-gene-250.52(maker-Fvb3-4-augustus-gene-250.52),maker-Fvb5-1-augustus-gene-53.50(maker-Fvb5-1-augustus-gene-53.50),maker-Fvb6-1-augustus-gene-188.23(maker-…	-
BP	GO:0006541	glutamine metabolic process	4	4	8	44	0.14129	0.506266	maker-Fvb1-3-augustus-gene-89.34(maker-Fvb1-3-augustus-gene-89.34),maker-Fvb5-3-augustus-gene-5.36(maker-Fvb5-3-augustus-gene-5.36),maker-Fvb6-1-augustus-gene-240.33(maker-Fvb6-1-augustus-gene-240.33),maker-Fvb6-4-augustus-gene-119.35(maker-Fvb6-4-augustus-gene-119.35)	maker-Fvb1-4-augustus-gene-78.30(maker-Fvb1-4-augustus-gene-78.30),maker-Fvb3-4-augustus-gene-229.30(maker-Fvb3-4-augustus-gene-229.30),maker-Fvb7-3-augustus-gene-127.43(maker-Fvb7-3-augustus-gene-127.43),snap_masked-Fvb5-1-processed-gene-108.29(snap_masked-Fvb5-1-processed-gene-108.29)
BP	GO:0032870	cellular response to hormone stimulus	26	35	61	451	0.14366	0.513524	augustus_masked-Fvb2-3-processed-gene-69.13(augustus_masked-Fvb2-3-processed-gene-69.13),augustus_masked-Fvb6-2-processed-gene-175.7(augustus_masked-Fvb6-2-processed-gene-175.7),augustus_masked-Fvb6-2-processed-gene-220.9(augustus_masked-Fvb6-2-processed-gene-220.9),augustus_masked-Fvb7-4-processed-gene-102.12(augustus_masked-Fvb7-4-processed-gene-102.12),maker-Fvb1-2-augustus-gene-2.45(maker-Fvb…	augustus_masked-Fvb1-3-processed-gene-105.3(augustus_masked-Fvb1-3-processed-gene-105.3),augustus_masked-Fvb3-4-processed-gene-149.4(augustus_masked-Fvb3-4-processed-gene-149.4),maker-Fvb1-1-augustus-gene-168.26(maker-Fvb1-1-augustus-gene-168.26),maker-Fvb1-1-snap-gene-237.84(maker-Fvb1-1-snap-gene-237.84),maker-Fvb1-2-snap-gene-5.81(maker-Fvb1-2-snap-gene-5.81),maker-Fvb1-3-augustus-gene-114.40(…
BP	GO:0071495	cellular response to endogenous stimulus	26	35	61	451	0.14366	0.513524	augustus_masked-Fvb2-3-processed-gene-69.13(augustus_masked-Fvb2-3-processed-gene-69.13),augustus_masked-Fvb6-2-processed-gene-175.7(augustus_masked-Fvb6-2-processed-gene-175.7),augustus_masked-Fvb6-2-processed-gene-220.9(augustus_masked-Fvb6-2-processed-gene-220.9),augustus_masked-Fvb7-4-processed-gene-102.12(augustus_masked-Fvb7-4-processed-gene-102.12),maker-Fvb1-2-augustus-gene-2.45(maker-Fvb…	augustus_masked-Fvb1-3-processed-gene-105.3(augustus_masked-Fvb1-3-processed-gene-105.3),augustus_masked-Fvb3-4-processed-gene-149.4(augustus_masked-Fvb3-4-processed-gene-149.4),maker-Fvb1-1-augustus-gene-168.26(maker-Fvb1-1-augustus-gene-168.26),maker-Fvb1-1-snap-gene-237.84(maker-Fvb1-1-snap-gene-237.84),maker-Fvb1-2-snap-gene-5.81(maker-Fvb1-2-snap-gene-5.81),maker-Fvb1-3-augustus-gene-114.40(…
BP	GO:0005982	starch metabolic process	12	1	13	80	0.14512	0.517488	maker-Fvb2-3-augustus-gene-13.48(maker-Fvb2-3-augustus-gene-13.48),maker-Fvb2-4-augustus-gene-190.63(maker-Fvb2-4-augustus-gene-190.63),maker-Fvb6-1-augustus-gene-188.23(maker-Fvb6-1-augustus-gene-188.23),maker-Fvb6-1-augustus-gene-23.44(maker-Fvb6-1-augustus-gene-23.44),maker-Fvb7-1-augustus-gene-208.42(maker-Fvb7-1-augustus-gene-208.42),maker-Fvb7-2-augustus-gene-136.45(maker-Fvb7-2-augustus-ge…	maker-Fvb2-3-snap-gene-167.34(maker-Fvb2-3-snap-gene-167.34)
BP	GO:0008361	regulation of cell size	0	5	5	24	0.14546	0.518201	-	maker-Fvb6-2-augustus-gene-171.31(maker-Fvb6-2-augustus-gene-171.31),maker-Fvb6-2-augustus-gene-303.62(maker-Fvb6-2-augustus-gene-303.62),maker-Fvb6-3-augustus-gene-28.42(maker-Fvb6-3-augustus-gene-28.42),maker-Fvb6-3-augustus-gene-314.21(maker-Fvb6-3-augustus-gene-314.21),maker-Fvb6-4-augustus-gene-115.14(maker-Fvb6-4-augustus-gene-115.14)
BP	GO:0015698	inorganic anion transport	12	17	29	201	0.14819	0.525904	augustus_masked-Fvb5-1-processed-gene-238.7(augustus_masked-Fvb5-1-processed-gene-238.7),augustus_masked-Fvb5-2-processed-gene-204.3(augustus_masked-Fvb5-2-processed-gene-204.3),maker-Fvb1-3-augustus-gene-98.38(maker-Fvb1-3-augustus-gene-98.38),maker-Fvb2-1-snap-gene-200.77(maker-Fvb2-1-snap-gene-200.77),maker-Fvb2-2-augustus-gene-25.36(maker-Fvb2-2-augustus-gene-25.36),maker-Fvb4-3-snap-gene-120…	augustus_masked-Fvb2-2-processed-gene-21.6(augustus_masked-Fvb2-2-processed-gene-21.6),maker-Fvb1-2-snap-gene-206.12(maker-Fvb1-2-snap-gene-206.12),maker-Fvb1-3-augustus-gene-199.23(maker-Fvb1-3-augustus-gene-199.23),maker-Fvb3-1-augustus-gene-269.42(maker-Fvb3-1-augustus-gene-269.42),maker-Fvb4-1-augustus-gene-183.44(maker-Fvb4-1-augustus-gene-183.44),maker-Fvb4-2-augustus-gene-23.33(maker-Fvb4-…
BP	GO:0009607	response to biotic stimulus	16	35	51	373	0.14876	0.527422	augustus_masked-Fvb2-2-processed-gene-48.0(augustus_masked-Fvb2-2-processed-gene-48.0),augustus_masked-Fvb6-2-processed-gene-220.9(augustus_masked-Fvb6-2-processed-gene-220.9),augustus_masked-Fvb7-4-processed-gene-102.12(augustus_masked-Fvb7-4-processed-gene-102.12),maker-Fvb1-2-augustus-gene-46.58(maker-Fvb1-2-augustus-gene-46.58),maker-Fvb1-3-augustus-gene-8.37(maker-Fvb1-3-augustus-gene-8.37),…	augustus_masked-Fvb3-4-processed-gene-138.4(augustus_masked-Fvb3-4-processed-gene-138.4),augustus_masked-Fvb3-4-processed-gene-261.11(augustus_masked-Fvb3-4-processed-gene-261.11),augustus_masked-Fvb4-3-processed-gene-128.14(augustus_masked-Fvb4-3-processed-gene-128.14),augustus_masked-Fvb4-3-processed-gene-132.12(augustus_masked-Fvb4-3-processed-gene-132.12),augustus_masked-Fvb4-4-processed-gene…
BP	GO:0042594	response to starvation	2	9	11	66	0.15052	0.527823	augustus_masked-Fvb5-1-processed-gene-238.7(augustus_masked-Fvb5-1-processed-gene-238.7),augustus_masked-Fvb5-2-processed-gene-204.3(augustus_masked-Fvb5-2-processed-gene-204.3)	maker-Fvb1-1-augustus-gene-259.62(maker-Fvb1-1-augustus-gene-259.62),maker-Fvb1-2-augustus-gene-39.74(maker-Fvb1-2-augustus-gene-39.74),maker-Fvb1-3-augustus-gene-15.67(maker-Fvb1-3-augustus-gene-15.67),maker-Fvb1-4-snap-gene-14.89(maker-Fvb1-4-snap-gene-14.89),maker-Fvb3-1-augustus-gene-269.42(maker-Fvb3-1-augustus-gene-269.42),maker-Fvb4-1-augustus-gene-183.44(maker-Fvb4-1-augustus-gene-183.44)…
BP	GO:0006278	RNA-dependent DNA biosynthetic process	2	0	2	6	0.15148	0.527823	maker-Fvb2-2-augustus-gene-107.42(maker-Fvb2-2-augustus-gene-107.42),maker-Fvb2-3-augustus-gene-117.40(maker-Fvb2-3-augustus-gene-117.40)	-
BP	GO:0007023	post-chaperonin tubulin folding pathway	2	0	2	6	0.15148	0.527823	augustus_masked-Fvb1-3-processed-gene-131.9(augustus_masked-Fvb1-3-processed-gene-131.9),maker-Fvb7-4-augustus-gene-157.44(maker-Fvb7-4-augustus-gene-157.44)	-
BP	GO:0009051	pentose-phosphate shunt, oxidative branch	2	0	2	6	0.15148	0.527823	maker-Fvb6-1-snap-gene-73.84(maker-Fvb6-1-snap-gene-73.84),maker-Fvb6-4-augustus-gene-300.43(maker-Fvb6-4-augustus-gene-300.43)	-
BP	GO:0009245	lipid A biosynthetic process	2	0	2	6	0.15148	0.527823	maker-Fvb4-2-augustus-gene-18.53(maker-Fvb4-2-augustus-gene-18.53),maker-Fvb4-3-augustus-gene-18.54(maker-Fvb4-3-augustus-gene-18.54)	-
BP	GO:0034472	snRNA 3'-end processing	1	1	2	6	0.15148	0.527823	maker-Fvb7-1-augustus-gene-271.53(maker-Fvb7-1-augustus-gene-271.53)	snap_masked-Fvb5-1-processed-gene-24.23(snap_masked-Fvb5-1-processed-gene-24.23)
BP	GO:0043620	regulation of DNA-templated transcription in response to stress	0	2	2	6	0.15148	0.527823	-	maker-Fvb4-2-augustus-gene-73.40(maker-Fvb4-2-augustus-gene-73.40),maker-Fvb4-4-augustus-gene-72.68(maker-Fvb4-4-augustus-gene-72.68)
BP	GO:0046168	glycerol-3-phosphate catabolic process	2	0	2	6	0.15148	0.527823	maker-Fvb7-1-augustus-gene-267.37(maker-Fvb7-1-augustus-gene-267.37),maker-Fvb7-3-augustus-gene-53.57(maker-Fvb7-3-augustus-gene-53.57)	-
BP	GO:0046493	lipid A metabolic process	2	0	2	6	0.15148	0.527823	maker-Fvb4-2-augustus-gene-18.53(maker-Fvb4-2-augustus-gene-18.53),maker-Fvb4-3-augustus-gene-18.54(maker-Fvb4-3-augustus-gene-18.54)	-
BP	GO:0050829	defense response to Gram-negative bacterium	2	0	2	6	0.15148	0.527823	maker-Fvb6-1-augustus-gene-38.58(maker-Fvb6-1-augustus-gene-38.58),maker-Fvb6-4-augustus-gene-335.75(maker-Fvb6-4-augustus-gene-335.75)	-
BP	GO:0051123	RNA polymerase II transcriptional preinitiation complex assembly	1	1	2	6	0.15148	0.527823	augustus_masked-Fvb2-4-processed-gene-69.7(augustus_masked-Fvb2-4-processed-gene-69.7)	maker-Fvb3-1-augustus-gene-6.45(maker-Fvb3-1-augustus-gene-6.45)
BP	GO:0070072	vacuolar proton-transporting V-type ATPase complex assembly	2	0	2	6	0.15148	0.527823	augustus_masked-Fvb4-1-processed-gene-8.3(augustus_masked-Fvb4-1-processed-gene-8.3),maker-Fvb3-4-augustus-gene-232.63(maker-Fvb3-4-augustus-gene-232.63)	-
BP	GO:0070897	DNA-templated transcriptional preinitiation complex assembly	1	1	2	6	0.15148	0.527823	augustus_masked-Fvb2-4-processed-gene-69.7(augustus_masked-Fvb2-4-processed-gene-69.7)	maker-Fvb3-1-augustus-gene-6.45(maker-Fvb3-1-augustus-gene-6.45)
BP	GO:1901269	lipooligosaccharide metabolic process	2	0	2	6	0.15148	0.527823	maker-Fvb4-2-augustus-gene-18.53(maker-Fvb4-2-augustus-gene-18.53),maker-Fvb4-3-augustus-gene-18.54(maker-Fvb4-3-augustus-gene-18.54)	-
BP	GO:1901271	lipooligosaccharide biosynthetic process	2	0	2	6	0.15148	0.527823	maker-Fvb4-2-augustus-gene-18.53(maker-Fvb4-2-augustus-gene-18.53),maker-Fvb4-3-augustus-gene-18.54(maker-Fvb4-3-augustus-gene-18.54)	-
BP	GO:0043436	oxoacid metabolic process	145	75	220	1745	0.15158	0.527823	augustus_masked-Fvb2-3-processed-gene-168.12(augustus_masked-Fvb2-3-processed-gene-168.12),augustus_masked-Fvb2-4-processed-gene-62.2(augustus_masked-Fvb2-4-processed-gene-62.2),augustus_masked-Fvb3-1-processed-gene-310.18(augustus_masked-Fvb3-1-processed-gene-310.18),augustus_masked-Fvb4-1-processed-gene-81.2(augustus_masked-Fvb4-1-processed-gene-81.2),augustus_masked-Fvb5-1-processed-gene-127.8…	augustus_masked-Fvb1-1-processed-gene-166.5(augustus_masked-Fvb1-1-processed-gene-166.5),augustus_masked-Fvb1-2-processed-gene-162.3(augustus_masked-Fvb1-2-processed-gene-162.3),augustus_masked-Fvb2-1-processed-gene-259.14(augustus_masked-Fvb2-1-processed-gene-259.14),augustus_masked-Fvb2-3-processed-gene-20.0(augustus_masked-Fvb2-3-processed-gene-20.0),augustus_masked-Fvb2-4-processed-gene-262.8…
BP	GO:0000910	cytokinesis	11	3	14	88	0.15173	0.527849	augustus_masked-Fvb7-3-processed-gene-1.15(augustus_masked-Fvb7-3-processed-gene-1.15),augustus_masked-Fvb7-4-processed-gene-20.11(augustus_masked-Fvb7-4-processed-gene-20.11),maker-Fvb3-1-augustus-gene-165.27(maker-Fvb3-1-augustus-gene-165.27),maker-Fvb3-2-augustus-gene-150.36(maker-Fvb3-2-augustus-gene-150.36),maker-Fvb3-4-augustus-gene-161.54(maker-Fvb3-4-augustus-gene-161.54),maker-Fvb6-1-sna…	maker-Fvb4-1-augustus-gene-144.34(maker-Fvb4-1-augustus-gene-144.34),maker-Fvb4-1-snap-gene-132.65(maker-Fvb4-1-snap-gene-132.65),maker-Fvb4-3-augustus-gene-102.46(maker-Fvb4-3-augustus-gene-102.46)
BP	GO:0010154	fruit development	36	17	53	390	0.15414	0.53227	augustus_masked-Fvb1-3-processed-gene-150.9(augustus_masked-Fvb1-3-processed-gene-150.9),augustus_masked-Fvb3-3-processed-gene-181.1(augustus_masked-Fvb3-3-processed-gene-181.1),augustus_masked-Fvb6-1-processed-gene-244.1(augustus_masked-Fvb6-1-processed-gene-244.1),augustus_masked-Fvb7-2-processed-gene-13.0(augustus_masked-Fvb7-2-processed-gene-13.0),maker-Fvb1-2-augustus-gene-28.45(maker-Fvb1-2…	augustus_masked-Fvb2-1-processed-gene-146.5(augustus_masked-Fvb2-1-processed-gene-146.5),augustus_masked-Fvb2-3-processed-gene-44.18(augustus_masked-Fvb2-3-processed-gene-44.18),augustus_masked-Fvb4-2-processed-gene-158.9(augustus_masked-Fvb4-2-processed-gene-158.9),maker-Fvb2-1-augustus-gene-251.31(maker-Fvb2-1-augustus-gene-251.31),maker-Fvb3-2-augustus-gene-205.29(maker-Fvb3-2-augustus-gene-20…
BP	GO:0009267	cellular response to starvation	0	9	9	52	0.15437	0.532533	-	maker-Fvb1-1-augustus-gene-259.62(maker-Fvb1-1-augustus-gene-259.62),maker-Fvb1-2-augustus-gene-39.74(maker-Fvb1-2-augustus-gene-39.74),maker-Fvb1-3-augustus-gene-15.67(maker-Fvb1-3-augustus-gene-15.67),maker-Fvb1-4-snap-gene-14.89(maker-Fvb1-4-snap-gene-14.89),maker-Fvb3-1-augustus-gene-269.42(maker-Fvb3-1-augustus-gene-269.42),maker-Fvb4-1-augustus-gene-183.44(maker-Fvb4-1-augustus-gene-183.44)…
BP	GO:0042023	DNA endoreduplication	0	4	4	18	0.15502	0.534278	-	augustus_masked-Fvb4-1-processed-gene-170.12(augustus_masked-Fvb4-1-processed-gene-170.12),maker-Fvb1-3-snap-gene-73.77(maker-Fvb1-3-snap-gene-73.77),maker-Fvb1-4-augustus-gene-64.61(maker-Fvb1-4-augustus-gene-64.61),maker-Fvb3-3-augustus-gene-282.32(maker-Fvb3-3-augustus-gene-282.32)
BP	GO:0002943	tRNA dihydrouridine synthesis	3	0	3	12	0.16095	0.547959	maker-Fvb1-1-augustus-gene-192.56(maker-Fvb1-1-augustus-gene-192.56),maker-Fvb2-3-snap-gene-157.38(maker-Fvb2-3-snap-gene-157.38),maker-Fvb2-4-augustus-gene-79.36(maker-Fvb2-4-augustus-gene-79.36)	-
BP	GO:0010021	amylopectin biosynthetic process	3	0	3	12	0.16095	0.547959	augustus_masked-Fvb2-1-processed-gene-155.6(augustus_masked-Fvb2-1-processed-gene-155.6),augustus_masked-Fvb2-2-processed-gene-56.2(augustus_masked-Fvb2-2-processed-gene-56.2),maker-Fvb7-2-augustus-gene-284.72(maker-Fvb7-2-augustus-gene-284.72)	-
BP	GO:0015976	carbon utilization	3	0	3	12	0.16095	0.547959	maker-Fvb3-1-augustus-gene-42.36(maker-Fvb3-1-augustus-gene-42.36),maker-Fvb3-2-augustus-gene-273.19(maker-Fvb3-2-augustus-gene-273.19),maker-Fvb3-3-snap-gene-255.45(maker-Fvb3-3-snap-gene-255.45)	-
BP	GO:0019253	reductive pentose-phosphate cycle	3	0	3	12	0.16095	0.547959	maker-Fvb2-4-augustus-gene-7.41(maker-Fvb2-4-augustus-gene-7.41),maker-Fvb6-3-augustus-gene-179.15(maker-Fvb6-3-augustus-gene-179.15),maker-Fvb6-4-augustus-gene-198.22(maker-Fvb6-4-augustus-gene-198.22)	-
BP	GO:0019685	photosynthesis, dark reaction	3	0	3	12	0.16095	0.547959	maker-Fvb2-4-augustus-gene-7.41(maker-Fvb2-4-augustus-gene-7.41),maker-Fvb6-3-augustus-gene-179.15(maker-Fvb6-3-augustus-gene-179.15),maker-Fvb6-4-augustus-gene-198.22(maker-Fvb6-4-augustus-gene-198.22)	-
BP	GO:0031048	chromatin silencing by small RNA	3	0	3	12	0.16095	0.547959	maker-Fvb5-1-augustus-gene-36.58(maker-Fvb5-1-augustus-gene-36.58),maker-Fvb5-2-augustus-gene-31.51(maker-Fvb5-2-augustus-gene-31.51),maker-Fvb5-4-snap-gene-29.99(maker-Fvb5-4-snap-gene-29.99)	-
BP	GO:0036065	fucosylation	0	3	3	12	0.16095	0.547959	-	maker-Fvb4-2-snap-gene-31.69(maker-Fvb4-2-snap-gene-31.69),maker-Fvb4-3-snap-gene-34.73(maker-Fvb4-3-snap-gene-34.73),maker-Fvb4-4-augustus-gene-33.60(maker-Fvb4-4-augustus-gene-33.60)
BP	GO:0051353	positive regulation of oxidoreductase activity	3	0	3	12	0.16095	0.547959	maker-Fvb1-2-augustus-gene-64.47(maker-Fvb1-2-augustus-gene-64.47),maker-Fvb1-3-augustus-gene-43.53(maker-Fvb1-3-augustus-gene-43.53),maker-Fvb1-4-augustus-gene-40.42(maker-Fvb1-4-augustus-gene-40.42)	-
BP	GO:0097502	mannosylation	0	3	3	12	0.16095	0.547959	-	maker-Fvb3-2-augustus-gene-205.29(maker-Fvb3-2-augustus-gene-205.29),maker-Fvb3-3-augustus-gene-184.19(maker-Fvb3-3-augustus-gene-184.19),maker-Fvb3-4-augustus-gene-107.8(maker-Fvb3-4-augustus-gene-107.8)
BP	GO:2000896	amylopectin metabolic process	3	0	3	12	0.16095	0.547959	augustus_masked-Fvb2-1-processed-gene-155.6(augustus_masked-Fvb2-1-processed-gene-155.6),augustus_masked-Fvb2-2-processed-gene-56.2(augustus_masked-Fvb2-2-processed-gene-56.2),maker-Fvb7-2-augustus-gene-284.72(maker-Fvb7-2-augustus-gene-284.72)	-
BP	GO:0010558	negative regulation of macromolecule biosynthetic process	7	16	23	157	0.16235	0.551607	augustus_masked-Fvb4-1-processed-gene-59.3(augustus_masked-Fvb4-1-processed-gene-59.3),maker-Fvb4-3-augustus-gene-259.38(maker-Fvb4-3-augustus-gene-259.38),maker-Fvb4-4-snap-gene-221.15(maker-Fvb4-4-snap-gene-221.15),maker-Fvb4-4-snap-gene-80.52(maker-Fvb4-4-snap-gene-80.52),maker-Fvb5-1-augustus-gene-36.58(maker-Fvb5-1-augustus-gene-36.58),maker-Fvb5-2-augustus-gene-31.51(maker-Fvb5-2-augustus-g…	augustus_masked-Fvb4-3-processed-gene-4.13(augustus_masked-Fvb4-3-processed-gene-4.13),maker-Fvb1-1-augustus-gene-197.40(maker-Fvb1-1-augustus-gene-197.40),maker-Fvb1-2-snap-gene-11.73(maker-Fvb1-2-snap-gene-11.73),maker-Fvb1-3-snap-gene-73.77(maker-Fvb1-3-snap-gene-73.77),maker-Fvb1-4-augustus-gene-29.47(maker-Fvb1-4-augustus-gene-29.47),maker-Fvb1-4-augustus-gene-64.61(maker-Fvb1-4-augustus-gen…
BP	GO:0031407	oxylipin metabolic process	3	7	10	60	0.1651	0.556997	maker-Fvb4-1-snap-gene-111.38(maker-Fvb4-1-snap-gene-111.38),snap_masked-Fvb4-1-processed-gene-134.15(snap_masked-Fvb4-1-processed-gene-134.15),snap_masked-Fvb4-4-processed-gene-67.40(snap_masked-Fvb4-4-processed-gene-67.40)	augustus_masked-Fvb2-1-processed-gene-259.14(augustus_masked-Fvb2-1-processed-gene-259.14),augustus_masked-Fvb2-4-processed-gene-262.8(augustus_masked-Fvb2-4-processed-gene-262.8),maker-Fvb6-1-snap-gene-324.56(maker-Fvb6-1-snap-gene-324.56),maker-Fvb6-2-augustus-gene-237.48(maker-Fvb6-2-augustus-gene-237.48),maker-Fvb6-3-snap-gene-381.50(maker-Fvb6-3-snap-gene-381.50),maker-Fvb6-4-snap-gene-48.53…
BP	GO:0006094	gluconeogenesis	4	1	5	25	0.16522	0.556997	maker-Fvb1-1-snap-gene-169.41(maker-Fvb1-1-snap-gene-169.41),maker-Fvb1-2-augustus-gene-123.53(maker-Fvb1-2-augustus-gene-123.53),maker-Fvb1-4-snap-gene-98.65(maker-Fvb1-4-snap-gene-98.65),maker-Fvb5-4-augustus-gene-209.18(maker-Fvb5-4-augustus-gene-209.18)	maker-Fvb5-3-augustus-gene-52.42(maker-Fvb5-3-augustus-gene-52.42)
BP	GO:0010431	seed maturation	5	0	5	25	0.16522	0.556997	maker-Fvb2-3-augustus-gene-13.48(maker-Fvb2-3-augustus-gene-13.48),maker-Fvb2-4-augustus-gene-190.63(maker-Fvb2-4-augustus-gene-190.63),maker-Fvb3-3-augustus-gene-239.53(maker-Fvb3-3-augustus-gene-239.53),snap_masked-Fvb2-1-processed-gene-183.21(snap_masked-Fvb2-1-processed-gene-183.21),snap_masked-Fvb2-2-processed-gene-44.35(snap_masked-Fvb2-2-processed-gene-44.35)	-
BP	GO:0019319	hexose biosynthetic process	4	1	5	25	0.16522	0.556997	maker-Fvb1-1-snap-gene-169.41(maker-Fvb1-1-snap-gene-169.41),maker-Fvb1-2-augustus-gene-123.53(maker-Fvb1-2-augustus-gene-123.53),maker-Fvb1-4-snap-gene-98.65(maker-Fvb1-4-snap-gene-98.65),maker-Fvb5-4-augustus-gene-209.18(maker-Fvb5-4-augustus-gene-209.18)	maker-Fvb5-3-augustus-gene-52.42(maker-Fvb5-3-augustus-gene-52.42)
BP	GO:0042168	heme metabolic process	2	3	5	25	0.16522	0.556997	maker-Fvb6-3-augustus-gene-424.57(maker-Fvb6-3-augustus-gene-424.57),maker-Fvb6-4-augustus-gene-27.49(maker-Fvb6-4-augustus-gene-27.49)	maker-Fvb1-1-augustus-gene-259.60(maker-Fvb1-1-augustus-gene-259.60),maker-Fvb2-2-snap-gene-12.73(maker-Fvb2-2-snap-gene-12.73),maker-Fvb7-1-snap-gene-23.26(maker-Fvb7-1-snap-gene-23.26)
BP	GO:1901698	response to nitrogen compound	11	4	15	97	0.16723	0.56178	augustus_masked-Fvb2-4-processed-gene-69.7(augustus_masked-Fvb2-4-processed-gene-69.7),augustus_masked-Fvb4-1-processed-gene-59.3(augustus_masked-Fvb4-1-processed-gene-59.3),maker-Fvb1-2-augustus-gene-46.58(maker-Fvb1-2-augustus-gene-46.58),maker-Fvb1-3-augustus-gene-8.37(maker-Fvb1-3-augustus-gene-8.37),maker-Fvb4-1-augustus-gene-6.23(maker-Fvb4-1-augustus-gene-6.23),maker-Fvb4-3-augustus-gene-2…	maker-Fvb1-2-augustus-gene-44.57(maker-Fvb1-2-augustus-gene-44.57),maker-Fvb5-2-augustus-gene-165.15(maker-Fvb5-2-augustus-gene-165.15),maker-Fvb5-2-snap-gene-37.77(maker-Fvb5-2-snap-gene-37.77),maker-Fvb5-4-augustus-gene-0.34(maker-Fvb5-4-augustus-gene-0.34)
BP	GO:0006475	internal protein amino acid acetylation	2	7	9	53	0.1677	0.56178	maker-Fvb2-2-augustus-gene-170.28(maker-Fvb2-2-augustus-gene-170.28),maker-Fvb6-3-augustus-gene-197.37(maker-Fvb6-3-augustus-gene-197.37)	augustus_masked-Fvb1-4-processed-gene-90.12(augustus_masked-Fvb1-4-processed-gene-90.12),maker-Fvb1-1-snap-gene-178.39(maker-Fvb1-1-snap-gene-178.39),maker-Fvb1-2-snap-gene-11.73(maker-Fvb1-2-snap-gene-11.73),maker-Fvb1-3-augustus-gene-101.43(maker-Fvb1-3-augustus-gene-101.43),maker-Fvb1-4-augustus-gene-29.47(maker-Fvb1-4-augustus-gene-29.47),maker-Fvb6-1-snap-gene-73.76(maker-Fvb6-1-snap-gene-73…
BP	GO:0016573	histone acetylation	2	7	9	53	0.1677	0.56178	maker-Fvb2-2-augustus-gene-170.28(maker-Fvb2-2-augustus-gene-170.28),maker-Fvb6-3-augustus-gene-197.37(maker-Fvb6-3-augustus-gene-197.37)	augustus_masked-Fvb1-4-processed-gene-90.12(augustus_masked-Fvb1-4-processed-gene-90.12),maker-Fvb1-1-snap-gene-178.39(maker-Fvb1-1-snap-gene-178.39),maker-Fvb1-2-snap-gene-11.73(maker-Fvb1-2-snap-gene-11.73),maker-Fvb1-3-augustus-gene-101.43(maker-Fvb1-3-augustus-gene-101.43),maker-Fvb1-4-augustus-gene-29.47(maker-Fvb1-4-augustus-gene-29.47),maker-Fvb6-1-snap-gene-73.76(maker-Fvb6-1-snap-gene-73…
BP	GO:0018393	internal peptidyl-lysine acetylation	2	7	9	53	0.1677	0.56178	maker-Fvb2-2-augustus-gene-170.28(maker-Fvb2-2-augustus-gene-170.28),maker-Fvb6-3-augustus-gene-197.37(maker-Fvb6-3-augustus-gene-197.37)	augustus_masked-Fvb1-4-processed-gene-90.12(augustus_masked-Fvb1-4-processed-gene-90.12),maker-Fvb1-1-snap-gene-178.39(maker-Fvb1-1-snap-gene-178.39),maker-Fvb1-2-snap-gene-11.73(maker-Fvb1-2-snap-gene-11.73),maker-Fvb1-3-augustus-gene-101.43(maker-Fvb1-3-augustus-gene-101.43),maker-Fvb1-4-augustus-gene-29.47(maker-Fvb1-4-augustus-gene-29.47),maker-Fvb6-1-snap-gene-73.76(maker-Fvb6-1-snap-gene-73…
BP	GO:0018394	peptidyl-lysine acetylation	2	7	9	53	0.1677	0.56178	maker-Fvb2-2-augustus-gene-170.28(maker-Fvb2-2-augustus-gene-170.28),maker-Fvb6-3-augustus-gene-197.37(maker-Fvb6-3-augustus-gene-197.37)	augustus_masked-Fvb1-4-processed-gene-90.12(augustus_masked-Fvb1-4-processed-gene-90.12),maker-Fvb1-1-snap-gene-178.39(maker-Fvb1-1-snap-gene-178.39),maker-Fvb1-2-snap-gene-11.73(maker-Fvb1-2-snap-gene-11.73),maker-Fvb1-3-augustus-gene-101.43(maker-Fvb1-3-augustus-gene-101.43),maker-Fvb1-4-augustus-gene-29.47(maker-Fvb1-4-augustus-gene-29.47),maker-Fvb6-1-snap-gene-73.76(maker-Fvb6-1-snap-gene-73…
BP	GO:0042430	indole-containing compound metabolic process	3	6	9	53	0.1677	0.56178	maker-Fvb2-2-snap-gene-197.26(maker-Fvb2-2-snap-gene-197.26),maker-Fvb2-3-augustus-gene-194.12(maker-Fvb2-3-augustus-gene-194.12),maker-Fvb3-4-augustus-gene-171.40(maker-Fvb3-4-augustus-gene-171.40)	maker-Fvb2-1-augustus-gene-252.51(maker-Fvb2-1-augustus-gene-252.51),maker-Fvb2-4-augustus-gene-249.49(maker-Fvb2-4-augustus-gene-249.49),maker-Fvb7-3-augustus-gene-51.65(maker-Fvb7-3-augustus-gene-51.65),maker-Fvb7-4-snap-gene-48.56(maker-Fvb7-4-snap-gene-48.56),snap_masked-Fvb2-3-processed-gene-37.26(snap_masked-Fvb2-3-processed-gene-37.26),snap_masked-Fvb7-2-processed-gene-240.37(snap_masked-F…
BP	GO:0035266	meristem growth	0	6	6	32	0.16941	0.566484	-	augustus_masked-Fvb4-1-processed-gene-170.12(augustus_masked-Fvb4-1-processed-gene-170.12),maker-Fvb1-1-augustus-gene-170.20(maker-Fvb1-1-augustus-gene-170.20),maker-Fvb1-2-augustus-gene-122.22(maker-Fvb1-2-augustus-gene-122.22),maker-Fvb1-3-augustus-gene-111.29(maker-Fvb1-3-augustus-gene-111.29),maker-Fvb4-4-augustus-gene-81.42(maker-Fvb4-4-augustus-gene-81.42),snap_masked-Fvb4-3-processed-gene-…
BP	GO:0006885	regulation of pH	7	0	7	39	0.17043	0.568868	maker-Fvb4-1-snap-gene-125.59(maker-Fvb4-1-snap-gene-125.59),maker-Fvb4-2-snap-gene-104.33(maker-Fvb4-2-snap-gene-104.33),maker-Fvb4-3-augustus-gene-145.27(maker-Fvb4-3-augustus-gene-145.27),maker-Fvb4-3-augustus-gene-184.33(maker-Fvb4-3-augustus-gene-184.33),maker-Fvb4-4-snap-gene-113.29(maker-Fvb4-4-snap-gene-113.29),maker-Fvb6-2-augustus-gene-241.47(maker-Fvb6-2-augustus-gene-241.47),maker-Fvb…	-
BP	GO:0009072	aromatic amino acid family metabolic process	4	14	18	120	0.1712	0.570923	maker-Fvb2-2-snap-gene-197.26(maker-Fvb2-2-snap-gene-197.26),maker-Fvb2-3-augustus-gene-194.12(maker-Fvb2-3-augustus-gene-194.12),maker-Fvb3-4-augustus-gene-171.40(maker-Fvb3-4-augustus-gene-171.40),maker-Fvb5-2-augustus-gene-227.45(maker-Fvb5-2-augustus-gene-227.45)	maker-Fvb2-1-augustus-gene-252.51(maker-Fvb2-1-augustus-gene-252.51),maker-Fvb2-4-augustus-gene-249.49(maker-Fvb2-4-augustus-gene-249.49),maker-Fvb6-1-augustus-gene-255.38(maker-Fvb6-1-augustus-gene-255.38),maker-Fvb6-2-augustus-gene-174.36(maker-Fvb6-2-augustus-gene-174.36),maker-Fvb6-4-augustus-gene-113.28(maker-Fvb6-4-augustus-gene-113.28),maker-Fvb7-1-augustus-gene-214.51(maker-Fvb7-1-augustu…
BP	GO:0003333	amino acid transmembrane transport	3	8	11	68	0.17403	0.579839	augustus_masked-Fvb3-2-processed-gene-307.12(augustus_masked-Fvb3-2-processed-gene-307.12),maker-Fvb7-2-augustus-gene-47.30(maker-Fvb7-2-augustus-gene-47.30),maker-Fvb7-3-augustus-gene-195.29(maker-Fvb7-3-augustus-gene-195.29)	maker-Fvb2-2-augustus-gene-210.36(maker-Fvb2-2-augustus-gene-210.36),maker-Fvb2-2-augustus-gene-34.38(maker-Fvb2-2-augustus-gene-34.38),maker-Fvb2-3-snap-gene-213.49(maker-Fvb2-3-snap-gene-213.49),maker-Fvb2-4-snap-gene-19.88(maker-Fvb2-4-snap-gene-19.88),maker-Fvb3-1-snap-gene-267.31(maker-Fvb3-1-snap-gene-267.31),maker-Fvb3-3-augustus-gene-37.33(maker-Fvb3-3-augustus-gene-37.33),maker-Fvb5-1-sn…
BP	GO:0006855	drug transmembrane transport	10	9	19	128	0.17478	0.580251	augustus_masked-Fvb4-3-processed-gene-85.12(augustus_masked-Fvb4-3-processed-gene-85.12),maker-Fvb1-1-augustus-gene-156.28(maker-Fvb1-1-augustus-gene-156.28),maker-Fvb1-2-snap-gene-133.31(maker-Fvb1-2-snap-gene-133.31),maker-Fvb2-2-augustus-gene-41.39(maker-Fvb2-2-augustus-gene-41.39),maker-Fvb4-3-augustus-gene-58.60(maker-Fvb4-3-augustus-gene-58.60),maker-Fvb4-3-augustus-gene-85.58(maker-Fvb4-3-…	augustus_masked-Fvb7-3-processed-gene-34.12(augustus_masked-Fvb7-3-processed-gene-34.12),maker-Fvb4-2-augustus-gene-92.34(maker-Fvb4-2-augustus-gene-92.34),maker-Fvb4-3-augustus-gene-135.55(maker-Fvb4-3-augustus-gene-135.55),maker-Fvb4-3-augustus-gene-195.36(maker-Fvb4-3-augustus-gene-195.36),maker-Fvb4-3-augustus-gene-93.53(maker-Fvb4-3-augustus-gene-93.53),maker-Fvb4-4-augustus-gene-103.38(make…
BP	GO:0015893	drug transport	10	9	19	128	0.17478	0.580251	augustus_masked-Fvb4-3-processed-gene-85.12(augustus_masked-Fvb4-3-processed-gene-85.12),maker-Fvb1-1-augustus-gene-156.28(maker-Fvb1-1-augustus-gene-156.28),maker-Fvb1-2-snap-gene-133.31(maker-Fvb1-2-snap-gene-133.31),maker-Fvb2-2-augustus-gene-41.39(maker-Fvb2-2-augustus-gene-41.39),maker-Fvb4-3-augustus-gene-58.60(maker-Fvb4-3-augustus-gene-58.60),maker-Fvb4-3-augustus-gene-85.58(maker-Fvb4-3-…	augustus_masked-Fvb7-3-processed-gene-34.12(augustus_masked-Fvb7-3-processed-gene-34.12),maker-Fvb4-2-augustus-gene-92.34(maker-Fvb4-2-augustus-gene-92.34),maker-Fvb4-3-augustus-gene-135.55(maker-Fvb4-3-augustus-gene-135.55),maker-Fvb4-3-augustus-gene-195.36(maker-Fvb4-3-augustus-gene-195.36),maker-Fvb4-3-augustus-gene-93.53(maker-Fvb4-3-augustus-gene-93.53),maker-Fvb4-4-augustus-gene-103.38(make…
BP	GO:0042493	response to drug	10	9	19	128	0.17478	0.580251	augustus_masked-Fvb4-3-processed-gene-85.12(augustus_masked-Fvb4-3-processed-gene-85.12),maker-Fvb1-1-augustus-gene-156.28(maker-Fvb1-1-augustus-gene-156.28),maker-Fvb1-2-snap-gene-133.31(maker-Fvb1-2-snap-gene-133.31),maker-Fvb2-2-augustus-gene-41.39(maker-Fvb2-2-augustus-gene-41.39),maker-Fvb4-3-augustus-gene-58.60(maker-Fvb4-3-augustus-gene-58.60),maker-Fvb4-3-augustus-gene-85.58(maker-Fvb4-3-…	augustus_masked-Fvb7-3-processed-gene-34.12(augustus_masked-Fvb7-3-processed-gene-34.12),maker-Fvb4-2-augustus-gene-92.34(maker-Fvb4-2-augustus-gene-92.34),maker-Fvb4-3-augustus-gene-135.55(maker-Fvb4-3-augustus-gene-135.55),maker-Fvb4-3-augustus-gene-195.36(maker-Fvb4-3-augustus-gene-195.36),maker-Fvb4-3-augustus-gene-93.53(maker-Fvb4-3-augustus-gene-93.53),maker-Fvb4-4-augustus-gene-103.38(make…
BP	GO:0031325	positive regulation of cellular metabolic process	19	7	26	182	0.17644	0.585237	augustus_masked-Fvb2-1-processed-gene-209.10(augustus_masked-Fvb2-1-processed-gene-209.10),augustus_masked-Fvb2-4-processed-gene-223.9(augustus_masked-Fvb2-4-processed-gene-223.9),augustus_masked-Fvb2-4-processed-gene-69.7(augustus_masked-Fvb2-4-processed-gene-69.7),maker-Fvb1-2-augustus-gene-64.47(maker-Fvb1-2-augustus-gene-64.47),maker-Fvb1-3-augustus-gene-43.53(maker-Fvb1-3-augustus-gene-43.53…	augustus_masked-Fvb6-4-processed-gene-8.13(augustus_masked-Fvb6-4-processed-gene-8.13),maker-Fvb2-1-augustus-gene-252.51(maker-Fvb2-1-augustus-gene-252.51),maker-Fvb2-4-augustus-gene-249.49(maker-Fvb2-4-augustus-gene-249.49),maker-Fvb6-1-snap-gene-20.52(maker-Fvb6-1-snap-gene-20.52),maker-Fvb6-3-augustus-gene-403.53(maker-Fvb6-3-augustus-gene-403.53),maker-Fvb6-3-snap-gene-17.61(maker-Fvb6-3-snap…
BP	GO:0048443	stamen development	1	9	10	61	0.17794	0.589158	maker-Fvb6-2-snap-gene-289.57(maker-Fvb6-2-snap-gene-289.57)	maker-Fvb2-1-augustus-gene-161.35(maker-Fvb2-1-augustus-gene-161.35),maker-Fvb2-2-augustus-gene-51.44(maker-Fvb2-2-augustus-gene-51.44),maker-Fvb4-1-augustus-gene-131.29(maker-Fvb4-1-augustus-gene-131.29),maker-Fvb6-1-augustus-gene-224.27(maker-Fvb6-1-augustus-gene-224.27),maker-Fvb6-2-augustus-gene-171.31(maker-Fvb6-2-augustus-gene-171.31),maker-Fvb6-2-augustus-gene-303.62(maker-Fvb6-2-augustus-…
BP	GO:0048466	androecium development	1	9	10	61	0.17794	0.589158	maker-Fvb6-2-snap-gene-289.57(maker-Fvb6-2-snap-gene-289.57)	maker-Fvb2-1-augustus-gene-161.35(maker-Fvb2-1-augustus-gene-161.35),maker-Fvb2-2-augustus-gene-51.44(maker-Fvb2-2-augustus-gene-51.44),maker-Fvb4-1-augustus-gene-131.29(maker-Fvb4-1-augustus-gene-131.29),maker-Fvb6-1-augustus-gene-224.27(maker-Fvb6-1-augustus-gene-224.27),maker-Fvb6-2-augustus-gene-171.31(maker-Fvb6-2-augustus-gene-171.31),maker-Fvb6-2-augustus-gene-303.62(maker-Fvb6-2-augustus-…
BP	GO:0006013	mannose metabolic process	2	2	4	19	0.17911	0.591974	maker-Fvb5-1-augustus-gene-52.57(maker-Fvb5-1-augustus-gene-52.57),maker-Fvb5-2-snap-gene-51.72(maker-Fvb5-2-snap-gene-51.72)	maker-Fvb1-3-snap-gene-62.61(maker-Fvb1-3-snap-gene-62.61),snap_masked-Fvb6-3-processed-gene-24.54(snap_masked-Fvb6-3-processed-gene-24.54)
BP	GO:0032886	regulation of microtubule-based process	4	0	4	19	0.17911	0.591974	maker-Fvb7-1-augustus-gene-212.54(maker-Fvb7-1-augustus-gene-212.54),maker-Fvb7-1-augustus-gene-234.38(maker-Fvb7-1-augustus-gene-234.38),maker-Fvb7-2-snap-gene-142.70(maker-Fvb7-2-snap-gene-142.70),maker-Fvb7-3-augustus-gene-68.53(maker-Fvb7-3-augustus-gene-68.53)	-
BP	GO:0031327	negative regulation of cellular biosynthetic process	7	16	23	160	0.18576	0.611374	augustus_masked-Fvb4-1-processed-gene-59.3(augustus_masked-Fvb4-1-processed-gene-59.3),maker-Fvb4-3-augustus-gene-259.38(maker-Fvb4-3-augustus-gene-259.38),maker-Fvb4-4-snap-gene-221.15(maker-Fvb4-4-snap-gene-221.15),maker-Fvb4-4-snap-gene-80.52(maker-Fvb4-4-snap-gene-80.52),maker-Fvb5-1-augustus-gene-36.58(maker-Fvb5-1-augustus-gene-36.58),maker-Fvb5-2-augustus-gene-31.51(maker-Fvb5-2-augustus-g…	augustus_masked-Fvb4-3-processed-gene-4.13(augustus_masked-Fvb4-3-processed-gene-4.13),maker-Fvb1-1-augustus-gene-197.40(maker-Fvb1-1-augustus-gene-197.40),maker-Fvb1-2-snap-gene-11.73(maker-Fvb1-2-snap-gene-11.73),maker-Fvb1-3-snap-gene-73.77(maker-Fvb1-3-snap-gene-73.77),maker-Fvb1-4-augustus-gene-29.47(maker-Fvb1-4-augustus-gene-29.47),maker-Fvb1-4-augustus-gene-64.61(maker-Fvb1-4-augustus-gen…
BP	GO:0006012	galactose metabolic process	2	3	5	26	0.18597	0.611374	maker-Fvb5-3-augustus-gene-263.55(maker-Fvb5-3-augustus-gene-263.55),maker-Fvb5-4-augustus-gene-9.50(maker-Fvb5-4-augustus-gene-9.50)	augustus_masked-Fvb5-2-processed-gene-29.5(augustus_masked-Fvb5-2-processed-gene-29.5),maker-Fvb1-3-augustus-gene-263.28(maker-Fvb1-3-augustus-gene-263.28),maker-Fvb5-2-snap-gene-21.73(maker-Fvb5-2-snap-gene-21.73)
BP	GO:0006536	glutamate metabolic process	5	0	5	26	0.18597	0.611374	maker-Fvb7-2-augustus-gene-286.41(maker-Fvb7-2-augustus-gene-286.41),maker-Fvb7-2-augustus-gene-322.83(maker-Fvb7-2-augustus-gene-322.83),maker-Fvb7-3-augustus-gene-22.48(maker-Fvb7-3-augustus-gene-22.48),maker-Fvb7-4-augustus-gene-11.35(maker-Fvb7-4-augustus-gene-11.35),snap_masked-Fvb7-1-processed-gene-312.9(snap_masked-Fvb7-1-processed-gene-312.9)	-
BP	GO:0010647	positive regulation of cell communication	0	7	7	40	0.18695	0.614051	-	augustus_masked-Fvb6-4-processed-gene-8.13(augustus_masked-Fvb6-4-processed-gene-8.13),maker-Fvb1-1-augustus-gene-259.62(maker-Fvb1-1-augustus-gene-259.62),maker-Fvb1-2-augustus-gene-39.74(maker-Fvb1-2-augustus-gene-39.74),maker-Fvb1-3-augustus-gene-15.67(maker-Fvb1-3-augustus-gene-15.67),maker-Fvb1-4-snap-gene-14.89(maker-Fvb1-4-snap-gene-14.89),maker-Fvb6-1-snap-gene-20.52(maker-Fvb6-1-snap-gen…
BP	GO:0007010	cytoskeleton organization	20	9	29	207	0.18837	0.61557	augustus_masked-Fvb4-1-processed-gene-186.3(augustus_masked-Fvb4-1-processed-gene-186.3),maker-Fvb2-1-augustus-gene-2.39(maker-Fvb2-1-augustus-gene-2.39),maker-Fvb2-3-augustus-gene-228.36(maker-Fvb2-3-augustus-gene-228.36),maker-Fvb3-1-augustus-gene-143.19(maker-Fvb3-1-augustus-gene-143.19),maker-Fvb3-1-augustus-gene-165.27(maker-Fvb3-1-augustus-gene-165.27),maker-Fvb3-2-augustus-gene-150.36(make…	augustus_masked-Fvb7-2-processed-gene-114.3(augustus_masked-Fvb7-2-processed-gene-114.3),maker-Fvb1-2-augustus-gene-134.31(maker-Fvb1-2-augustus-gene-134.31),maker-Fvb1-3-augustus-gene-4.54(maker-Fvb1-3-augustus-gene-4.54),maker-Fvb4-1-augustus-gene-144.34(maker-Fvb4-1-augustus-gene-144.34),maker-Fvb4-1-snap-gene-132.65(maker-Fvb4-1-snap-gene-132.65),maker-Fvb4-3-augustus-gene-102.46(maker-Fvb4-3…
BP	GO:0010629	negative regulation of gene expression	22	16	38	278	0.18973	0.616622	augustus_masked-Fvb4-1-processed-gene-59.3(augustus_masked-Fvb4-1-processed-gene-59.3),maker-Fvb1-2-augustus-gene-46.58(maker-Fvb1-2-augustus-gene-46.58),maker-Fvb1-3-augustus-gene-8.37(maker-Fvb1-3-augustus-gene-8.37),maker-Fvb2-1-augustus-gene-7.33(maker-Fvb2-1-augustus-gene-7.33),maker-Fvb4-1-augustus-gene-6.23(maker-Fvb4-1-augustus-gene-6.23),maker-Fvb4-2-augustus-gene-144.35(maker-Fvb4-2-aug…	maker-Fvb1-1-augustus-gene-197.40(maker-Fvb1-1-augustus-gene-197.40),maker-Fvb1-2-snap-gene-11.73(maker-Fvb1-2-snap-gene-11.73),maker-Fvb1-4-augustus-gene-29.47(maker-Fvb1-4-augustus-gene-29.47),maker-Fvb2-1-augustus-gene-240.36(maker-Fvb2-1-augustus-gene-240.36),maker-Fvb2-3-augustus-gene-46.61(maker-Fvb2-3-augustus-gene-46.61),maker-Fvb2-4-augustus-gene-246.46(maker-Fvb2-4-augustus-gene-246.46)…
BP	GO:0000103	sulfate assimilation	3	0	3	13	0.19188	0.620345	maker-Fvb2-1-augustus-gene-250.57(maker-Fvb2-1-augustus-gene-250.57),maker-Fvb2-3-augustus-gene-38.52(maker-Fvb2-3-augustus-gene-38.52),maker-Fvb2-4-snap-gene-251.62(maker-Fvb2-4-snap-gene-251.62)	-
BP	GO:0000187	activation of MAPK activity	0	3	3	13	0.19188	0.620345	-	augustus_masked-Fvb6-4-processed-gene-8.13(augustus_masked-Fvb6-4-processed-gene-8.13),maker-Fvb6-1-snap-gene-20.52(maker-Fvb6-1-snap-gene-20.52),maker-Fvb6-3-snap-gene-17.61(maker-Fvb6-3-snap-gene-17.61)
BP	GO:0000373	Group II intron splicing	3	0	3	13	0.19188	0.620345	maker-Fvb3-1-snap-gene-120.32(maker-Fvb3-1-snap-gene-120.32),maker-Fvb3-3-snap-gene-165.46(maker-Fvb3-3-snap-gene-165.46),maker-Fvb6-2-snap-gene-298.64(maker-Fvb6-2-snap-gene-298.64)	-
BP	GO:0015867	ATP transport	3	0	3	13	0.19188	0.620345	maker-Fvb5-1-augustus-gene-85.31(maker-Fvb5-1-augustus-gene-85.31),maker-Fvb5-2-augustus-gene-75.37(maker-Fvb5-2-augustus-gene-75.37),maker-Fvb5-3-augustus-gene-206.47(maker-Fvb5-3-augustus-gene-206.47)	-
BP	GO:0032465	regulation of cytokinesis	3	0	3	13	0.19188	0.620345	maker-Fvb6-1-snap-gene-39.70(maker-Fvb6-1-snap-gene-39.70),maker-Fvb6-3-snap-gene-34.73(maker-Fvb6-3-snap-gene-34.73),maker-Fvb7-3-augustus-gene-68.53(maker-Fvb7-3-augustus-gene-68.53)	-
BP	GO:0045926	negative regulation of growth	3	0	3	13	0.19188	0.620345	augustus_masked-Fvb6-2-processed-gene-220.9(augustus_masked-Fvb6-2-processed-gene-220.9),maker-Fvb3-2-augustus-gene-196.33(maker-Fvb3-2-augustus-gene-196.33),maker-Fvb3-3-augustus-gene-173.23(maker-Fvb3-3-augustus-gene-173.23)	-
BP	GO:0040007	growth	32	14	46	342	0.19263	0.621498	augustus_masked-Fvb3-4-processed-gene-64.9(augustus_masked-Fvb3-4-processed-gene-64.9),augustus_masked-Fvb5-3-processed-gene-126.6(augustus_masked-Fvb5-3-processed-gene-126.6),augustus_masked-Fvb6-1-processed-gene-148.7(augustus_masked-Fvb6-1-processed-gene-148.7),augustus_masked-Fvb6-2-processed-gene-220.9(augustus_masked-Fvb6-2-processed-gene-220.9),augustus_masked-Fvb6-2-processed-gene-52.7(au…	augustus_masked-Fvb3-4-processed-gene-149.4(augustus_masked-Fvb3-4-processed-gene-149.4),augustus_masked-Fvb4-1-processed-gene-170.12(augustus_masked-Fvb4-1-processed-gene-170.12),maker-Fvb1-1-augustus-gene-170.20(maker-Fvb1-1-augustus-gene-170.20),maker-Fvb1-2-augustus-gene-122.22(maker-Fvb1-2-augustus-gene-122.22),maker-Fvb1-3-augustus-gene-111.29(maker-Fvb1-3-augustus-gene-111.29),maker-Fvb2-1…
BP	GO:0032269	negative regulation of cellular protein metabolic process	1	13	14	92	0.19339	0.622196	maker-Fvb4-4-snap-gene-80.52(maker-Fvb4-4-snap-gene-80.52)	augustus_masked-Fvb3-3-processed-gene-83.4(augustus_masked-Fvb3-3-processed-gene-83.4),augustus_masked-Fvb3-3-processed-gene-83.5(augustus_masked-Fvb3-3-processed-gene-83.5),augustus_masked-Fvb3-4-processed-gene-206.4(augustus_masked-Fvb3-4-processed-gene-206.4),augustus_masked-Fvb4-2-processed-gene-258.4(augustus_masked-Fvb4-2-processed-gene-258.4),maker-Fvb3-1-snap-gene-221.53(maker-Fvb3-1-snap…
BP	GO:0051248	negative regulation of protein metabolic process	1	13	14	92	0.19339	0.622196	maker-Fvb4-4-snap-gene-80.52(maker-Fvb4-4-snap-gene-80.52)	augustus_masked-Fvb3-3-processed-gene-83.4(augustus_masked-Fvb3-3-processed-gene-83.4),augustus_masked-Fvb3-3-processed-gene-83.5(augustus_masked-Fvb3-3-processed-gene-83.5),augustus_masked-Fvb3-4-processed-gene-206.4(augustus_masked-Fvb3-4-processed-gene-206.4),augustus_masked-Fvb4-2-processed-gene-258.4(augustus_masked-Fvb4-2-processed-gene-258.4),maker-Fvb3-1-snap-gene-221.53(maker-Fvb3-1-snap…
BP	GO:0050790	regulation of catalytic activity	27	47	74	567	0.19346	0.622196	augustus_masked-Fvb2-3-processed-gene-69.13(augustus_masked-Fvb2-3-processed-gene-69.13),augustus_masked-Fvb5-3-processed-gene-126.6(augustus_masked-Fvb5-3-processed-gene-126.6),augustus_masked-Fvb7-3-processed-gene-41.7(augustus_masked-Fvb7-3-processed-gene-41.7),maker-Fvb1-2-augustus-gene-0.32(maker-Fvb1-2-augustus-gene-0.32),maker-Fvb1-2-augustus-gene-64.47(maker-Fvb1-2-augustus-gene-64.47),ma…	augustus_masked-Fvb3-3-processed-gene-83.4(augustus_masked-Fvb3-3-processed-gene-83.4),augustus_masked-Fvb3-3-processed-gene-83.5(augustus_masked-Fvb3-3-processed-gene-83.5),augustus_masked-Fvb3-4-processed-gene-206.4(augustus_masked-Fvb3-4-processed-gene-206.4),augustus_masked-Fvb4-2-processed-gene-258.4(augustus_masked-Fvb4-2-processed-gene-258.4),augustus_masked-Fvb5-1-processed-gene-3.18(augu…
BP	GO:0001666	response to hypoxia	2	0	2	7	0.19612	0.623712	augustus_masked-Fvb2-1-processed-gene-209.10(augustus_masked-Fvb2-1-processed-gene-209.10),augustus_masked-Fvb2-4-processed-gene-223.9(augustus_masked-Fvb2-4-processed-gene-223.9)	-
BP	GO:0008300	isoprenoid catabolic process	0	2	2	7	0.19612	0.623712	-	maker-Fvb4-3-augustus-gene-122.24(maker-Fvb4-3-augustus-gene-122.24),maker-Fvb4-4-augustus-gene-90.45(maker-Fvb4-4-augustus-gene-90.45)
BP	GO:0009065	glutamine family amino acid catabolic process	2	0	2	7	0.19612	0.623712	maker-Fvb6-1-augustus-gene-49.79(maker-Fvb6-1-augustus-gene-49.79),maker-Fvb6-3-augustus-gene-44.60(maker-Fvb6-3-augustus-gene-44.60)	-
BP	GO:0009098	leucine biosynthetic process	0	2	2	7	0.19612	0.623712	-	augustus_masked-Fvb1-2-processed-gene-162.3(augustus_masked-Fvb1-2-processed-gene-162.3),maker-Fvb1-1-snap-gene-134.35(maker-Fvb1-1-snap-gene-134.35)
BP	GO:0010019	chloroplast-nucleus signaling pathway	2	0	2	7	0.19612	0.623712	maker-Fvb3-2-augustus-gene-186.28(maker-Fvb3-2-augustus-gene-186.28),maker-Fvb3-4-snap-gene-124.42(maker-Fvb3-4-snap-gene-124.42)	-
BP	GO:0010304	PSII associated light-harvesting complex II catabolic process	2	0	2	7	0.19612	0.623712	maker-Fvb1-1-augustus-gene-253.48(maker-Fvb1-1-augustus-gene-253.48),maker-Fvb1-4-augustus-gene-7.48(maker-Fvb1-4-augustus-gene-7.48)	-
BP	GO:0010541	acropetal auxin transport	0	2	2	7	0.19612	0.623712	-	maker-Fvb6-2-augustus-gene-303.62(maker-Fvb6-2-augustus-gene-303.62),maker-Fvb6-3-augustus-gene-28.42(maker-Fvb6-3-augustus-gene-28.42)
BP	GO:0016103	diterpenoid catabolic process	0	2	2	7	0.19612	0.623712	-	maker-Fvb4-3-augustus-gene-122.24(maker-Fvb4-3-augustus-gene-122.24),maker-Fvb4-4-augustus-gene-90.45(maker-Fvb4-4-augustus-gene-90.45)
BP	GO:0016115	terpenoid catabolic process	0	2	2	7	0.19612	0.623712	-	maker-Fvb4-3-augustus-gene-122.24(maker-Fvb4-3-augustus-gene-122.24),maker-Fvb4-4-augustus-gene-90.45(maker-Fvb4-4-augustus-gene-90.45)
BP	GO:0036293	response to decreased oxygen levels	2	0	2	7	0.19612	0.623712	augustus_masked-Fvb2-1-processed-gene-209.10(augustus_masked-Fvb2-1-processed-gene-209.10),augustus_masked-Fvb2-4-processed-gene-223.9(augustus_masked-Fvb2-4-processed-gene-223.9)	-
BP	GO:0045487	gibberellin catabolic process	0	2	2	7	0.19612	0.623712	-	maker-Fvb4-3-augustus-gene-122.24(maker-Fvb4-3-augustus-gene-122.24),maker-Fvb4-4-augustus-gene-90.45(maker-Fvb4-4-augustus-gene-90.45)
BP	GO:0070482	response to oxygen levels	2	0	2	7	0.19612	0.623712	augustus_masked-Fvb2-1-processed-gene-209.10(augustus_masked-Fvb2-1-processed-gene-209.10),augustus_masked-Fvb2-4-processed-gene-223.9(augustus_masked-Fvb2-4-processed-gene-223.9)	-
BP	GO:0071329	cellular response to sucrose stimulus	0	2	2	7	0.19612	0.623712	-	maker-Fvb4-1-augustus-gene-183.44(maker-Fvb4-1-augustus-gene-183.44),maker-Fvb4-3-augustus-gene-22.38(maker-Fvb4-3-augustus-gene-22.38)
BP	GO:0010015	root morphogenesis	7	11	18	123	0.19908	0.631499	augustus_masked-Fvb6-4-processed-gene-175.3(augustus_masked-Fvb6-4-processed-gene-175.3),maker-Fvb1-2-augustus-gene-28.45(maker-Fvb1-2-augustus-gene-28.45),maker-Fvb1-4-augustus-gene-0.28(maker-Fvb1-4-augustus-gene-0.28),maker-Fvb3-1-augustus-gene-172.17(maker-Fvb3-1-augustus-gene-172.17),maker-Fvb3-2-augustus-gene-172.20(maker-Fvb3-2-augustus-gene-172.20),maker-Fvb6-1-augustus-gene-240.33(maker-…	augustus_masked-Fvb4-1-processed-gene-170.12(augustus_masked-Fvb4-1-processed-gene-170.12),augustus_masked-Fvb4-2-processed-gene-158.9(augustus_masked-Fvb4-2-processed-gene-158.9),maker-Fvb1-2-augustus-gene-121.44(maker-Fvb1-2-augustus-gene-121.44),maker-Fvb2-1-augustus-gene-161.35(maker-Fvb2-1-augustus-gene-161.35),maker-Fvb2-2-augustus-gene-51.44(maker-Fvb2-2-augustus-gene-51.44),maker-Fvb4-1-a…
BP	GO:0006814	sodium ion transport	7	0	7	41	0.20409	0.640507	maker-Fvb4-1-snap-gene-125.59(maker-Fvb4-1-snap-gene-125.59),maker-Fvb4-2-snap-gene-104.33(maker-Fvb4-2-snap-gene-104.33),maker-Fvb4-3-augustus-gene-145.27(maker-Fvb4-3-augustus-gene-145.27),maker-Fvb4-3-augustus-gene-184.33(maker-Fvb4-3-augustus-gene-184.33),maker-Fvb4-4-snap-gene-113.29(maker-Fvb4-4-snap-gene-113.29),maker-Fvb6-2-augustus-gene-241.47(maker-Fvb6-2-augustus-gene-241.47),maker-Fvb…	-
BP	GO:0000917	division septum assembly	4	0	4	20	0.20434	0.640507	augustus_masked-Fvb7-3-processed-gene-1.15(augustus_masked-Fvb7-3-processed-gene-1.15),augustus_masked-Fvb7-4-processed-gene-20.11(augustus_masked-Fvb7-4-processed-gene-20.11),maker-Fvb6-1-snap-gene-39.70(maker-Fvb6-1-snap-gene-39.70),maker-Fvb6-3-snap-gene-34.73(maker-Fvb6-3-snap-gene-34.73)	-
BP	GO:0006072	glycerol-3-phosphate metabolic process	4	0	4	20	0.20434	0.640507	maker-Fvb7-1-augustus-gene-267.37(maker-Fvb7-1-augustus-gene-267.37),maker-Fvb7-3-augustus-gene-53.57(maker-Fvb7-3-augustus-gene-53.57),maker-Fvb7-3-snap-gene-88.38(maker-Fvb7-3-snap-gene-88.38),maker-Fvb7-4-augustus-gene-39.52(maker-Fvb7-4-augustus-gene-39.52)	-
BP	GO:0006551	leucine metabolic process	0	4	4	20	0.20434	0.640507	-	augustus_masked-Fvb1-2-processed-gene-162.3(augustus_masked-Fvb1-2-processed-gene-162.3),maker-Fvb1-1-snap-gene-134.35(maker-Fvb1-1-snap-gene-134.35),maker-Fvb3-3-augustus-gene-22.36(maker-Fvb3-3-augustus-gene-22.36),snap_masked-Fvb3-4-processed-gene-255.25(snap_masked-Fvb3-4-processed-gene-255.25)
BP	GO:0018342	protein prenylation	0	4	4	20	0.20434	0.640507	-	maker-Fvb6-1-snap-gene-59.74(maker-Fvb6-1-snap-gene-59.74),maker-Fvb6-2-snap-gene-328.28(maker-Fvb6-2-snap-gene-328.28),maker-Fvb6-3-snap-gene-53.96(maker-Fvb6-3-snap-gene-53.96),maker-Fvb7-4-augustus-gene-65.48(maker-Fvb7-4-augustus-gene-65.48)
BP	GO:0030490	maturation of SSU-rRNA	3	1	4	20	0.20434	0.640507	maker-Fvb5-1-augustus-gene-224.45(maker-Fvb5-1-augustus-gene-224.45),maker-Fvb5-2-augustus-gene-192.40(maker-Fvb5-2-augustus-gene-192.40),maker-Fvb6-3-augustus-gene-310.32(maker-Fvb6-3-augustus-gene-310.32)	maker-Fvb6-2-snap-gene-276.73(maker-Fvb6-2-snap-gene-276.73)
BP	GO:0048826	cotyledon morphogenesis	3	1	4	20	0.20434	0.640507	maker-Fvb5-1-augustus-gene-106.31(maker-Fvb5-1-augustus-gene-106.31),maker-Fvb5-3-augustus-gene-182.59(maker-Fvb5-3-augustus-gene-182.59),maker-Fvb5-4-augustus-gene-78.39(maker-Fvb5-4-augustus-gene-78.39)	augustus_masked-Fvb2-3-processed-gene-44.18(augustus_masked-Fvb2-3-processed-gene-44.18)
BP	GO:0052325	cell wall pectin biosynthetic process	4	0	4	20	0.20434	0.640507	maker-Fvb5-1-augustus-gene-280.28(maker-Fvb5-1-augustus-gene-280.28),maker-Fvb5-3-augustus-gene-26.28(maker-Fvb5-3-augustus-gene-26.28),maker-Fvb5-4-augustus-gene-230.26(maker-Fvb5-4-augustus-gene-230.26),maker-Fvb7-3-snap-gene-129.28(maker-Fvb7-3-snap-gene-129.28)	-
BP	GO:0052646	alditol phosphate metabolic process	4	0	4	20	0.20434	0.640507	maker-Fvb7-1-augustus-gene-267.37(maker-Fvb7-1-augustus-gene-267.37),maker-Fvb7-3-augustus-gene-53.57(maker-Fvb7-3-augustus-gene-53.57),maker-Fvb7-3-snap-gene-88.38(maker-Fvb7-3-snap-gene-88.38),maker-Fvb7-4-augustus-gene-39.52(maker-Fvb7-4-augustus-gene-39.52)	-
BP	GO:0065001	specification of axis polarity	3	1	4	20	0.20434	0.640507	maker-Fvb1-2-augustus-gene-46.58(maker-Fvb1-2-augustus-gene-46.58),maker-Fvb1-3-augustus-gene-8.37(maker-Fvb1-3-augustus-gene-8.37),maker-Fvb3-4-augustus-gene-92.19(maker-Fvb3-4-augustus-gene-92.19)	augustus_masked-Fvb3-4-processed-gene-149.4(augustus_masked-Fvb3-4-processed-gene-149.4)
BP	GO:0072523	purine-containing compound catabolic process	3	1	4	20	0.20434	0.640507	maker-Fvb7-1-snap-gene-28.25(maker-Fvb7-1-snap-gene-28.25),maker-Fvb7-2-augustus-gene-29.37(maker-Fvb7-2-augustus-gene-29.37),maker-Fvb7-3-augustus-gene-213.35(maker-Fvb7-3-augustus-gene-213.35)	maker-Fvb3-2-augustus-gene-50.48(maker-Fvb3-2-augustus-gene-50.48)
BP	GO:0090529	cell septum assembly	4	0	4	20	0.20434	0.640507	augustus_masked-Fvb7-3-processed-gene-1.15(augustus_masked-Fvb7-3-processed-gene-1.15),augustus_masked-Fvb7-4-processed-gene-20.11(augustus_masked-Fvb7-4-processed-gene-20.11),maker-Fvb6-1-snap-gene-39.70(maker-Fvb6-1-snap-gene-39.70),maker-Fvb6-3-snap-gene-34.73(maker-Fvb6-3-snap-gene-34.73)	-
BP	GO:0097354	prenylation	0	4	4	20	0.20434	0.640507	-	maker-Fvb6-1-snap-gene-59.74(maker-Fvb6-1-snap-gene-59.74),maker-Fvb6-2-snap-gene-328.28(maker-Fvb6-2-snap-gene-328.28),maker-Fvb6-3-snap-gene-53.96(maker-Fvb6-3-snap-gene-53.96),maker-Fvb7-4-augustus-gene-65.48(maker-Fvb7-4-augustus-gene-65.48)
BP	GO:0016441	posttranscriptional gene silencing	10	0	10	63	0.20492	0.641782	augustus_masked-Fvb4-1-processed-gene-59.3(augustus_masked-Fvb4-1-processed-gene-59.3),maker-Fvb1-2-augustus-gene-46.58(maker-Fvb1-2-augustus-gene-46.58),maker-Fvb1-3-augustus-gene-8.37(maker-Fvb1-3-augustus-gene-8.37),maker-Fvb4-3-augustus-gene-259.38(maker-Fvb4-3-augustus-gene-259.38),maker-Fvb4-3-snap-gene-12.70(maker-Fvb4-3-snap-gene-12.70),maker-Fvb4-4-snap-gene-221.15(maker-Fvb4-4-snap-gene…	-
BP	GO:0006241	CTP biosynthetic process	3	2	5	27	0.2076	0.646895	maker-Fvb3-1-augustus-gene-23.21(maker-Fvb3-1-augustus-gene-23.21),maker-Fvb5-3-augustus-gene-5.36(maker-Fvb5-3-augustus-gene-5.36),maker-Fvb6-2-augustus-gene-280.43(maker-Fvb6-2-augustus-gene-280.43)	maker-Fvb3-4-augustus-gene-229.30(maker-Fvb3-4-augustus-gene-229.30),snap_masked-Fvb5-3-processed-gene-250.22(snap_masked-Fvb5-3-processed-gene-250.22)
BP	GO:0009147	pyrimidine nucleoside triphosphate metabolic process	3	2	5	27	0.2076	0.646895	maker-Fvb3-1-augustus-gene-23.21(maker-Fvb3-1-augustus-gene-23.21),maker-Fvb5-3-augustus-gene-5.36(maker-Fvb5-3-augustus-gene-5.36),maker-Fvb6-2-augustus-gene-280.43(maker-Fvb6-2-augustus-gene-280.43)	maker-Fvb3-4-augustus-gene-229.30(maker-Fvb3-4-augustus-gene-229.30),snap_masked-Fvb5-3-processed-gene-250.22(snap_masked-Fvb5-3-processed-gene-250.22)
BP	GO:0009148	pyrimidine nucleoside triphosphate biosynthetic process	3	2	5	27	0.2076	0.646895	maker-Fvb3-1-augustus-gene-23.21(maker-Fvb3-1-augustus-gene-23.21),maker-Fvb5-3-augustus-gene-5.36(maker-Fvb5-3-augustus-gene-5.36),maker-Fvb6-2-augustus-gene-280.43(maker-Fvb6-2-augustus-gene-280.43)	maker-Fvb3-4-augustus-gene-229.30(maker-Fvb3-4-augustus-gene-229.30),snap_masked-Fvb5-3-processed-gene-250.22(snap_masked-Fvb5-3-processed-gene-250.22)
BP	GO:0009208	pyrimidine ribonucleoside triphosphate metabolic process	3	2	5	27	0.2076	0.646895	maker-Fvb3-1-augustus-gene-23.21(maker-Fvb3-1-augustus-gene-23.21),maker-Fvb5-3-augustus-gene-5.36(maker-Fvb5-3-augustus-gene-5.36),maker-Fvb6-2-augustus-gene-280.43(maker-Fvb6-2-augustus-gene-280.43)	maker-Fvb3-4-augustus-gene-229.30(maker-Fvb3-4-augustus-gene-229.30),snap_masked-Fvb5-3-processed-gene-250.22(snap_masked-Fvb5-3-processed-gene-250.22)
BP	GO:0009209	pyrimidine ribonucleoside triphosphate biosynthetic process	3	2	5	27	0.2076	0.646895	maker-Fvb3-1-augustus-gene-23.21(maker-Fvb3-1-augustus-gene-23.21),maker-Fvb5-3-augustus-gene-5.36(maker-Fvb5-3-augustus-gene-5.36),maker-Fvb6-2-augustus-gene-280.43(maker-Fvb6-2-augustus-gene-280.43)	maker-Fvb3-4-augustus-gene-229.30(maker-Fvb3-4-augustus-gene-229.30),snap_masked-Fvb5-3-processed-gene-250.22(snap_masked-Fvb5-3-processed-gene-250.22)
BP	GO:0046036	CTP metabolic process	3	2	5	27	0.2076	0.646895	maker-Fvb3-1-augustus-gene-23.21(maker-Fvb3-1-augustus-gene-23.21),maker-Fvb5-3-augustus-gene-5.36(maker-Fvb5-3-augustus-gene-5.36),maker-Fvb6-2-augustus-gene-280.43(maker-Fvb6-2-augustus-gene-280.43)	maker-Fvb3-4-augustus-gene-229.30(maker-Fvb3-4-augustus-gene-229.30),snap_masked-Fvb5-3-processed-gene-250.22(snap_masked-Fvb5-3-processed-gene-250.22)
BP	GO:0009926	auxin polar transport	4	5	9	56	0.2107	0.653568	maker-Fvb3-4-augustus-gene-159.34(maker-Fvb3-4-augustus-gene-159.34),maker-Fvb5-1-augustus-gene-106.31(maker-Fvb5-1-augustus-gene-106.31),maker-Fvb5-3-augustus-gene-182.59(maker-Fvb5-3-augustus-gene-182.59),maker-Fvb5-4-augustus-gene-78.39(maker-Fvb5-4-augustus-gene-78.39)	maker-Fvb6-2-augustus-gene-171.31(maker-Fvb6-2-augustus-gene-171.31),maker-Fvb6-2-augustus-gene-303.62(maker-Fvb6-2-augustus-gene-303.62),maker-Fvb6-3-augustus-gene-28.42(maker-Fvb6-3-augustus-gene-28.42),maker-Fvb6-3-augustus-gene-314.21(maker-Fvb6-3-augustus-gene-314.21),maker-Fvb6-4-augustus-gene-115.14(maker-Fvb6-4-augustus-gene-115.14)
BP	GO:0031669	cellular response to nutrient levels	0	9	9	56	0.2107	0.653568	-	maker-Fvb1-1-augustus-gene-259.62(maker-Fvb1-1-augustus-gene-259.62),maker-Fvb1-2-augustus-gene-39.74(maker-Fvb1-2-augustus-gene-39.74),maker-Fvb1-3-augustus-gene-15.67(maker-Fvb1-3-augustus-gene-15.67),maker-Fvb1-4-snap-gene-14.89(maker-Fvb1-4-snap-gene-14.89),maker-Fvb3-1-augustus-gene-269.42(maker-Fvb3-1-augustus-gene-269.42),maker-Fvb4-1-augustus-gene-183.44(maker-Fvb4-1-augustus-gene-183.44)…
BP	GO:0009890	negative regulation of biosynthetic process	7	16	23	163	0.2108	0.653568	augustus_masked-Fvb4-1-processed-gene-59.3(augustus_masked-Fvb4-1-processed-gene-59.3),maker-Fvb4-3-augustus-gene-259.38(maker-Fvb4-3-augustus-gene-259.38),maker-Fvb4-4-snap-gene-221.15(maker-Fvb4-4-snap-gene-221.15),maker-Fvb4-4-snap-gene-80.52(maker-Fvb4-4-snap-gene-80.52),maker-Fvb5-1-augustus-gene-36.58(maker-Fvb5-1-augustus-gene-36.58),maker-Fvb5-2-augustus-gene-31.51(maker-Fvb5-2-augustus-g…	augustus_masked-Fvb4-3-processed-gene-4.13(augustus_masked-Fvb4-3-processed-gene-4.13),maker-Fvb1-1-augustus-gene-197.40(maker-Fvb1-1-augustus-gene-197.40),maker-Fvb1-2-snap-gene-11.73(maker-Fvb1-2-snap-gene-11.73),maker-Fvb1-3-snap-gene-73.77(maker-Fvb1-3-snap-gene-73.77),maker-Fvb1-4-augustus-gene-29.47(maker-Fvb1-4-augustus-gene-29.47),maker-Fvb1-4-augustus-gene-64.61(maker-Fvb1-4-augustus-gen…
BP	GO:0009991	response to extracellular stimulus	2	11	13	86	0.21132	0.654086	augustus_masked-Fvb5-1-processed-gene-238.7(augustus_masked-Fvb5-1-processed-gene-238.7),augustus_masked-Fvb5-2-processed-gene-204.3(augustus_masked-Fvb5-2-processed-gene-204.3)	maker-Fvb1-1-augustus-gene-259.62(maker-Fvb1-1-augustus-gene-259.62),maker-Fvb1-2-augustus-gene-39.74(maker-Fvb1-2-augustus-gene-39.74),maker-Fvb1-3-augustus-gene-15.67(maker-Fvb1-3-augustus-gene-15.67),maker-Fvb1-4-snap-gene-14.89(maker-Fvb1-4-snap-gene-14.89),maker-Fvb3-1-augustus-gene-269.42(maker-Fvb3-1-augustus-gene-269.42),maker-Fvb4-1-augustus-gene-183.44(maker-Fvb4-1-augustus-gene-183.44)…
BP	GO:0048285	organelle fission	13	12	25	179	0.21382	0.659145	augustus_masked-Fvb7-3-processed-gene-1.15(augustus_masked-Fvb7-3-processed-gene-1.15),augustus_masked-Fvb7-4-processed-gene-20.11(augustus_masked-Fvb7-4-processed-gene-20.11),maker-Fvb1-3-augustus-gene-39.64(maker-Fvb1-3-augustus-gene-39.64),maker-Fvb1-4-augustus-gene-36.54(maker-Fvb1-4-augustus-gene-36.54),maker-Fvb3-1-augustus-gene-299.49(maker-Fvb3-1-augustus-gene-299.49),maker-Fvb3-3-snap-ge…	augustus_masked-Fvb3-3-processed-gene-84.9(augustus_masked-Fvb3-3-processed-gene-84.9),maker-Fvb1-3-augustus-gene-4.54(maker-Fvb1-3-augustus-gene-4.54),maker-Fvb1-3-snap-gene-73.77(maker-Fvb1-3-snap-gene-73.77),maker-Fvb1-4-augustus-gene-64.61(maker-Fvb1-4-augustus-gene-64.61),maker-Fvb4-3-snap-gene-137.69(maker-Fvb4-3-snap-gene-137.69),maker-Fvb5-1-snap-gene-53.69(maker-Fvb5-1-snap-gene-53.69),m…
BP	GO:0009932	cell tip growth	8	0	8	49	0.2164	0.660857	augustus_masked-Fvb5-3-processed-gene-126.6(augustus_masked-Fvb5-3-processed-gene-126.6),maker-Fvb2-1-augustus-gene-96.54(maker-Fvb2-1-augustus-gene-96.54),maker-Fvb2-2-augustus-gene-105.47(maker-Fvb2-2-augustus-gene-105.47),maker-Fvb2-3-augustus-gene-115.52(maker-Fvb2-3-augustus-gene-115.52),maker-Fvb2-4-augustus-gene-123.42(maker-Fvb2-4-augustus-gene-123.42),maker-Fvb5-1-augustus-gene-166.29(ma…	-
BP	GO:0072348	sulfur compound transport	1	7	8	49	0.2164	0.660857	augustus_masked-Fvb1-2-processed-gene-164.2(augustus_masked-Fvb1-2-processed-gene-164.2)	maker-Fvb4-1-augustus-gene-183.44(maker-Fvb4-1-augustus-gene-183.44),maker-Fvb4-2-augustus-gene-23.33(maker-Fvb4-2-augustus-gene-23.33),maker-Fvb4-3-augustus-gene-22.38(maker-Fvb4-3-augustus-gene-22.38),maker-Fvb5-3-augustus-gene-14.41(maker-Fvb5-3-augustus-gene-14.41),snap_masked-Fvb2-1-processed-gene-150.16(snap_masked-Fvb2-1-processed-gene-150.16),snap_masked-Fvb2-4-processed-gene-172.16(snap_…
BP	GO:1903047	mitotic cell cycle process	14	5	19	133	0.22126	0.662903	augustus_masked-Fvb7-3-processed-gene-1.15(augustus_masked-Fvb7-3-processed-gene-1.15),augustus_masked-Fvb7-4-processed-gene-20.11(augustus_masked-Fvb7-4-processed-gene-20.11),maker-Fvb3-1-augustus-gene-299.49(maker-Fvb3-1-augustus-gene-299.49),maker-Fvb3-3-snap-gene-4.55(maker-Fvb3-3-snap-gene-4.55),maker-Fvb3-4-augustus-gene-273.47(maker-Fvb3-4-augustus-gene-273.47),maker-Fvb4-1-augustus-gene-1…	maker-Fvb1-3-snap-gene-73.77(maker-Fvb1-3-snap-gene-73.77),maker-Fvb1-4-augustus-gene-64.61(maker-Fvb1-4-augustus-gene-64.61),maker-Fvb4-3-snap-gene-137.69(maker-Fvb4-3-snap-gene-137.69),maker-Fvb6-1-augustus-gene-224.27(maker-Fvb6-1-augustus-gene-224.27),snap_masked-Fvb7-3-processed-gene-43.37(snap_masked-Fvb7-3-processed-gene-43.37)
BP	GO:0006534	cysteine metabolic process	4	3	7	42	0.2218	0.662903	maker-Fvb1-1-snap-gene-225.63(maker-Fvb1-1-snap-gene-225.63),maker-Fvb1-3-augustus-gene-220.8(maker-Fvb1-3-augustus-gene-220.8),maker-Fvb1-4-snap-gene-192.8(maker-Fvb1-4-snap-gene-192.8),maker-Fvb6-4-augustus-gene-39.45(maker-Fvb6-4-augustus-gene-39.45)	augustus_masked-Fvb3-2-processed-gene-199.10(augustus_masked-Fvb3-2-processed-gene-199.10),augustus_masked-Fvb3-4-processed-gene-112.1(augustus_masked-Fvb3-4-processed-gene-112.1),snap_masked-Fvb1-2-processed-gene-4.19(snap_masked-Fvb1-2-processed-gene-4.19)
BP	GO:0006624	vacuolar protein processing	1	0	1	2	0.22222	0.662903	maker-Fvb5-3-augustus-gene-271.40(maker-Fvb5-3-augustus-gene-271.40)	-
BP	GO:0006646	phosphatidylethanolamine biosynthetic process	1	0	1	2	0.22222	0.662903	maker-Fvb5-1-snap-gene-230.52(maker-Fvb5-1-snap-gene-230.52)	-
BP	GO:0010922	positive regulation of phosphatase activity	1	0	1	2	0.22222	0.662903	maker-Fvb6-2-augustus-gene-48.30(maker-Fvb6-2-augustus-gene-48.30)	-
BP	GO:0016540	protein autoprocessing	1	0	1	2	0.22222	0.662903	maker-Fvb5-1-snap-gene-230.52(maker-Fvb5-1-snap-gene-230.52)	-
BP	GO:0032456	endocytic recycling	1	0	1	2	0.22222	0.662903	maker-Fvb3-2-snap-gene-149.26(maker-Fvb3-2-snap-gene-149.26)	-
BP	GO:0035306	positive regulation of dephosphorylation	1	0	1	2	0.22222	0.662903	maker-Fvb6-2-augustus-gene-48.30(maker-Fvb6-2-augustus-gene-48.30)	-
BP	GO:0042138	meiotic DNA double-strand break formation	0	1	1	2	0.22222	0.662903	-	maker-Fvb1-3-augustus-gene-4.54(maker-Fvb1-3-augustus-gene-4.54)
BP	GO:0043971	histone H3-K18 acetylation	1	0	1	2	0.22222	0.662903	maker-Fvb6-3-augustus-gene-197.37(maker-Fvb6-3-augustus-gene-197.37)	-
BP	GO:0046337	phosphatidylethanolamine metabolic process	1	0	1	2	0.22222	0.662903	maker-Fvb5-1-snap-gene-230.52(maker-Fvb5-1-snap-gene-230.52)	-
BP	GO:0060147	regulation of posttranscriptional gene silencing	1	0	1	2	0.22222	0.662903	maker-Fvb4-4-snap-gene-80.52(maker-Fvb4-4-snap-gene-80.52)	-
BP	GO:0060964	regulation of gene silencing by miRNA	1	0	1	2	0.22222	0.662903	maker-Fvb4-4-snap-gene-80.52(maker-Fvb4-4-snap-gene-80.52)	-
BP	GO:1901968	regulation of polynucleotide 3'-phosphatase activity	1	0	1	2	0.22222	0.662903	maker-Fvb6-2-augustus-gene-48.30(maker-Fvb6-2-augustus-gene-48.30)	-
BP	GO:1901969	positive regulation of polynucleotide 3'-phosphatase activity	1	0	1	2	0.22222	0.662903	maker-Fvb6-2-augustus-gene-48.30(maker-Fvb6-2-augustus-gene-48.30)	-
BP	GO:1901971	regulation of DNA-5-methylcytosine glycosylase activity	1	0	1	2	0.22222	0.662903	maker-Fvb6-2-augustus-gene-48.30(maker-Fvb6-2-augustus-gene-48.30)	-
BP	GO:1901972	positive regulation of DNA-5-methylcytosine glycosylase activity	1	0	1	2	0.22222	0.662903	maker-Fvb6-2-augustus-gene-48.30(maker-Fvb6-2-augustus-gene-48.30)	-
BP	GO:1902544	regulation of DNA N-glycosylase activity	1	0	1	2	0.22222	0.662903	maker-Fvb6-2-augustus-gene-48.30(maker-Fvb6-2-augustus-gene-48.30)	-
BP	GO:1902546	positive regulation of DNA N-glycosylase activity	1	0	1	2	0.22222	0.662903	maker-Fvb6-2-augustus-gene-48.30(maker-Fvb6-2-augustus-gene-48.30)	-
BP	GO:0009944	polarity specification of adaxial/abaxial axis	3	0	3	14	0.22412	0.668033	maker-Fvb1-2-augustus-gene-46.58(maker-Fvb1-2-augustus-gene-46.58),maker-Fvb1-3-augustus-gene-8.37(maker-Fvb1-3-augustus-gene-8.37),maker-Fvb3-4-augustus-gene-92.19(maker-Fvb3-4-augustus-gene-92.19)	-
BP	GO:0009850	auxin metabolic process	1	4	5	28	0.22999	0.683261	maker-Fvb6-1-snap-gene-230.39(maker-Fvb6-1-snap-gene-230.39)	maker-Fvb2-1-augustus-gene-252.51(maker-Fvb2-1-augustus-gene-252.51),maker-Fvb2-4-augustus-gene-249.49(maker-Fvb2-4-augustus-gene-249.49),maker-Fvb6-2-augustus-gene-146.20(maker-Fvb6-2-augustus-gene-146.20),snap_masked-Fvb2-3-processed-gene-37.26(snap_masked-Fvb2-3-processed-gene-37.26)
BP	GO:0035670	plant-type ovary development	5	0	5	28	0.22999	0.683261	maker-Fvb3-1-augustus-gene-299.49(maker-Fvb3-1-augustus-gene-299.49),maker-Fvb3-3-snap-gene-4.55(maker-Fvb3-3-snap-gene-4.55),maker-Fvb3-4-augustus-gene-273.47(maker-Fvb3-4-augustus-gene-273.47),maker-Fvb5-2-augustus-gene-226.42(maker-Fvb5-2-augustus-gene-226.42),maker-Fvb5-4-snap-gene-226.72(maker-Fvb5-4-snap-gene-226.72)	-
BP	GO:0044786	cell cycle DNA replication	0	5	5	28	0.22999	0.683261	-	augustus_masked-Fvb2-2-processed-gene-86.10(augustus_masked-Fvb2-2-processed-gene-86.10),augustus_masked-Fvb4-1-processed-gene-170.12(augustus_masked-Fvb4-1-processed-gene-170.12),maker-Fvb1-3-snap-gene-73.77(maker-Fvb1-3-snap-gene-73.77),maker-Fvb1-4-augustus-gene-64.61(maker-Fvb1-4-augustus-gene-64.61),maker-Fvb3-3-augustus-gene-282.32(maker-Fvb3-3-augustus-gene-282.32)
BP	GO:0048481	plant ovule development	5	0	5	28	0.22999	0.683261	maker-Fvb3-1-augustus-gene-299.49(maker-Fvb3-1-augustus-gene-299.49),maker-Fvb3-3-snap-gene-4.55(maker-Fvb3-3-snap-gene-4.55),maker-Fvb3-4-augustus-gene-273.47(maker-Fvb3-4-augustus-gene-273.47),maker-Fvb5-2-augustus-gene-226.42(maker-Fvb5-2-augustus-gene-226.42),maker-Fvb5-4-snap-gene-226.72(maker-Fvb5-4-snap-gene-226.72)	-
BP	GO:0006549	isoleucine metabolic process	4	0	4	21	0.23052	0.683261	maker-Fvb4-2-augustus-gene-19.40(maker-Fvb4-2-augustus-gene-19.40),maker-Fvb4-3-augustus-gene-20.34(maker-Fvb4-3-augustus-gene-20.34),maker-Fvb6-1-augustus-gene-176.43(maker-Fvb6-1-augustus-gene-176.43),maker-Fvb6-3-snap-gene-171.24(maker-Fvb6-3-snap-gene-171.24)	-
BP	GO:0006783	heme biosynthetic process	2	2	4	21	0.23052	0.683261	maker-Fvb6-3-augustus-gene-424.57(maker-Fvb6-3-augustus-gene-424.57),maker-Fvb6-4-augustus-gene-27.49(maker-Fvb6-4-augustus-gene-27.49)	maker-Fvb2-2-snap-gene-12.73(maker-Fvb2-2-snap-gene-12.73),maker-Fvb7-1-snap-gene-23.26(maker-Fvb7-1-snap-gene-23.26)
BP	GO:0009097	isoleucine biosynthetic process	4	0	4	21	0.23052	0.683261	maker-Fvb4-2-augustus-gene-19.40(maker-Fvb4-2-augustus-gene-19.40),maker-Fvb4-3-augustus-gene-20.34(maker-Fvb4-3-augustus-gene-20.34),maker-Fvb6-1-augustus-gene-176.43(maker-Fvb6-1-augustus-gene-176.43),maker-Fvb6-3-snap-gene-171.24(maker-Fvb6-3-snap-gene-171.24)	-
BP	GO:0009893	positive regulation of metabolic process	21	8	29	213	0.23362	0.686041	augustus_masked-Fvb2-1-processed-gene-209.10(augustus_masked-Fvb2-1-processed-gene-209.10),augustus_masked-Fvb2-4-processed-gene-223.9(augustus_masked-Fvb2-4-processed-gene-223.9),augustus_masked-Fvb2-4-processed-gene-69.7(augustus_masked-Fvb2-4-processed-gene-69.7),maker-Fvb1-2-augustus-gene-64.47(maker-Fvb1-2-augustus-gene-64.47),maker-Fvb1-3-augustus-gene-43.53(maker-Fvb1-3-augustus-gene-43.53…	augustus_masked-Fvb6-4-processed-gene-8.13(augustus_masked-Fvb6-4-processed-gene-8.13),maker-Fvb1-3-augustus-gene-263.29(maker-Fvb1-3-augustus-gene-263.29),maker-Fvb2-1-augustus-gene-252.51(maker-Fvb2-1-augustus-gene-252.51),maker-Fvb2-4-augustus-gene-249.49(maker-Fvb2-4-augustus-gene-249.49),maker-Fvb6-1-snap-gene-20.52(maker-Fvb6-1-snap-gene-20.52),maker-Fvb6-3-augustus-gene-403.53(maker-Fvb6-3…
BP	GO:0000097	sulfur amino acid biosynthetic process	8	3	11	73	0.23958	0.69519	maker-Fvb1-1-snap-gene-225.63(maker-Fvb1-1-snap-gene-225.63),maker-Fvb1-3-augustus-gene-220.8(maker-Fvb1-3-augustus-gene-220.8),maker-Fvb1-4-snap-gene-192.8(maker-Fvb1-4-snap-gene-192.8),maker-Fvb4-2-augustus-gene-19.40(maker-Fvb4-2-augustus-gene-19.40),maker-Fvb4-3-augustus-gene-20.34(maker-Fvb4-3-augustus-gene-20.34),maker-Fvb6-2-augustus-gene-306.46(maker-Fvb6-2-augustus-gene-306.46),maker-Fvb…	augustus_masked-Fvb3-2-processed-gene-199.10(augustus_masked-Fvb3-2-processed-gene-199.10),augustus_masked-Fvb3-4-processed-gene-112.1(augustus_masked-Fvb3-4-processed-gene-112.1),snap_masked-Fvb1-2-processed-gene-4.19(snap_masked-Fvb1-2-processed-gene-4.19)
BP	GO:0032504	multicellular organism reproduction	9	2	11	73	0.23958	0.69519	maker-Fvb1-3-augustus-gene-39.64(maker-Fvb1-3-augustus-gene-39.64),maker-Fvb1-4-augustus-gene-36.54(maker-Fvb1-4-augustus-gene-36.54),maker-Fvb2-2-augustus-gene-107.42(maker-Fvb2-2-augustus-gene-107.42),maker-Fvb2-3-augustus-gene-117.40(maker-Fvb2-3-augustus-gene-117.40),maker-Fvb2-3-augustus-gene-13.48(maker-Fvb2-3-augustus-gene-13.48),maker-Fvb2-4-augustus-gene-190.63(maker-Fvb2-4-augustus-gene…	maker-Fvb1-3-augustus-gene-4.54(maker-Fvb1-3-augustus-gene-4.54),maker-Fvb4-2-augustus-gene-190.11(maker-Fvb4-2-augustus-gene-190.11)
BP	GO:0048528	post-embryonic root development	3	8	11	73	0.23958	0.69519	augustus_masked-Fvb6-4-processed-gene-175.3(augustus_masked-Fvb6-4-processed-gene-175.3),maker-Fvb6-1-augustus-gene-240.33(maker-Fvb6-1-augustus-gene-240.33),maker-Fvb6-4-augustus-gene-119.35(maker-Fvb6-4-augustus-gene-119.35)	augustus_masked-Fvb4-2-processed-gene-158.9(augustus_masked-Fvb4-2-processed-gene-158.9),maker-Fvb1-2-augustus-gene-121.44(maker-Fvb1-2-augustus-gene-121.44),maker-Fvb2-1-augustus-gene-161.35(maker-Fvb2-1-augustus-gene-161.35),maker-Fvb2-2-augustus-gene-51.44(maker-Fvb2-2-augustus-gene-51.44),maker-Fvb4-2-augustus-gene-73.40(maker-Fvb4-2-augustus-gene-73.40),maker-Fvb4-4-augustus-gene-72.68(maker…
BP	GO:0008272	sulfate transport	0	7	7	43	0.24003	0.69519	-	maker-Fvb4-1-augustus-gene-183.44(maker-Fvb4-1-augustus-gene-183.44),maker-Fvb4-2-augustus-gene-23.33(maker-Fvb4-2-augustus-gene-23.33),maker-Fvb4-3-augustus-gene-22.38(maker-Fvb4-3-augustus-gene-22.38),maker-Fvb5-3-augustus-gene-14.41(maker-Fvb5-3-augustus-gene-14.41),snap_masked-Fvb2-1-processed-gene-150.16(snap_masked-Fvb2-1-processed-gene-150.16),snap_masked-Fvb2-4-processed-gene-172.16(snap_…
BP	GO:0010101	post-embryonic root morphogenesis	3	4	7	43	0.24003	0.69519	augustus_masked-Fvb6-4-processed-gene-175.3(augustus_masked-Fvb6-4-processed-gene-175.3),maker-Fvb6-1-augustus-gene-240.33(maker-Fvb6-1-augustus-gene-240.33),maker-Fvb6-4-augustus-gene-119.35(maker-Fvb6-4-augustus-gene-119.35)	augustus_masked-Fvb4-2-processed-gene-158.9(augustus_masked-Fvb4-2-processed-gene-158.9),maker-Fvb1-2-augustus-gene-121.44(maker-Fvb1-2-augustus-gene-121.44),maker-Fvb2-1-augustus-gene-161.35(maker-Fvb2-1-augustus-gene-161.35),maker-Fvb2-2-augustus-gene-51.44(maker-Fvb2-2-augustus-gene-51.44)
BP	GO:0010102	lateral root morphogenesis	3	4	7	43	0.24003	0.69519	augustus_masked-Fvb6-4-processed-gene-175.3(augustus_masked-Fvb6-4-processed-gene-175.3),maker-Fvb6-1-augustus-gene-240.33(maker-Fvb6-1-augustus-gene-240.33),maker-Fvb6-4-augustus-gene-119.35(maker-Fvb6-4-augustus-gene-119.35)	augustus_masked-Fvb4-2-processed-gene-158.9(augustus_masked-Fvb4-2-processed-gene-158.9),maker-Fvb1-2-augustus-gene-121.44(maker-Fvb1-2-augustus-gene-121.44),maker-Fvb2-1-augustus-gene-161.35(maker-Fvb2-1-augustus-gene-161.35),maker-Fvb2-2-augustus-gene-51.44(maker-Fvb2-2-augustus-gene-51.44)
BP	GO:0006473	protein acetylation	2	7	9	58	0.24157	0.69519	maker-Fvb2-2-augustus-gene-170.28(maker-Fvb2-2-augustus-gene-170.28),maker-Fvb6-3-augustus-gene-197.37(maker-Fvb6-3-augustus-gene-197.37)	augustus_masked-Fvb1-4-processed-gene-90.12(augustus_masked-Fvb1-4-processed-gene-90.12),maker-Fvb1-1-snap-gene-178.39(maker-Fvb1-1-snap-gene-178.39),maker-Fvb1-2-snap-gene-11.73(maker-Fvb1-2-snap-gene-11.73),maker-Fvb1-3-augustus-gene-101.43(maker-Fvb1-3-augustus-gene-101.43),maker-Fvb1-4-augustus-gene-29.47(maker-Fvb1-4-augustus-gene-29.47),maker-Fvb6-1-snap-gene-73.76(maker-Fvb6-1-snap-gene-73…
BP	GO:0044283	small molecule biosynthetic process	69	49	118	938	0.24197	0.69519	augustus_masked-Fvb2-3-processed-gene-168.12(augustus_masked-Fvb2-3-processed-gene-168.12),augustus_masked-Fvb2-4-processed-gene-62.2(augustus_masked-Fvb2-4-processed-gene-62.2),augustus_masked-Fvb4-1-processed-gene-81.2(augustus_masked-Fvb4-1-processed-gene-81.2),augustus_masked-Fvb6-4-processed-gene-80.14(augustus_masked-Fvb6-4-processed-gene-80.14),maker-Fvb1-1-snap-gene-169.41(maker-Fvb1-1-sn…	augustus_masked-Fvb1-2-processed-gene-162.3(augustus_masked-Fvb1-2-processed-gene-162.3),augustus_masked-Fvb2-1-processed-gene-259.14(augustus_masked-Fvb2-1-processed-gene-259.14),augustus_masked-Fvb2-4-processed-gene-262.8(augustus_masked-Fvb2-4-processed-gene-262.8),augustus_masked-Fvb3-2-processed-gene-199.10(augustus_masked-Fvb3-2-processed-gene-199.10),augustus_masked-Fvb3-4-processed-gene-1…
BP	GO:0009835	fruit ripening	0	2	2	8	0.24205	0.69519	-	maker-Fvb4-1-augustus-gene-172.38(maker-Fvb4-1-augustus-gene-172.38),maker-Fvb4-4-augustus-gene-32.52(maker-Fvb4-4-augustus-gene-32.52)
BP	GO:0010078	maintenance of root meristem identity	2	0	2	8	0.24205	0.69519	maker-Fvb3-1-augustus-gene-172.17(maker-Fvb3-1-augustus-gene-172.17),maker-Fvb3-2-augustus-gene-172.20(maker-Fvb3-2-augustus-gene-172.20)	-
BP	GO:0010310	regulation of hydrogen peroxide metabolic process	2	0	2	8	0.24205	0.69519	maker-Fvb1-3-augustus-gene-220.8(maker-Fvb1-3-augustus-gene-220.8),maker-Fvb1-4-snap-gene-192.8(maker-Fvb1-4-snap-gene-192.8)	-
BP	GO:0010497	plasmodesmata-mediated intercellular transport	2	0	2	8	0.24205	0.69519	maker-Fvb2-2-augustus-gene-74.48(maker-Fvb2-2-augustus-gene-74.48),maker-Fvb4-3-snap-gene-12.70(maker-Fvb4-3-snap-gene-12.70)	-
BP	GO:0016073	snRNA metabolic process	1	1	2	8	0.24205	0.69519	maker-Fvb7-1-augustus-gene-271.53(maker-Fvb7-1-augustus-gene-271.53)	snap_masked-Fvb5-1-processed-gene-24.23(snap_masked-Fvb5-1-processed-gene-24.23)
BP	GO:0016180	snRNA processing	1	1	2	8	0.24205	0.69519	maker-Fvb7-1-augustus-gene-271.53(maker-Fvb7-1-augustus-gene-271.53)	snap_masked-Fvb5-1-processed-gene-24.23(snap_masked-Fvb5-1-processed-gene-24.23)
BP	GO:0016577	histone demethylation	2	0	2	8	0.24205	0.69519	maker-Fvb3-2-augustus-gene-300.35(maker-Fvb3-2-augustus-gene-300.35),maker-Fvb3-4-augustus-gene-17.53(maker-Fvb3-4-augustus-gene-17.53)	-
BP	GO:0035349	coenzyme A transmembrane transport	1	1	2	8	0.24205	0.69519	maker-Fvb1-3-snap-gene-33.71(maker-Fvb1-3-snap-gene-33.71)	maker-Fvb2-2-snap-gene-14.58(maker-Fvb2-2-snap-gene-14.58)
BP	GO:0035966	response to topologically incorrect protein	2	0	2	8	0.24205	0.69519	augustus_masked-Fvb2-1-processed-gene-209.10(augustus_masked-Fvb2-1-processed-gene-209.10),augustus_masked-Fvb2-4-processed-gene-223.9(augustus_masked-Fvb2-4-processed-gene-223.9)	-
BP	GO:0051289	protein homotetramerization	0	2	2	8	0.24205	0.69519	-	maker-Fvb5-1-augustus-gene-72.56(maker-Fvb5-1-augustus-gene-72.56),maker-Fvb5-3-augustus-gene-219.27(maker-Fvb5-3-augustus-gene-219.27)
BP	GO:0070070	proton-transporting V-type ATPase complex assembly	2	0	2	8	0.24205	0.69519	augustus_masked-Fvb4-1-processed-gene-8.3(augustus_masked-Fvb4-1-processed-gene-8.3),maker-Fvb3-4-augustus-gene-232.63(maker-Fvb3-4-augustus-gene-232.63)	-
BP	GO:0071106	adenosine 3',5'-bisphosphate transmembrane transport	1	1	2	8	0.24205	0.69519	maker-Fvb1-3-snap-gene-33.71(maker-Fvb1-3-snap-gene-33.71)	maker-Fvb2-2-snap-gene-14.58(maker-Fvb2-2-snap-gene-14.58)
BP	GO:0071324	cellular response to disaccharide stimulus	0	2	2	8	0.24205	0.69519	-	maker-Fvb4-1-augustus-gene-183.44(maker-Fvb4-1-augustus-gene-183.44),maker-Fvb4-3-augustus-gene-22.38(maker-Fvb4-3-augustus-gene-22.38)
BP	GO:0016054	organic acid catabolic process	6	10	16	112	0.24569	0.702378	augustus_masked-Fvb3-1-processed-gene-310.18(augustus_masked-Fvb3-1-processed-gene-310.18),maker-Fvb2-2-augustus-gene-49.44(maker-Fvb2-2-augustus-gene-49.44),maker-Fvb2-2-snap-gene-197.26(maker-Fvb2-2-snap-gene-197.26),maker-Fvb2-3-augustus-gene-194.12(maker-Fvb2-3-augustus-gene-194.12),maker-Fvb6-1-augustus-gene-49.79(maker-Fvb6-1-augustus-gene-49.79),maker-Fvb6-3-augustus-gene-44.60(maker-Fvb6-…	maker-Fvb4-3-augustus-gene-122.24(maker-Fvb4-3-augustus-gene-122.24),maker-Fvb4-4-augustus-gene-90.45(maker-Fvb4-4-augustus-gene-90.45),maker-Fvb6-1-augustus-gene-255.38(maker-Fvb6-1-augustus-gene-255.38),maker-Fvb6-2-augustus-gene-174.36(maker-Fvb6-2-augustus-gene-174.36),maker-Fvb6-4-augustus-gene-113.28(maker-Fvb6-4-augustus-gene-113.28),maker-Fvb7-1-augustus-gene-214.51(maker-Fvb7-1-augustus-…
BP	GO:0046395	carboxylic acid catabolic process	6	10	16	112	0.24569	0.702378	augustus_masked-Fvb3-1-processed-gene-310.18(augustus_masked-Fvb3-1-processed-gene-310.18),maker-Fvb2-2-augustus-gene-49.44(maker-Fvb2-2-augustus-gene-49.44),maker-Fvb2-2-snap-gene-197.26(maker-Fvb2-2-snap-gene-197.26),maker-Fvb2-3-augustus-gene-194.12(maker-Fvb2-3-augustus-gene-194.12),maker-Fvb6-1-augustus-gene-49.79(maker-Fvb6-1-augustus-gene-49.79),maker-Fvb6-3-augustus-gene-44.60(maker-Fvb6-…	maker-Fvb4-3-augustus-gene-122.24(maker-Fvb4-3-augustus-gene-122.24),maker-Fvb4-4-augustus-gene-90.45(maker-Fvb4-4-augustus-gene-90.45),maker-Fvb6-1-augustus-gene-255.38(maker-Fvb6-1-augustus-gene-255.38),maker-Fvb6-2-augustus-gene-174.36(maker-Fvb6-2-augustus-gene-174.36),maker-Fvb6-4-augustus-gene-113.28(maker-Fvb6-4-augustus-gene-113.28),maker-Fvb7-1-augustus-gene-214.51(maker-Fvb7-1-augustus-…
BP	GO:0000724	double-strand break repair via homologous recombination	0	6	6	36	0.24687	0.703039	-	maker-Fvb1-3-augustus-gene-191.18(maker-Fvb1-3-augustus-gene-191.18),maker-Fvb1-4-augustus-gene-161.33(maker-Fvb1-4-augustus-gene-161.33),maker-Fvb6-1-augustus-gene-224.27(maker-Fvb6-1-augustus-gene-224.27),maker-Fvb6-1-augustus-gene-355.29(maker-Fvb6-1-augustus-gene-355.29),maker-Fvb6-4-augustus-gene-23.33(maker-Fvb6-4-augustus-gene-23.33),maker-Fvb6-4-snap-gene-45.47(maker-Fvb6-4-snap-gene-45.4…
BP	GO:0000725	recombinational repair	0	6	6	36	0.24687	0.703039	-	maker-Fvb1-3-augustus-gene-191.18(maker-Fvb1-3-augustus-gene-191.18),maker-Fvb1-4-augustus-gene-161.33(maker-Fvb1-4-augustus-gene-161.33),maker-Fvb6-1-augustus-gene-224.27(maker-Fvb6-1-augustus-gene-224.27),maker-Fvb6-1-augustus-gene-355.29(maker-Fvb6-1-augustus-gene-355.29),maker-Fvb6-4-augustus-gene-23.33(maker-Fvb6-4-augustus-gene-23.33),maker-Fvb6-4-snap-gene-45.47(maker-Fvb6-4-snap-gene-45.4…
BP	GO:0006535	cysteine biosynthetic process from serine	4	2	6	36	0.24687	0.703039	maker-Fvb1-1-snap-gene-225.63(maker-Fvb1-1-snap-gene-225.63),maker-Fvb1-3-augustus-gene-220.8(maker-Fvb1-3-augustus-gene-220.8),maker-Fvb1-4-snap-gene-192.8(maker-Fvb1-4-snap-gene-192.8),maker-Fvb6-4-augustus-gene-39.45(maker-Fvb6-4-augustus-gene-39.45)	augustus_masked-Fvb3-2-processed-gene-199.10(augustus_masked-Fvb3-2-processed-gene-199.10),augustus_masked-Fvb3-4-processed-gene-112.1(augustus_masked-Fvb3-4-processed-gene-112.1)
BP	GO:0019344	cysteine biosynthetic process	4	2	6	36	0.24687	0.703039	maker-Fvb1-1-snap-gene-225.63(maker-Fvb1-1-snap-gene-225.63),maker-Fvb1-3-augustus-gene-220.8(maker-Fvb1-3-augustus-gene-220.8),maker-Fvb1-4-snap-gene-192.8(maker-Fvb1-4-snap-gene-192.8),maker-Fvb6-4-augustus-gene-39.45(maker-Fvb6-4-augustus-gene-39.45)	augustus_masked-Fvb3-2-processed-gene-199.10(augustus_masked-Fvb3-2-processed-gene-199.10),augustus_masked-Fvb3-4-processed-gene-112.1(augustus_masked-Fvb3-4-processed-gene-112.1)
BP	GO:0045892	negative regulation of transcription, DNA-templated	6	11	17	120	0.24798	0.705657	augustus_masked-Fvb4-1-processed-gene-59.3(augustus_masked-Fvb4-1-processed-gene-59.3),maker-Fvb4-3-augustus-gene-259.38(maker-Fvb4-3-augustus-gene-259.38),maker-Fvb4-4-snap-gene-221.15(maker-Fvb4-4-snap-gene-221.15),maker-Fvb5-1-augustus-gene-36.58(maker-Fvb5-1-augustus-gene-36.58),maker-Fvb5-2-augustus-gene-31.51(maker-Fvb5-2-augustus-gene-31.51),maker-Fvb5-4-snap-gene-29.99(maker-Fvb5-4-snap-g…	maker-Fvb1-1-augustus-gene-197.40(maker-Fvb1-1-augustus-gene-197.40),maker-Fvb1-2-snap-gene-11.73(maker-Fvb1-2-snap-gene-11.73),maker-Fvb1-4-augustus-gene-29.47(maker-Fvb1-4-augustus-gene-29.47),maker-Fvb3-1-augustus-gene-294.51(maker-Fvb3-1-augustus-gene-294.51),maker-Fvb3-2-augustus-gene-11.43(maker-Fvb3-2-augustus-gene-11.43),maker-Fvb3-3-augustus-gene-230.32(maker-Fvb3-3-augustus-gene-230.32)…
BP	GO:0006862	nucleotide transport	4	1	5	29	0.25303	0.716725	maker-Fvb1-3-snap-gene-33.71(maker-Fvb1-3-snap-gene-33.71),maker-Fvb5-1-augustus-gene-85.31(maker-Fvb5-1-augustus-gene-85.31),maker-Fvb5-2-augustus-gene-75.37(maker-Fvb5-2-augustus-gene-75.37),maker-Fvb5-3-augustus-gene-206.47(maker-Fvb5-3-augustus-gene-206.47)	maker-Fvb2-2-snap-gene-14.58(maker-Fvb2-2-snap-gene-14.58)
BP	GO:0019359	nicotinamide nucleotide biosynthetic process	0	5	5	29	0.25303	0.716725	-	maker-Fvb2-2-snap-gene-120.37(maker-Fvb2-2-snap-gene-120.37),maker-Fvb3-1-augustus-gene-259.44(maker-Fvb3-1-augustus-gene-259.44),maker-Fvb3-2-augustus-gene-61.38(maker-Fvb3-2-augustus-gene-61.38),maker-Fvb3-3-snap-gene-44.77(maker-Fvb3-3-snap-gene-44.77),maker-Fvb6-1-augustus-gene-23.46(maker-Fvb6-1-augustus-gene-23.46)
BP	GO:0008283	cell proliferation	4	7	11	74	0.2537	0.716978	maker-Fvb2-2-augustus-gene-1.46(maker-Fvb2-2-augustus-gene-1.46),maker-Fvb6-1-augustus-gene-247.39(maker-Fvb6-1-augustus-gene-247.39),maker-Fvb7-2-augustus-gene-219.62(maker-Fvb7-2-augustus-gene-219.62),maker-Fvb7-3-augustus-gene-80.40(maker-Fvb7-3-augustus-gene-80.40)	augustus_masked-Fvb3-4-processed-gene-149.4(augustus_masked-Fvb3-4-processed-gene-149.4),maker-Fvb1-3-snap-gene-73.77(maker-Fvb1-3-snap-gene-73.77),maker-Fvb1-4-augustus-gene-64.61(maker-Fvb1-4-augustus-gene-64.61),maker-Fvb4-4-augustus-gene-81.42(maker-Fvb4-4-augustus-gene-81.42),maker-Fvb6-1-augustus-gene-355.29(maker-Fvb6-1-augustus-gene-355.29),maker-Fvb6-4-augustus-gene-23.33(maker-Fvb6-4-au…
BP	GO:0009067	aspartate family amino acid biosynthetic process	10	1	11	74	0.2537	0.716978	maker-Fvb2-2-augustus-gene-237.34(maker-Fvb2-2-augustus-gene-237.34),maker-Fvb2-3-augustus-gene-166.29(maker-Fvb2-3-augustus-gene-166.29),maker-Fvb2-4-augustus-gene-65.23(maker-Fvb2-4-augustus-gene-65.23),maker-Fvb4-2-augustus-gene-19.40(maker-Fvb4-2-augustus-gene-19.40),maker-Fvb4-3-augustus-gene-20.34(maker-Fvb4-3-augustus-gene-20.34),maker-Fvb6-2-augustus-gene-306.46(maker-Fvb6-2-augustus-gene…	snap_masked-Fvb1-2-processed-gene-4.19(snap_masked-Fvb1-2-processed-gene-4.19)
BP	GO:0048509	regulation of meristem development	0	11	11	74	0.2537	0.716978	-	augustus_masked-Fvb4-1-processed-gene-170.12(augustus_masked-Fvb4-1-processed-gene-170.12),maker-Fvb1-1-augustus-gene-170.20(maker-Fvb1-1-augustus-gene-170.20),maker-Fvb1-2-augustus-gene-122.22(maker-Fvb1-2-augustus-gene-122.22),maker-Fvb1-3-augustus-gene-111.29(maker-Fvb1-3-augustus-gene-111.29),maker-Fvb4-1-augustus-gene-131.29(maker-Fvb4-1-augustus-gene-131.29),maker-Fvb4-1-augustus-gene-183.4…
BP	GO:0006020	inositol metabolic process	3	0	3	15	0.2573	0.725673	maker-Fvb1-2-augustus-gene-145.21(maker-Fvb1-2-augustus-gene-145.21),maker-Fvb4-1-augustus-gene-199.63(maker-Fvb4-1-augustus-gene-199.63),maker-Fvb5-3-augustus-gene-264.47(maker-Fvb5-3-augustus-gene-264.47)	-
BP	GO:0009955	adaxial/abaxial pattern specification	4	0	4	22	0.25746	0.725673	maker-Fvb1-2-augustus-gene-46.58(maker-Fvb1-2-augustus-gene-46.58),maker-Fvb1-3-augustus-gene-8.37(maker-Fvb1-3-augustus-gene-8.37),maker-Fvb2-4-augustus-gene-242.54(maker-Fvb2-4-augustus-gene-242.54),maker-Fvb3-4-augustus-gene-92.19(maker-Fvb3-4-augustus-gene-92.19)	-
BP	GO:0035194	posttranscriptional gene silencing by RNA	9	0	9	59	0.25756	0.725673	augustus_masked-Fvb4-1-processed-gene-59.3(augustus_masked-Fvb4-1-processed-gene-59.3),maker-Fvb1-2-augustus-gene-46.58(maker-Fvb1-2-augustus-gene-46.58),maker-Fvb1-3-augustus-gene-8.37(maker-Fvb1-3-augustus-gene-8.37),maker-Fvb4-3-augustus-gene-259.38(maker-Fvb4-3-augustus-gene-259.38),maker-Fvb4-4-snap-gene-221.15(maker-Fvb4-4-snap-gene-221.15),maker-Fvb4-4-snap-gene-80.52(maker-Fvb4-4-snap-gen…	-
BP	GO:0040029	regulation of gene expression, epigenetic	10	4	14	98	0.26444	0.743361	augustus_masked-Fvb4-1-processed-gene-59.3(augustus_masked-Fvb4-1-processed-gene-59.3),maker-Fvb1-2-augustus-gene-46.58(maker-Fvb1-2-augustus-gene-46.58),maker-Fvb1-3-augustus-gene-8.37(maker-Fvb1-3-augustus-gene-8.37),maker-Fvb4-3-augustus-gene-259.38(maker-Fvb4-3-augustus-gene-259.38),maker-Fvb4-3-snap-gene-12.70(maker-Fvb4-3-snap-gene-12.70),maker-Fvb4-4-snap-gene-221.15(maker-Fvb4-4-snap-gene…	maker-Fvb1-2-snap-gene-11.73(maker-Fvb1-2-snap-gene-11.73),maker-Fvb1-4-augustus-gene-29.47(maker-Fvb1-4-augustus-gene-29.47),maker-Fvb3-3-augustus-gene-230.32(maker-Fvb3-3-augustus-gene-230.32),maker-Fvb3-4-augustus-gene-74.36(maker-Fvb3-4-augustus-gene-74.36)
BP	GO:0006026	aminoglycan catabolic process	3	5	8	52	0.26737	0.74718	maker-Fvb2-3-augustus-gene-114.42(maker-Fvb2-3-augustus-gene-114.42),snap_masked-Fvb2-2-processed-gene-103.26(snap_masked-Fvb2-2-processed-gene-103.26),snap_masked-Fvb2-4-processed-gene-125.20(snap_masked-Fvb2-4-processed-gene-125.20)	augustus_masked-Fvb1-3-processed-gene-57.1(augustus_masked-Fvb1-3-processed-gene-57.1),augustus_masked-Fvb2-4-processed-gene-264.3(augustus_masked-Fvb2-4-processed-gene-264.3),maker-Fvb1-4-augustus-gene-49.60(maker-Fvb1-4-augustus-gene-49.60),maker-Fvb1-4-snap-gene-23.47(maker-Fvb1-4-snap-gene-23.47),maker-Fvb4-4-augustus-gene-168.29(maker-Fvb4-4-augustus-gene-168.29)
BP	GO:0006030	chitin metabolic process	3	5	8	52	0.26737	0.74718	maker-Fvb2-3-augustus-gene-114.42(maker-Fvb2-3-augustus-gene-114.42),snap_masked-Fvb2-2-processed-gene-103.26(snap_masked-Fvb2-2-processed-gene-103.26),snap_masked-Fvb2-4-processed-gene-125.20(snap_masked-Fvb2-4-processed-gene-125.20)	augustus_masked-Fvb1-3-processed-gene-57.1(augustus_masked-Fvb1-3-processed-gene-57.1),augustus_masked-Fvb2-4-processed-gene-264.3(augustus_masked-Fvb2-4-processed-gene-264.3),maker-Fvb1-4-augustus-gene-49.60(maker-Fvb1-4-augustus-gene-49.60),maker-Fvb1-4-snap-gene-23.47(maker-Fvb1-4-snap-gene-23.47),maker-Fvb4-4-augustus-gene-168.29(maker-Fvb4-4-augustus-gene-168.29)
BP	GO:0006032	chitin catabolic process	3	5	8	52	0.26737	0.74718	maker-Fvb2-3-augustus-gene-114.42(maker-Fvb2-3-augustus-gene-114.42),snap_masked-Fvb2-2-processed-gene-103.26(snap_masked-Fvb2-2-processed-gene-103.26),snap_masked-Fvb2-4-processed-gene-125.20(snap_masked-Fvb2-4-processed-gene-125.20)	augustus_masked-Fvb1-3-processed-gene-57.1(augustus_masked-Fvb1-3-processed-gene-57.1),augustus_masked-Fvb2-4-processed-gene-264.3(augustus_masked-Fvb2-4-processed-gene-264.3),maker-Fvb1-4-augustus-gene-49.60(maker-Fvb1-4-augustus-gene-49.60),maker-Fvb1-4-snap-gene-23.47(maker-Fvb1-4-snap-gene-23.47),maker-Fvb4-4-augustus-gene-168.29(maker-Fvb4-4-augustus-gene-168.29)
BP	GO:0046348	amino sugar catabolic process	3	5	8	52	0.26737	0.74718	maker-Fvb2-3-augustus-gene-114.42(maker-Fvb2-3-augustus-gene-114.42),snap_masked-Fvb2-2-processed-gene-103.26(snap_masked-Fvb2-2-processed-gene-103.26),snap_masked-Fvb2-4-processed-gene-125.20(snap_masked-Fvb2-4-processed-gene-125.20)	augustus_masked-Fvb1-3-processed-gene-57.1(augustus_masked-Fvb1-3-processed-gene-57.1),augustus_masked-Fvb2-4-processed-gene-264.3(augustus_masked-Fvb2-4-processed-gene-264.3),maker-Fvb1-4-augustus-gene-49.60(maker-Fvb1-4-augustus-gene-49.60),maker-Fvb1-4-snap-gene-23.47(maker-Fvb1-4-snap-gene-23.47),maker-Fvb4-4-augustus-gene-168.29(maker-Fvb4-4-augustus-gene-168.29)
BP	GO:0055067	monovalent inorganic cation homeostasis	8	0	8	52	0.26737	0.74718	maker-Fvb3-1-augustus-gene-109.20(maker-Fvb3-1-augustus-gene-109.20),maker-Fvb4-1-snap-gene-125.59(maker-Fvb4-1-snap-gene-125.59),maker-Fvb4-2-snap-gene-104.33(maker-Fvb4-2-snap-gene-104.33),maker-Fvb4-3-augustus-gene-145.27(maker-Fvb4-3-augustus-gene-145.27),maker-Fvb4-3-augustus-gene-184.33(maker-Fvb4-3-augustus-gene-184.33),maker-Fvb4-4-snap-gene-113.29(maker-Fvb4-4-snap-gene-113.29),maker-Fvb…	-
BP	GO:1901071	glucosamine-containing compound metabolic process	3	5	8	52	0.26737	0.74718	maker-Fvb2-3-augustus-gene-114.42(maker-Fvb2-3-augustus-gene-114.42),snap_masked-Fvb2-2-processed-gene-103.26(snap_masked-Fvb2-2-processed-gene-103.26),snap_masked-Fvb2-4-processed-gene-125.20(snap_masked-Fvb2-4-processed-gene-125.20)	augustus_masked-Fvb1-3-processed-gene-57.1(augustus_masked-Fvb1-3-processed-gene-57.1),augustus_masked-Fvb2-4-processed-gene-264.3(augustus_masked-Fvb2-4-processed-gene-264.3),maker-Fvb1-4-augustus-gene-49.60(maker-Fvb1-4-augustus-gene-49.60),maker-Fvb1-4-snap-gene-23.47(maker-Fvb1-4-snap-gene-23.47),maker-Fvb4-4-augustus-gene-168.29(maker-Fvb4-4-augustus-gene-168.29)
BP	GO:1901072	glucosamine-containing compound catabolic process	3	5	8	52	0.26737	0.74718	maker-Fvb2-3-augustus-gene-114.42(maker-Fvb2-3-augustus-gene-114.42),snap_masked-Fvb2-2-processed-gene-103.26(snap_masked-Fvb2-2-processed-gene-103.26),snap_masked-Fvb2-4-processed-gene-125.20(snap_masked-Fvb2-4-processed-gene-125.20)	augustus_masked-Fvb1-3-processed-gene-57.1(augustus_masked-Fvb1-3-processed-gene-57.1),augustus_masked-Fvb2-4-processed-gene-264.3(augustus_masked-Fvb2-4-processed-gene-264.3),maker-Fvb1-4-augustus-gene-49.60(maker-Fvb1-4-augustus-gene-49.60),maker-Fvb1-4-snap-gene-23.47(maker-Fvb1-4-snap-gene-23.47),maker-Fvb4-4-augustus-gene-168.29(maker-Fvb4-4-augustus-gene-168.29)
BP	GO:0006144	purine nucleobase metabolic process	5	1	6	37	0.26766	0.74718	augustus_masked-Fvb5-3-processed-gene-273.6(augustus_masked-Fvb5-3-processed-gene-273.6),augustus_masked-Fvb7-1-processed-gene-52.0(augustus_masked-Fvb7-1-processed-gene-52.0),maker-Fvb7-1-snap-gene-28.25(maker-Fvb7-1-snap-gene-28.25),maker-Fvb7-2-augustus-gene-29.37(maker-Fvb7-2-augustus-gene-29.37),maker-Fvb7-3-augustus-gene-213.35(maker-Fvb7-3-augustus-gene-213.35)	maker-Fvb3-2-augustus-gene-50.48(maker-Fvb3-2-augustus-gene-50.48)
BP	GO:0042274	ribosomal small subunit biogenesis	5	1	6	37	0.26766	0.74718	maker-Fvb2-2-augustus-gene-118.53(maker-Fvb2-2-augustus-gene-118.53),maker-Fvb2-4-augustus-gene-110.33(maker-Fvb2-4-augustus-gene-110.33),maker-Fvb5-1-augustus-gene-224.45(maker-Fvb5-1-augustus-gene-224.45),maker-Fvb5-2-augustus-gene-192.40(maker-Fvb5-2-augustus-gene-192.40),maker-Fvb6-3-augustus-gene-310.32(maker-Fvb6-3-augustus-gene-310.32)	maker-Fvb6-2-snap-gene-276.73(maker-Fvb6-2-snap-gene-276.73)
BP	GO:0015994	chlorophyll metabolic process	9	2	11	75	0.26809	0.74718	augustus_masked-Fvb5-4-processed-gene-47.3(augustus_masked-Fvb5-4-processed-gene-47.3),maker-Fvb1-1-augustus-gene-253.48(maker-Fvb1-1-augustus-gene-253.48),maker-Fvb1-4-augustus-gene-7.48(maker-Fvb1-4-augustus-gene-7.48),maker-Fvb3-3-augustus-gene-27.43(maker-Fvb3-3-augustus-gene-27.43),maker-Fvb3-4-augustus-gene-122.30(maker-Fvb3-4-augustus-gene-122.30),maker-Fvb3-4-augustus-gene-250.52(maker-Fv…	maker-Fvb7-4-augustus-gene-206.24(maker-Fvb7-4-augustus-gene-206.24),snap_masked-Fvb7-2-processed-gene-17.14(snap_masked-Fvb7-2-processed-gene-17.14)
BP	GO:0055082	cellular chemical homeostasis	15	1	16	114	0.26873	0.747481	augustus_masked-Fvb6-1-processed-gene-299.2(augustus_masked-Fvb6-1-processed-gene-299.2),augustus_masked-Fvb7-3-processed-gene-58.0(augustus_masked-Fvb7-3-processed-gene-58.0),maker-Fvb2-1-augustus-gene-24.30(maker-Fvb2-1-augustus-gene-24.30),maker-Fvb2-2-snap-gene-198.46(maker-Fvb2-2-snap-gene-198.46),maker-Fvb3-1-augustus-gene-109.20(maker-Fvb3-1-augustus-gene-109.20),maker-Fvb3-3-snap-gene-219…	maker-Fvb7-1-augustus-gene-247.72(maker-Fvb7-1-augustus-gene-247.72)
BP	GO:0006022	aminoglycan metabolic process	3	6	9	60	0.27388	0.75839	maker-Fvb2-3-augustus-gene-114.42(maker-Fvb2-3-augustus-gene-114.42),snap_masked-Fvb2-2-processed-gene-103.26(snap_masked-Fvb2-2-processed-gene-103.26),snap_masked-Fvb2-4-processed-gene-125.20(snap_masked-Fvb2-4-processed-gene-125.20)	augustus_masked-Fvb1-3-processed-gene-57.1(augustus_masked-Fvb1-3-processed-gene-57.1),augustus_masked-Fvb2-4-processed-gene-264.3(augustus_masked-Fvb2-4-processed-gene-264.3),maker-Fvb1-4-augustus-gene-49.60(maker-Fvb1-4-augustus-gene-49.60),maker-Fvb1-4-snap-gene-23.47(maker-Fvb1-4-snap-gene-23.47),maker-Fvb4-4-augustus-gene-168.29(maker-Fvb4-4-augustus-gene-168.29),maker-Fvb7-2-snap-gene-74.47…
BP	GO:0043543	protein acylation	2	7	9	60	0.27388	0.75839	maker-Fvb2-2-augustus-gene-170.28(maker-Fvb2-2-augustus-gene-170.28),maker-Fvb6-3-augustus-gene-197.37(maker-Fvb6-3-augustus-gene-197.37)	augustus_masked-Fvb1-4-processed-gene-90.12(augustus_masked-Fvb1-4-processed-gene-90.12),maker-Fvb1-1-snap-gene-178.39(maker-Fvb1-1-snap-gene-178.39),maker-Fvb1-2-snap-gene-11.73(maker-Fvb1-2-snap-gene-11.73),maker-Fvb1-3-augustus-gene-101.43(maker-Fvb1-3-augustus-gene-101.43),maker-Fvb1-4-augustus-gene-29.47(maker-Fvb1-4-augustus-gene-29.47),maker-Fvb6-1-snap-gene-73.76(maker-Fvb6-1-snap-gene-73…
BP	GO:0051173	positive regulation of nitrogen compound metabolic process	16	7	23	170	0.27484	0.760368	augustus_masked-Fvb2-1-processed-gene-209.10(augustus_masked-Fvb2-1-processed-gene-209.10),augustus_masked-Fvb2-4-processed-gene-223.9(augustus_masked-Fvb2-4-processed-gene-223.9),augustus_masked-Fvb2-4-processed-gene-69.7(augustus_masked-Fvb2-4-processed-gene-69.7),maker-Fvb3-1-augustus-gene-172.17(maker-Fvb3-1-augustus-gene-172.17),maker-Fvb3-2-augustus-gene-172.20(maker-Fvb3-2-augustus-gene-17…	augustus_masked-Fvb6-4-processed-gene-8.13(augustus_masked-Fvb6-4-processed-gene-8.13),maker-Fvb2-1-augustus-gene-252.51(maker-Fvb2-1-augustus-gene-252.51),maker-Fvb2-4-augustus-gene-249.49(maker-Fvb2-4-augustus-gene-249.49),maker-Fvb6-1-snap-gene-20.52(maker-Fvb6-1-snap-gene-20.52),maker-Fvb6-3-augustus-gene-403.53(maker-Fvb6-3-augustus-gene-403.53),maker-Fvb6-3-snap-gene-17.61(maker-Fvb6-3-snap…
BP	GO:0000902	cell morphogenesis	15	9	24	178	0.27504	0.760368	augustus_masked-Fvb1-3-processed-gene-131.9(augustus_masked-Fvb1-3-processed-gene-131.9),augustus_masked-Fvb5-3-processed-gene-126.6(augustus_masked-Fvb5-3-processed-gene-126.6),maker-Fvb1-3-snap-gene-75.65(maker-Fvb1-3-snap-gene-75.65),maker-Fvb2-1-augustus-gene-96.54(maker-Fvb2-1-augustus-gene-96.54),maker-Fvb2-2-augustus-gene-105.47(maker-Fvb2-2-augustus-gene-105.47),maker-Fvb2-3-augustus-gene…	augustus_masked-Fvb7-1-processed-gene-205.0(augustus_masked-Fvb7-1-processed-gene-205.0),augustus_masked-Fvb7-4-processed-gene-94.16(augustus_masked-Fvb7-4-processed-gene-94.16),maker-Fvb2-1-augustus-gene-252.51(maker-Fvb2-1-augustus-gene-252.51),maker-Fvb2-4-augustus-gene-249.49(maker-Fvb2-4-augustus-gene-249.49),maker-Fvb3-3-augustus-gene-282.32(maker-Fvb3-3-augustus-gene-282.32),maker-Fvb5-3-a…
BP	GO:0010562	positive regulation of phosphorus metabolic process	1	4	5	30	0.27661	0.76253	maker-Fvb6-2-augustus-gene-48.30(maker-Fvb6-2-augustus-gene-48.30)	augustus_masked-Fvb6-4-processed-gene-8.13(augustus_masked-Fvb6-4-processed-gene-8.13),maker-Fvb6-1-snap-gene-20.52(maker-Fvb6-1-snap-gene-20.52),maker-Fvb6-3-augustus-gene-403.53(maker-Fvb6-3-augustus-gene-403.53),maker-Fvb6-3-snap-gene-17.61(maker-Fvb6-3-snap-gene-17.61)
BP	GO:0019363	pyridine nucleotide biosynthetic process	0	5	5	30	0.27661	0.76253	-	maker-Fvb2-2-snap-gene-120.37(maker-Fvb2-2-snap-gene-120.37),maker-Fvb3-1-augustus-gene-259.44(maker-Fvb3-1-augustus-gene-259.44),maker-Fvb3-2-augustus-gene-61.38(maker-Fvb3-2-augustus-gene-61.38),maker-Fvb3-3-snap-gene-44.77(maker-Fvb3-3-snap-gene-44.77),maker-Fvb6-1-augustus-gene-23.46(maker-Fvb6-1-augustus-gene-23.46)
BP	GO:0045937	positive regulation of phosphate metabolic process	1	4	5	30	0.27661	0.76253	maker-Fvb6-2-augustus-gene-48.30(maker-Fvb6-2-augustus-gene-48.30)	augustus_masked-Fvb6-4-processed-gene-8.13(augustus_masked-Fvb6-4-processed-gene-8.13),maker-Fvb6-1-snap-gene-20.52(maker-Fvb6-1-snap-gene-20.52),maker-Fvb6-3-augustus-gene-403.53(maker-Fvb6-3-augustus-gene-403.53),maker-Fvb6-3-snap-gene-17.61(maker-Fvb6-3-snap-gene-17.61)
BP	GO:0006813	potassium ion transport	9	9	18	131	0.28266	0.773672	augustus_masked-Fvb6-1-processed-gene-6.1(augustus_masked-Fvb6-1-processed-gene-6.1),maker-Fvb1-1-snap-gene-23.29(maker-Fvb1-1-snap-gene-23.29),maker-Fvb3-1-augustus-gene-109.20(maker-Fvb3-1-augustus-gene-109.20),maker-Fvb3-4-snap-gene-263.63(maker-Fvb3-4-snap-gene-263.63),maker-Fvb6-2-augustus-gene-273.32(maker-Fvb6-2-augustus-gene-273.32),maker-Fvb6-2-snap-gene-272.65(maker-Fvb6-2-snap-gene-272…	augustus_masked-Fvb3-4-processed-gene-166.4(augustus_masked-Fvb3-4-processed-gene-166.4),maker-Fvb1-1-augustus-gene-9.33(maker-Fvb1-1-augustus-gene-9.33),maker-Fvb1-2-snap-gene-253.8(maker-Fvb1-2-snap-gene-253.8),maker-Fvb4-1-augustus-gene-190.60(maker-Fvb4-1-augustus-gene-190.60),maker-Fvb4-3-augustus-gene-14.54(maker-Fvb4-3-augustus-gene-14.54),maker-Fvb6-1-augustus-gene-90.47(maker-Fvb6-1-augu…
BP	GO:0005985	sucrose metabolic process	9	2	11	76	0.28274	0.773672	maker-Fvb1-1-snap-gene-233.74(maker-Fvb1-1-snap-gene-233.74),maker-Fvb1-2-augustus-gene-1.47(maker-Fvb1-2-augustus-gene-1.47),maker-Fvb1-2-augustus-gene-64.52(maker-Fvb1-2-augustus-gene-64.52),maker-Fvb2-3-augustus-gene-13.48(maker-Fvb2-3-augustus-gene-13.48),maker-Fvb2-4-augustus-gene-190.63(maker-Fvb2-4-augustus-gene-190.63),maker-Fvb6-1-augustus-gene-218.21(maker-Fvb6-1-augustus-gene-218.21),m…	maker-Fvb2-2-augustus-gene-229.38(maker-Fvb2-2-augustus-gene-229.38),maker-Fvb2-3-augustus-gene-237.20(maker-Fvb2-3-augustus-gene-237.20)
BP	GO:0009640	photomorphogenesis	3	5	8	53	0.28508	0.778924	maker-Fvb2-4-augustus-gene-242.54(maker-Fvb2-4-augustus-gene-242.54),maker-Fvb4-3-augustus-gene-43.38(maker-Fvb4-3-augustus-gene-43.38),maker-Fvb6-3-snap-gene-66.30(maker-Fvb6-3-snap-gene-66.30)	maker-Fvb6-2-augustus-gene-171.31(maker-Fvb6-2-augustus-gene-171.31),maker-Fvb6-2-augustus-gene-303.62(maker-Fvb6-2-augustus-gene-303.62),maker-Fvb6-3-augustus-gene-28.42(maker-Fvb6-3-augustus-gene-28.42),maker-Fvb6-3-augustus-gene-314.21(maker-Fvb6-3-augustus-gene-314.21),maker-Fvb6-4-augustus-gene-115.14(maker-Fvb6-4-augustus-gene-115.14)
BP	GO:0006482	protein demethylation	2	0	2	9	0.28834	0.779101	maker-Fvb3-2-augustus-gene-300.35(maker-Fvb3-2-augustus-gene-300.35),maker-Fvb3-4-augustus-gene-17.53(maker-Fvb3-4-augustus-gene-17.53)	-
BP	GO:0008214	protein dealkylation	2	0	2	9	0.28834	0.779101	maker-Fvb3-2-augustus-gene-300.35(maker-Fvb3-2-augustus-gene-300.35),maker-Fvb3-4-augustus-gene-17.53(maker-Fvb3-4-augustus-gene-17.53)	-
BP	GO:0009099	valine biosynthetic process	2	0	2	9	0.28834	0.779101	maker-Fvb6-1-augustus-gene-176.43(maker-Fvb6-1-augustus-gene-176.43),maker-Fvb6-3-snap-gene-171.24(maker-Fvb6-3-snap-gene-171.24)	-
BP	GO:0009186	deoxyribonucleoside diphosphate metabolic process	0	2	2	9	0.28834	0.779101	-	maker-Fvb6-3-augustus-gene-9.62(maker-Fvb6-3-augustus-gene-9.62),snap_masked-Fvb6-4-processed-gene-341.56(snap_masked-Fvb6-4-processed-gene-341.56)
BP	GO:0009685	gibberellin metabolic process	0	2	2	9	0.28834	0.779101	-	maker-Fvb4-3-augustus-gene-122.24(maker-Fvb4-3-augustus-gene-122.24),maker-Fvb4-4-augustus-gene-90.45(maker-Fvb4-4-augustus-gene-90.45)
BP	GO:0010152	pollen maturation	0	2	2	9	0.28834	0.779101	-	maker-Fvb2-1-augustus-gene-161.35(maker-Fvb2-1-augustus-gene-161.35),maker-Fvb2-2-augustus-gene-51.44(maker-Fvb2-2-augustus-gene-51.44)
BP	GO:0030259	lipid glycosylation	2	0	2	9	0.28834	0.779101	maker-Fvb5-3-augustus-gene-186.42(maker-Fvb5-3-augustus-gene-186.42),maker-Fvb6-2-augustus-gene-267.47(maker-Fvb6-2-augustus-gene-267.47)	-
BP	GO:0051262	protein tetramerization	0	2	2	9	0.28834	0.779101	-	maker-Fvb5-1-augustus-gene-72.56(maker-Fvb5-1-augustus-gene-72.56),maker-Fvb5-3-augustus-gene-219.27(maker-Fvb5-3-augustus-gene-219.27)
BP	GO:0098869	cellular oxidant detoxification	25	9	34	260	0.28863	0.779101	augustus_masked-Fvb6-4-processed-gene-2.11(augustus_masked-Fvb6-4-processed-gene-2.11),maker-Fvb1-1-snap-gene-29.22(maker-Fvb1-1-snap-gene-29.22),maker-Fvb1-2-augustus-gene-64.47(maker-Fvb1-2-augustus-gene-64.47),maker-Fvb1-3-augustus-gene-15.68(maker-Fvb1-3-augustus-gene-15.68),maker-Fvb1-3-augustus-gene-43.53(maker-Fvb1-3-augustus-gene-43.53),maker-Fvb1-4-augustus-gene-40.42(maker-Fvb1-4-august…	maker-Fvb1-2-snap-gene-63.50(maker-Fvb1-2-snap-gene-63.50),maker-Fvb2-4-augustus-gene-94.35(maker-Fvb2-4-augustus-gene-94.35),maker-Fvb3-1-snap-gene-11.44(maker-Fvb3-1-snap-gene-11.44),maker-Fvb4-2-augustus-gene-87.33(maker-Fvb4-2-augustus-gene-87.33),maker-Fvb4-3-augustus-gene-262.20(maker-Fvb4-3-augustus-gene-262.20),maker-Fvb5-2-augustus-gene-197.14(maker-Fvb5-2-augustus-gene-197.14),maker-Fvb…
BP	GO:0071482	cellular response to light stimulus	4	2	6	38	0.28886	0.779101	maker-Fvb6-1-augustus-gene-312.41(maker-Fvb6-1-augustus-gene-312.41),maker-Fvb6-2-snap-gene-173.37(maker-Fvb6-2-snap-gene-173.37),maker-Fvb6-3-augustus-gene-317.48(maker-Fvb6-3-augustus-gene-317.48),maker-Fvb6-3-augustus-gene-367.54(maker-Fvb6-3-augustus-gene-367.54)	augustus_masked-Fvb5-1-processed-gene-281.10(augustus_masked-Fvb5-1-processed-gene-281.10),maker-Fvb5-3-augustus-gene-24.29(maker-Fvb5-3-augustus-gene-24.29)
BP	GO:0034599	cellular response to oxidative stress	9	0	9	61	0.29048	0.78084	maker-Fvb1-2-augustus-gene-64.47(maker-Fvb1-2-augustus-gene-64.47),maker-Fvb1-3-augustus-gene-43.53(maker-Fvb1-3-augustus-gene-43.53),maker-Fvb1-4-augustus-gene-40.42(maker-Fvb1-4-augustus-gene-40.42),maker-Fvb4-2-augustus-gene-2.59(maker-Fvb4-2-augustus-gene-2.59),maker-Fvb6-1-augustus-gene-188.23(maker-Fvb6-1-augustus-gene-188.23),maker-Fvb6-2-augustus-gene-245.60(maker-Fvb6-2-augustus-gene-245…	-
BP	GO:0009853	photorespiration	2	1	3	16	0.29105	0.78084	maker-Fvb6-3-augustus-gene-179.15(maker-Fvb6-3-augustus-gene-179.15),maker-Fvb6-4-augustus-gene-198.22(maker-Fvb6-4-augustus-gene-198.22)	maker-Fvb6-2-snap-gene-50.23(maker-Fvb6-2-snap-gene-50.23)
BP	GO:0010025	wax biosynthetic process	1	2	3	16	0.29105	0.78084	maker-Fvb5-2-augustus-gene-214.29(maker-Fvb5-2-augustus-gene-214.29)	maker-Fvb3-3-augustus-gene-136.25(maker-Fvb3-3-augustus-gene-136.25),maker-Fvb4-2-augustus-gene-190.11(maker-Fvb4-2-augustus-gene-190.11)
BP	GO:0010109	regulation of photosynthesis	3	0	3	16	0.29105	0.78084	maker-Fvb4-2-augustus-gene-45.49(maker-Fvb4-2-augustus-gene-45.49),maker-Fvb7-1-augustus-gene-320.98(maker-Fvb7-1-augustus-gene-320.98),maker-Fvb7-4-augustus-gene-0.47(maker-Fvb7-4-augustus-gene-0.47)	-
BP	GO:0010166	wax metabolic process	1	2	3	16	0.29105	0.78084	maker-Fvb5-2-augustus-gene-214.29(maker-Fvb5-2-augustus-gene-214.29)	maker-Fvb3-3-augustus-gene-136.25(maker-Fvb3-3-augustus-gene-136.25),maker-Fvb4-2-augustus-gene-190.11(maker-Fvb4-2-augustus-gene-190.11)
BP	GO:0010540	basipetal auxin transport	1	2	3	16	0.29105	0.78084	maker-Fvb3-4-augustus-gene-159.34(maker-Fvb3-4-augustus-gene-159.34)	maker-Fvb6-2-augustus-gene-303.62(maker-Fvb6-2-augustus-gene-303.62),maker-Fvb6-3-augustus-gene-28.42(maker-Fvb6-3-augustus-gene-28.42)
BP	GO:0071804	cellular potassium ion transport	9	7	16	116	0.2925	0.783061	augustus_masked-Fvb6-1-processed-gene-6.1(augustus_masked-Fvb6-1-processed-gene-6.1),maker-Fvb1-1-snap-gene-23.29(maker-Fvb1-1-snap-gene-23.29),maker-Fvb3-1-augustus-gene-109.20(maker-Fvb3-1-augustus-gene-109.20),maker-Fvb3-4-snap-gene-263.63(maker-Fvb3-4-snap-gene-263.63),maker-Fvb6-2-augustus-gene-273.32(maker-Fvb6-2-augustus-gene-273.32),maker-Fvb6-2-snap-gene-272.65(maker-Fvb6-2-snap-gene-272…	augustus_masked-Fvb3-4-processed-gene-166.4(augustus_masked-Fvb3-4-processed-gene-166.4),maker-Fvb4-1-augustus-gene-190.60(maker-Fvb4-1-augustus-gene-190.60),maker-Fvb4-3-augustus-gene-14.54(maker-Fvb4-3-augustus-gene-14.54),maker-Fvb6-1-augustus-gene-90.47(maker-Fvb6-1-augustus-gene-90.47),maker-Fvb6-2-augustus-gene-308.59(maker-Fvb6-2-augustus-gene-308.59),maker-Fvb6-3-augustus-gene-83.36(maker…
BP	GO:0071805	potassium ion transmembrane transport	9	7	16	116	0.2925	0.783061	augustus_masked-Fvb6-1-processed-gene-6.1(augustus_masked-Fvb6-1-processed-gene-6.1),maker-Fvb1-1-snap-gene-23.29(maker-Fvb1-1-snap-gene-23.29),maker-Fvb3-1-augustus-gene-109.20(maker-Fvb3-1-augustus-gene-109.20),maker-Fvb3-4-snap-gene-263.63(maker-Fvb3-4-snap-gene-263.63),maker-Fvb6-2-augustus-gene-273.32(maker-Fvb6-2-augustus-gene-273.32),maker-Fvb6-2-snap-gene-272.65(maker-Fvb6-2-snap-gene-272…	augustus_masked-Fvb3-4-processed-gene-166.4(augustus_masked-Fvb3-4-processed-gene-166.4),maker-Fvb4-1-augustus-gene-190.60(maker-Fvb4-1-augustus-gene-190.60),maker-Fvb4-3-augustus-gene-14.54(maker-Fvb4-3-augustus-gene-14.54),maker-Fvb6-1-augustus-gene-90.47(maker-Fvb6-1-augustus-gene-90.47),maker-Fvb6-2-augustus-gene-308.59(maker-Fvb6-2-augustus-gene-308.59),maker-Fvb6-3-augustus-gene-83.36(maker…
[truncated: 2,921 more rows]
