# Supplementary material for: Triacontanol Promotes the Fruit Development and Retards Fruit Senescence in Strawberry: A Transcriptome Analysis
Source: Plants (Basel). 2020 Apr 10;9(4):488. doi: 10.3390/plants9040488 (PMC7238246; doi:10.3390/plants9040488)
Supplement: Supplementary file 1 [file plants-09-00488-s001.zip › TA Supplement Tables/Table S5 KEGG enrichment pathways of DEGs.xlsx]

## Sheet: Sheet1
PathwayID	Pathway	Level1	Level2	Up_number	Down_number	DEG_number	total_number	Pvalue	FDR	Up_gene	Down_gene	URL
fve03030	DNA replication	Genetic Information Processing	Replication and repair	8	61	69	247	1.40799e-15	1.74591e-13	maker-Fvb1-4-augustus-gene-36.54(maker-Fvb1-4-augustus-gene-36.54),maker-Fvb2-3-augustus-gene-201.25(maker-Fvb2-3-augustus-gene-201.25),maker-Fvb5-2-snap-gene-149.37(maker-Fvb5-2-snap-gene-149.37),maker-Fvb6-1-augustus-gene-201.44(maker-Fvb6-1-augustus-gene-201.44),maker-Fvb6-1-snap-gene-244.43(maker-Fvb6-1-snap-gene-244.43),maker-Fvb1-3-augustus-gene-39.64(maker-Fvb1-3-augustus-gene-39.64),maker…	maker-Fvb4-4-snap-gene-66.62(maker-Fvb4-4-snap-gene-66.62),maker-Fvb4-3-snap-gene-99.62(maker-Fvb4-3-snap-gene-99.62),maker-Fvb6-4-augustus-gene-149.23(maker-Fvb6-4-augustus-gene-149.23),maker-Fvb7-2-augustus-gene-151.17(maker-Fvb7-2-augustus-gene-151.17),maker-Fvb1-4-augustus-gene-22.45(maker-Fvb1-4-augustus-gene-22.45),maker-Fvb7-2-augustus-gene-76.40(maker-Fvb7-2-augustus-gene-76.40),maker-Fvb…	http://www.kegg.jp/kegg-bin/show_pathway?map03030/K02541%09%23FFFFFF,green/K02321%09%23FFFFFF,green/K10739%09%23FFFFFF,green/K02210%09%23FFFFFF,green/K02320%09%23FFFFFF,green/K02540%09%23FFFFFF,green/K02212%09%23FFFFFF,green/K02685%09%23FFFFFF,green/K02209%09%23FFFFFF,green/K04802%09%23FFFFFF,green/K10740%09%23FFFFFF,green/K02684%09%23FFFFFF,green/K07466%09%23FFFFFF,purple/K10742%09%23FFFFFF,gree…
fve00360	Phenylalanine metabolism	Metabolism	Amino acid metabolism	10	33	43	176	2.41788e-08	1.49909e-06	maker-Fvb5-3-augustus-gene-242.36(maker-Fvb5-3-augustus-gene-242.36),augustus_masked-Fvb6-2-processed-gene-75.7(augustus_masked-Fvb6-2-processed-gene-75.7),maker-Fvb5-1-augustus-gene-41.71(maker-Fvb5-1-augustus-gene-41.71),maker-Fvb1-3-augustus-gene-78.55(maker-Fvb1-3-augustus-gene-78.55),maker-Fvb5-2-augustus-gene-36.40(maker-Fvb5-2-augustus-gene-36.40),maker-Fvb6-1-augustus-gene-180.30(maker-Fv…	maker-Fvb6-4-augustus-gene-113.28(maker-Fvb6-4-augustus-gene-113.28),maker-Fvb3-3-augustus-gene-96.37(maker-Fvb3-3-augustus-gene-96.37),maker-Fvb4-4-augustus-gene-220.18(maker-Fvb4-4-augustus-gene-220.18),maker-Fvb7-1-augustus-gene-214.51(maker-Fvb7-1-augustus-gene-214.51),maker-Fvb2-2-snap-gene-20.33(maker-Fvb2-2-snap-gene-20.33),maker-Fvb7-4-augustus-gene-83.24(maker-Fvb7-4-augustus-gene-83.24)…	http://www.kegg.jp/kegg-bin/show_pathway?map00360/K00457%09%23FFFFFF,green/K14455%09%23FFFFFF,red/K01904%09%23FFFFFF,green/K00588%09%23FFFFFF,red/K00487%09%23FFFFFF,green/K00276%09%23FFFFFF,purple/K10775%09%23FFFFFF,green/K15849%09%23FFFFFF,green/K07253%09%23FFFFFF,red/K00815%09%23FFFFFF,purple/
fve00350	Tyrosine metabolism	Metabolism	Amino acid metabolism	18	24	42	174	5.05897e-08	2.09104e-06	maker-Fvb2-4-augustus-gene-112.22(maker-Fvb2-4-augustus-gene-112.22),maker-Fvb2-3-augustus-gene-125.35(maker-Fvb2-3-augustus-gene-125.35),maker-Fvb5-2-augustus-gene-36.40(maker-Fvb5-2-augustus-gene-36.40),maker-Fvb6-1-augustus-gene-180.30(maker-Fvb6-1-augustus-gene-180.30),maker-Fvb2-2-snap-gene-118.63(maker-Fvb2-2-snap-gene-118.63),maker-Fvb5-3-augustus-gene-242.36(maker-Fvb5-3-augustus-gene-242…	augustus_masked-Fvb3-1-processed-gene-296.7(augustus_masked-Fvb3-1-processed-gene-296.7),maker-Fvb3-3-augustus-gene-96.37(maker-Fvb3-3-augustus-gene-96.37),augustus_masked-Fvb3-3-processed-gene-7.9(augustus_masked-Fvb3-3-processed-gene-7.9),maker-Fvb7-1-augustus-gene-320.93(maker-Fvb7-1-augustus-gene-320.93),maker-Fvb6-3-snap-gene-175.46(maker-Fvb6-3-snap-gene-175.46),maker-Fvb2-2-snap-gene-20.33…	http://www.kegg.jp/kegg-bin/show_pathway?map00350/K00457%09%23FFFFFF,green/K14455%09%23FFFFFF,red/K00422%09%23FFFFFF,purple/K00121%09%23FFFFFF,green/K00276%09%23FFFFFF,purple/K18857%09%23FFFFFF,red/K15849%09%23FFFFFF,green/K00001%09%23FFFFFF,green/K07253%09%23FFFFFF,red/K00815%09%23FFFFFF,purple/K01592%09%23FFFFFF,purple/
fve00950	Isoquinoline alkaloid biosynthesis	Metabolism	Biosynthesis of other secondary metabolites	11	18	29	101	1.12514e-07	3.48793e-06	maker-Fvb5-3-augustus-gene-242.36(maker-Fvb5-3-augustus-gene-242.36),augustus_masked-Fvb6-2-processed-gene-75.7(augustus_masked-Fvb6-2-processed-gene-75.7),maker-Fvb2-4-augustus-gene-221.62(maker-Fvb2-4-augustus-gene-221.62),maker-Fvb5-2-augustus-gene-36.40(maker-Fvb5-2-augustus-gene-36.40),maker-Fvb5-4-augustus-gene-35.53(maker-Fvb5-4-augustus-gene-35.53),maker-Fvb4-4-augustus-gene-59.38(maker-F…	augustus_masked-Fvb3-2-processed-gene-12.5(augustus_masked-Fvb3-2-processed-gene-12.5),maker-Fvb1-4-snap-gene-123.49(maker-Fvb1-4-snap-gene-123.49),maker-Fvb6-2-augustus-gene-86.40(maker-Fvb6-2-augustus-gene-86.40),augustus_masked-Fvb3-1-processed-gene-296.7(augustus_masked-Fvb3-1-processed-gene-296.7),maker-Fvb4-4-snap-gene-130.30(maker-Fvb4-4-snap-gene-130.30),maker-Fvb3-4-augustus-gene-270.41(…	http://www.kegg.jp/kegg-bin/show_pathway?map00950/K00276%09%23FFFFFF,purple/K14455%09%23FFFFFF,red/K15849%09%23FFFFFF,green/K00815%09%23FFFFFF,purple/K00422%09%23FFFFFF,purple/K13384%09%23FFFFFF,red/K01592%09%23FFFFFF,purple/
fve00410	beta-Alanine metabolism	Metabolism	Metabolism of other amino acids	24	18	42	182	1.93299e-07	4.21911e-06	maker-Fvb7-4-augustus-gene-11.32(maker-Fvb7-4-augustus-gene-11.32),maker-Fvb7-3-augustus-gene-233.40(maker-Fvb7-3-augustus-gene-233.40),maker-Fvb4-2-snap-gene-91.27(maker-Fvb4-2-snap-gene-91.27),maker-Fvb7-1-augustus-gene-296.39(maker-Fvb7-1-augustus-gene-296.39),maker-Fvb7-4-augustus-gene-211.14(maker-Fvb7-4-augustus-gene-211.14),maker-Fvb7-2-snap-gene-13.40(maker-Fvb7-2-snap-gene-13.40),maker-F…	maker-Fvb4-1-augustus-gene-196.36(maker-Fvb4-1-augustus-gene-196.36),maker-Fvb2-2-snap-gene-20.33(maker-Fvb2-2-snap-gene-20.33),maker-Fvb6-1-snap-gene-88.63(maker-Fvb6-1-snap-gene-88.63),maker-Fvb2-4-snap-gene-106.59(maker-Fvb2-4-snap-gene-106.59),maker-Fvb5-1-augustus-gene-3.62(maker-Fvb5-1-augustus-gene-3.62),maker-Fvb4-1-augustus-gene-196.37(maker-Fvb4-1-augustus-gene-196.37),maker-Fvb2-3-augu…	http://www.kegg.jp/kegg-bin/show_pathway?map00410/K00207%09%23FFFFFF,green/K00249%09%23FFFFFF,red/K05605%09%23FFFFFF,green/K13366%09%23FFFFFF,red/K00276%09%23FFFFFF,purple/K01918%09%23FFFFFF,green/K00128%09%23FFFFFF,purple/K00797%09%23FFFFFF,red/K00140%09%23FFFFFF,green/
fve03430	Mismatch repair	Genetic Information Processing	Replication and repair	8	41	49	228	2.0415e-07	4.21911e-06	maker-Fvb5-2-snap-gene-149.37(maker-Fvb5-2-snap-gene-149.37),maker-Fvb6-1-augustus-gene-201.44(maker-Fvb6-1-augustus-gene-201.44),maker-Fvb6-1-snap-gene-244.43(maker-Fvb6-1-snap-gene-244.43),maker-Fvb1-3-augustus-gene-39.64(maker-Fvb1-3-augustus-gene-39.64),maker-Fvb3-2-snap-gene-308.49(maker-Fvb3-2-snap-gene-308.49),maker-Fvb5-1-snap-gene-160.60(maker-Fvb5-1-snap-gene-160.60),maker-Fvb1-4-august…	augustus_masked-Fvb5-2-processed-gene-71.11(augustus_masked-Fvb5-2-processed-gene-71.11),maker-Fvb5-1-augustus-gene-80.45(maker-Fvb5-1-augustus-gene-80.45),maker-Fvb6-4-augustus-gene-149.23(maker-Fvb6-4-augustus-gene-149.23),maker-Fvb6-3-augustus-gene-268.22(maker-Fvb6-3-augustus-gene-268.22),maker-Fvb5-1-snap-gene-104.77(maker-Fvb5-1-snap-gene-104.77),maker-Fvb1-2-augustus-gene-85.76(maker-Fvb1-…	http://www.kegg.jp/kegg-bin/show_pathway?map03430/K04802%09%23FFFFFF,green/K10740%09%23FFFFFF,green/K10739%09%23FFFFFF,green/K08735%09%23FFFFFF,green/K07466%09%23FFFFFF,purple/K02328%09%23FFFFFF,red/K08737%09%23FFFFFF,green/K10746%09%23FFFFFF,green/K10756%09%23FFFFFF,purple/
fve00052	Galactose metabolism	Metabolism	Carbohydrate metabolism	14	27	41	208	1.79317e-05	0.000307913	maker-Fvb2-2-augustus-gene-33.57(maker-Fvb2-2-augustus-gene-33.57),maker-Fvb5-4-augustus-gene-9.50(maker-Fvb5-4-augustus-gene-9.50),maker-Fvb3-1-augustus-gene-25.36(maker-Fvb3-1-augustus-gene-25.36),maker-Fvb5-3-augustus-gene-263.55(maker-Fvb5-3-augustus-gene-263.55),maker-Fvb2-3-augustus-gene-75.44(maker-Fvb2-3-augustus-gene-75.44),maker-Fvb3-2-augustus-gene-292.35(maker-Fvb3-2-augustus-gene-292…	maker-Fvb5-2-snap-gene-21.73(maker-Fvb5-2-snap-gene-21.73),augustus_masked-Fvb5-4-processed-gene-2.0(augustus_masked-Fvb5-4-processed-gene-2.0),maker-Fvb5-1-augustus-gene-107.42(maker-Fvb5-1-augustus-gene-107.42),snap_masked-Fvb6-2-processed-gene-31.14(snap_masked-Fvb6-2-processed-gene-31.14),maker-Fvb2-2-augustus-gene-47.59(maker-Fvb2-2-augustus-gene-47.59),maker-Fvb5-3-augustus-gene-272.30(make…	http://www.kegg.jp/kegg-bin/show_pathway?map00052/K01784%09%23FFFFFF,purple/K00965%09%23FFFFFF,green/K06611%09%23FFFFFF,green/K12447%09%23FFFFFF,red/K00844%09%23FFFFFF,red/K12309%09%23FFFFFF,green/K18819%09%23FFFFFF,purple/K06617%09%23FFFFFF,purple/K01193%09%23FFFFFF,green/K01785%09%23FFFFFF,green/K00963%09%23FFFFFF,green/
fve00480	Glutathione metabolism	Metabolism	Metabolism of other amino acids	27	33	60	348	2.06283e-05	0.000307913	augustus_masked-Fvb5-1-processed-gene-12.17(augustus_masked-Fvb5-1-processed-gene-12.17),maker-Fvb7-4-augustus-gene-11.32(maker-Fvb7-4-augustus-gene-11.32),maker-Fvb3-3-augustus-gene-77.41(maker-Fvb3-3-augustus-gene-77.41),maker-Fvb6-2-snap-gene-230.69(maker-Fvb6-2-snap-gene-230.69),snap_masked-Fvb6-2-processed-gene-184.23(snap_masked-Fvb6-2-processed-gene-184.23),maker-Fvb6-1-snap-gene-73.84(mak…	maker-Fvb1-1-snap-gene-111.28(maker-Fvb1-1-snap-gene-111.28),maker-Fvb2-2-augustus-gene-79.51(maker-Fvb2-2-augustus-gene-79.51),maker-Fvb6-1-augustus-gene-87.23(maker-Fvb6-1-augustus-gene-87.23),maker-Fvb2-4-augustus-gene-154.43(maker-Fvb2-4-augustus-gene-154.43),snap_masked-Fvb1-1-processed-gene-11.21(snap_masked-Fvb1-1-processed-gene-11.21),maker-Fvb2-4-augustus-gene-154.45(maker-Fvb2-4-augustu…	http://www.kegg.jp/kegg-bin/show_pathway?map00480/K00036%09%23FFFFFF,red/K10807%09%23FFFFFF,green/K00434%09%23FFFFFF,purple/K10808%09%23FFFFFF,green/K01919%09%23FFFFFF,red/K01256%09%23FFFFFF,green/K00799%09%23FFFFFF,purple/K18592%09%23FFFFFF,green/K01920%09%23FFFFFF,red/K00797%09%23FFFFFF,red/
fve00960	Tropane, piperidine and pyridine alkaloid biosynthesis	Metabolism	Biosynthesis of other secondary metabolites	8	16	24	97	2.23485e-05	0.000307913	maker-Fvb5-3-augustus-gene-242.36(maker-Fvb5-3-augustus-gene-242.36),augustus_masked-Fvb6-2-processed-gene-75.7(augustus_masked-Fvb6-2-processed-gene-75.7),maker-Fvb5-1-augustus-gene-41.71(maker-Fvb5-1-augustus-gene-41.71),maker-Fvb5-2-augustus-gene-36.40(maker-Fvb5-2-augustus-gene-36.40),maker-Fvb6-1-augustus-gene-180.30(maker-Fvb6-1-augustus-gene-180.30),maker-Fvb5-4-augustus-gene-35.53(maker-F…	maker-Fvb6-1-augustus-gene-273.46(maker-Fvb6-1-augustus-gene-273.46),maker-Fvb3-3-augustus-gene-96.37(maker-Fvb3-3-augustus-gene-96.37),maker-Fvb2-2-snap-gene-20.33(maker-Fvb2-2-snap-gene-20.33),maker-Fvb6-2-augustus-gene-232.35(maker-Fvb6-2-augustus-gene-232.35),maker-Fvb1-3-augustus-gene-140.24(maker-Fvb1-3-augustus-gene-140.24),maker-Fvb5-1-augustus-gene-3.62(maker-Fvb5-1-augustus-gene-3.62),m…	http://www.kegg.jp/kegg-bin/show_pathway?map00960/K00276%09%23FFFFFF,purple/K14455%09%23FFFFFF,red/K15849%09%23FFFFFF,green/K08081%09%23FFFFFF,green/K00815%09%23FFFFFF,purple/
fve00270	Cysteine and methionine metabolism	Metabolism	Amino acid metabolism	29	29	58	336	2.70681e-05	0.000335644	augustus_masked-Fvb5-1-processed-gene-12.17(augustus_masked-Fvb5-1-processed-gene-12.17),maker-Fvb1-1-augustus-gene-143.22(maker-Fvb1-1-augustus-gene-143.22),maker-Fvb7-1-augustus-gene-296.39(maker-Fvb7-1-augustus-gene-296.39),maker-Fvb1-4-snap-gene-31.58(maker-Fvb1-4-snap-gene-31.58),augustus_masked-Fvb6-1-processed-gene-301.3(augustus_masked-Fvb6-1-processed-gene-301.3),maker-Fvb7-3-augustus-ge…	maker-Fvb1-2-augustus-gene-70.51(maker-Fvb1-2-augustus-gene-70.51),maker-Fvb5-3-augustus-gene-256.36(maker-Fvb5-3-augustus-gene-256.36),maker-Fvb6-3-augustus-gene-61.45(maker-Fvb6-3-augustus-gene-61.45),maker-Fvb1-3-augustus-gene-55.42(maker-Fvb1-3-augustus-gene-55.42),maker-Fvb6-2-augustus-gene-86.40(maker-Fvb6-2-augustus-gene-86.40),maker-Fvb5-2-augustus-gene-16.39(maker-Fvb5-2-augustus-gene-16…	http://www.kegg.jp/kegg-bin/show_pathway?map00270/K01738%09%23FFFFFF,purple/K14455%09%23FFFFFF,red/K01919%09%23FFFFFF,red/K00558%09%23FFFFFF,purple/K01739%09%23FFFFFF,red/K01920%09%23FFFFFF,red/K01761%09%23FFFFFF,green/K08963%09%23FFFFFF,green/K00133%09%23FFFFFF,red/K00547%09%23FFFFFF,red/K00928%09%23FFFFFF,green/K00826%09%23FFFFFF,purple/K00827%09%23FFFFFF,red/K01762%09%23FFFFFF,green/K05933%09%…
fve00280	Valine, leucine and isoleucine degradation	Metabolism	Amino acid metabolism	18	20	38	195	4.62063e-05	0.000520871	maker-Fvb1-1-augustus-gene-143.22(maker-Fvb1-1-augustus-gene-143.22),maker-Fvb4-3-augustus-gene-197.42(maker-Fvb4-3-augustus-gene-197.42),augustus_masked-Fvb6-1-processed-gene-301.3(augustus_masked-Fvb6-1-processed-gene-301.3),maker-Fvb1-4-augustus-gene-96.29(maker-Fvb1-4-augustus-gene-96.29),maker-Fvb1-3-augustus-gene-108.29(maker-Fvb1-3-augustus-gene-108.29),maker-Fvb1-1-snap-gene-125.35(maker-…	maker-Fvb6-1-snap-gene-88.63(maker-Fvb6-1-snap-gene-88.63),maker-Fvb5-2-augustus-gene-7.50(maker-Fvb5-2-augustus-gene-7.50),maker-Fvb5-1-augustus-gene-8.34(maker-Fvb5-1-augustus-gene-8.34),snap_masked-Fvb4-4-processed-gene-15.36(snap_masked-Fvb4-4-processed-gene-15.36),maker-Fvb2-1-augustus-gene-10.22(maker-Fvb2-1-augustus-gene-10.22),maker-Fvb5-3-augustus-gene-266.46(maker-Fvb5-3-augustus-gene-2…	http://www.kegg.jp/kegg-bin/show_pathway?map00280/K01641%09%23FFFFFF,green/K00167%09%23FFFFFF,green/K00249%09%23FFFFFF,red/K01640%09%23FFFFFF,red/K05605%09%23FFFFFF,green/K00826%09%23FFFFFF,purple/K00827%09%23FFFFFF,red/K07513%09%23FFFFFF,green/K00128%09%23FFFFFF,purple/K00140%09%23FFFFFF,green/K18660%09%23FFFFFF,red/
fve00592	alpha-Linolenic acid metabolism	Metabolism	Lipid metabolism	14	27	41	224	0.000104078	0.00107548	maker-Fvb5-2-augustus-gene-204.14(maker-Fvb5-2-augustus-gene-204.14),maker-Fvb2-2-snap-gene-118.63(maker-Fvb2-2-snap-gene-118.63),maker-Fvb5-3-augustus-gene-71.19(maker-Fvb5-3-augustus-gene-71.19),maker-Fvb2-1-augustus-gene-88.46(maker-Fvb2-1-augustus-gene-88.46),maker-Fvb2-4-augustus-gene-112.22(maker-Fvb2-4-augustus-gene-112.22),maker-Fvb2-4-augustus-gene-112.17(maker-Fvb2-4-augustus-gene-112.1…	augustus_masked-Fvb2-4-processed-gene-262.8(augustus_masked-Fvb2-4-processed-gene-262.8),maker-Fvb5-2-augustus-gene-206.29(maker-Fvb5-2-augustus-gene-206.29),maker-Fvb1-1-snap-gene-237.87(maker-Fvb1-1-snap-gene-237.87),maker-Fvb7-2-augustus-gene-5.16(maker-Fvb7-2-augustus-gene-5.16),augustus_masked-Fvb5-3-processed-gene-47.0(augustus_masked-Fvb5-3-processed-gene-47.0),maker-Fvb1-2-augustus-gene-6…	http://www.kegg.jp/kegg-bin/show_pathway?map00592/K01723%09%23FFFFFF,green/K05894%09%23FFFFFF,green/K16818%09%23FFFFFF,green/K10525%09%23FFFFFF,red/K10528%09%23FFFFFF,red/K08241%09%23FFFFFF,green/K18857%09%23FFFFFF,red/K07513%09%23FFFFFF,green/K00454%09%23FFFFFF,purple/K10526%09%23FFFFFF,green/
fve04016	MAPK signaling pathway - plantMAPK信号通路-植物	Environmental Information Processing	Signal transduction	27	50	77	505	0.000123995	0.00118272	maker-Fvb6-1-augustus-gene-255.34(maker-Fvb6-1-augustus-gene-255.34),snap_masked-Fvb5-3-processed-gene-256.15(snap_masked-Fvb5-3-processed-gene-256.15),maker-Fvb1-2-augustus-gene-50.59(maker-Fvb1-2-augustus-gene-50.59),snap_masked-Fvb6-1-processed-gene-330.39(snap_masked-Fvb6-1-processed-gene-330.39),maker-Fvb1-3-augustus-gene-4.59(maker-Fvb1-3-augustus-gene-4.59),maker-Fvb5-2-augustus-gene-97.39…	maker-Fvb1-1-augustus-gene-200.41(maker-Fvb1-1-augustus-gene-200.41),augustus_masked-Fvb6-2-processed-gene-214.5(augustus_masked-Fvb6-2-processed-gene-214.5),augustus_masked-Fvb5-1-processed-gene-140.7(augustus_masked-Fvb5-1-processed-gene-140.7),maker-Fvb1-3-augustus-gene-38.41(maker-Fvb1-3-augustus-gene-38.41),maker-Fvb1-2-snap-gene-40.38(maker-Fvb1-2-snap-gene-40.38),augustus_masked-Fvb5-1-pro…	http://www.kegg.jp/kegg-bin/show_pathway?map04016/K20604%09%23FFFFFF,green/K13447%09%23FFFFFF,red/K20535%09%23FFFFFF,green/K13424%09%23FFFFFF,purple/K03781%09%23FFFFFF,red/K14498%09%23FFFFFF,purple/K00940%09%23FFFFFF,green/K14497%09%23FFFFFF,purple/K20553%09%23FFFFFF,red/K02183%09%23FFFFFF,green/K14512%09%23FFFFFF,red/K14496%09%23FFFFFF,purple/K14509%09%23FFFFFF,green/K17686%09%23FFFFFF,green/K14…
fve04075	Plant hormone signal transduction植物激素信号转导	Environmental Information Processing	Signal transduction	61	72	133	990	0.000266794	0.00236303	maker-Fvb4-3-augustus-gene-111.46(maker-Fvb4-3-augustus-gene-111.46),maker-Fvb6-3-augustus-gene-141.26(maker-Fvb6-3-augustus-gene-141.26),maker-Fvb3-1-augustus-gene-190.33(maker-Fvb3-1-augustus-gene-190.33),maker-Fvb4-1-augustus-gene-193.32(maker-Fvb4-1-augustus-gene-193.32),augustus_masked-Fvb2-4-processed-gene-79.8(augustus_masked-Fvb2-4-processed-gene-79.8),maker-Fvb4-4-augustus-gene-45.50(mak…	maker-Fvb1-3-augustus-gene-38.41(maker-Fvb1-3-augustus-gene-38.41),maker-Fvb2-2-augustus-gene-3.58(maker-Fvb2-2-augustus-gene-3.58),snap_masked-Fvb4-3-processed-gene-296.40(snap_masked-Fvb4-3-processed-gene-296.40),maker-Fvb2-1-augustus-gene-169.64(maker-Fvb2-1-augustus-gene-169.64),maker-Fvb1-4-snap-gene-87.59(maker-Fvb1-4-snap-gene-87.59),maker-Fvb5-1-snap-gene-290.63(maker-Fvb5-1-snap-gene-290…	http://www.kegg.jp/kegg-bin/show_pathway?map04075/K14500%09%23FFFFFF,purple/K14505%09%23FFFFFF,purple/K14487%09%23FFFFFF,purple/K14498%09%23FFFFFF,purple/K14497%09%23FFFFFF,purple/K14488%09%23FFFFFF,purple/K14485%09%23FFFFFF,green/K14490%09%23FFFFFF,green/K14512%09%23FFFFFF,red/K14496%09%23FFFFFF,purple/K14484%09%23FFFFFF,purple/K14509%09%23FFFFFF,green/K14499%09%23FFFFFF,red/K13464%09%23FFFFFF,p…
fve00261	Monobactam biosynthesis	Metabolism	Biosynthesis of other secondary metabolites	8	1	9	27	0.000865245	0.00715269	maker-Fvb2-1-augustus-gene-250.57(maker-Fvb2-1-augustus-gene-250.57),maker-Fvb2-3-augustus-gene-38.52(maker-Fvb2-3-augustus-gene-38.52),maker-Fvb7-2-augustus-gene-103.33(maker-Fvb7-2-augustus-gene-103.33),maker-Fvb7-2-augustus-gene-166.28(maker-Fvb7-2-augustus-gene-166.28),maker-Fvb7-1-augustus-gene-110.21(maker-Fvb7-1-augustus-gene-110.21),maker-Fvb2-4-snap-gene-251.62(maker-Fvb2-4-snap-gene-251…	maker-Fvb4-2-snap-gene-77.64(maker-Fvb4-2-snap-gene-77.64)	http://www.kegg.jp/kegg-bin/show_pathway?map00261/K01714%09%23FFFFFF,red/K00928%09%23FFFFFF,green/K13811%09%23FFFFFF,red/K00133%09%23FFFFFF,red/
fve00100	Steroid biosynthesis	Metabolism	Lipid metabolism	19	10	29	158	0.000949518	0.00735877	maker-Fvb4-2-snap-gene-79.62(maker-Fvb4-2-snap-gene-79.62),maker-Fvb2-3-augustus-gene-67.32(maker-Fvb2-3-augustus-gene-67.32),maker-Fvb4-3-augustus-gene-110.57(maker-Fvb4-3-augustus-gene-110.57),maker-Fvb4-1-snap-gene-39.34(maker-Fvb4-1-snap-gene-39.34),maker-Fvb2-1-augustus-gene-170.40(maker-Fvb2-1-augustus-gene-170.40),maker-Fvb5-1-augustus-gene-5.51(maker-Fvb5-1-augustus-gene-5.51),maker-Fvb4-…	maker-Fvb5-1-snap-gene-19.122(maker-Fvb5-1-snap-gene-19.122),maker-Fvb2-3-augustus-gene-161.21(maker-Fvb2-3-augustus-gene-161.21),augustus_masked-Fvb6-2-processed-gene-339.5(augustus_masked-Fvb6-2-processed-gene-339.5),maker-Fvb2-2-augustus-gene-160.35(maker-Fvb2-2-augustus-gene-160.35),snap_masked-Fvb2-3-processed-gene-221.16(snap_masked-Fvb2-3-processed-gene-221.16),maker-Fvb5-4-snap-gene-17.93…	http://www.kegg.jp/kegg-bin/show_pathway?map00100/K01052%09%23FFFFFF,green/K14423%09%23FFFFFF,red/K05917%09%23FFFFFF,red/K00511%09%23FFFFFF,purple/K01853%09%23FFFFFF,red/K09828%09%23FFFFFF,red/K00222%09%23FFFFFF,red/K00559%09%23FFFFFF,red/K01824%09%23FFFFFF,red/K00227%09%23FFFFFF,red/K00801%09%23FFFFFF,green/
fve00860	Porphyrin and chlorophyll metabolism	Metabolism	Metabolism of cofactors and vitamins	28	4	32	181	0.00103545	0.00755267	maker-Fvb6-3-augustus-gene-424.57(maker-Fvb6-3-augustus-gene-424.57),maker-Fvb4-3-augustus-gene-283.25(maker-Fvb4-3-augustus-gene-283.25),maker-Fvb2-4-augustus-gene-196.47(maker-Fvb2-4-augustus-gene-196.47),maker-Fvb1-1-augustus-gene-253.48(maker-Fvb1-1-augustus-gene-253.48),maker-Fvb1-4-augustus-gene-7.48(maker-Fvb1-4-augustus-gene-7.48),maker-Fvb3-2-augustus-gene-118.45(maker-Fvb3-2-augustus-ge…	maker-Fvb5-2-snap-gene-48.70(maker-Fvb5-2-snap-gene-48.70),maker-Fvb1-1-augustus-gene-259.60(maker-Fvb1-1-augustus-gene-259.60),maker-Fvb2-2-snap-gene-12.73(maker-Fvb2-2-snap-gene-12.73),maker-Fvb7-1-snap-gene-23.26(maker-Fvb7-1-snap-gene-23.26)	http://www.kegg.jp/kegg-bin/show_pathway?map00860/K00231%09%23FFFFFF,red/K19073%09%23FFFFFF,red/K01599%09%23FFFFFF,red/K01845%09%23FFFFFF,green/K00228%09%23FFFFFF,red/K18010%09%23FFFFFF,red/K08101%09%23FFFFFF,red/K01749%09%23FFFFFF,red/K13600%09%23FFFFFF,red/K03405%09%23FFFFFF,red/K13606%09%23FFFFFF,red/K01772%09%23FFFFFF,purple/K10960%09%23FFFFFF,red/K03404%09%23FFFFFF,red/K00510%09%23FFFFFF,pur…
fve00340	Histidine metabolism	Metabolism	Amino acid metabolism	13	2	15	64	0.00134025	0.00923287	maker-Fvb3-1-augustus-gene-79.22(maker-Fvb3-1-augustus-gene-79.22),snap_masked-Fvb4-2-processed-gene-13.34(snap_masked-Fvb4-2-processed-gene-13.34),maker-Fvb3-3-augustus-gene-215.31(maker-Fvb3-3-augustus-gene-215.31),maker-Fvb5-1-augustus-gene-222.36(maker-Fvb5-1-augustus-gene-222.36),augustus_masked-Fvb2-2-processed-gene-37.12(augustus_masked-Fvb2-2-processed-gene-37.12),maker-Fvb2-2-augustus-ge…	maker-Fvb2-3-augustus-gene-20.52(maker-Fvb2-3-augustus-gene-20.52),snap_masked-Fvb4-4-processed-gene-15.36(snap_masked-Fvb4-4-processed-gene-15.36)	http://www.kegg.jp/kegg-bin/show_pathway?map00340/K01663%09%23FFFFFF,red/K00128%09%23FFFFFF,purple/K00765%09%23FFFFFF,red/K11755%09%23FFFFFF,red/K01590%09%23FFFFFF,red/
fve00941	Flavonoid biosynthesis	Metabolism	Biosynthesis of other secondary metabolites	1	34	35	209	0.00166215	0.0099858	maker-Fvb1-3-augustus-gene-78.55(maker-Fvb1-3-augustus-gene-78.55)	maker-Fvb7-2-augustus-gene-221.49(maker-Fvb7-2-augustus-gene-221.49),maker-Fvb7-3-snap-gene-239.34(maker-Fvb7-3-snap-gene-239.34),maker-Fvb4-2-augustus-gene-44.51(maker-Fvb4-2-augustus-gene-44.51),snap_masked-Fvb2-1-processed-gene-185.30(snap_masked-Fvb2-1-processed-gene-185.30),snap_masked-Fvb2-3-processed-gene-33.26(snap_masked-Fvb2-3-processed-gene-33.26),maker-Fvb5-1-augustus-gene-7.57(maker-…	http://www.kegg.jp/kegg-bin/show_pathway?map00941/K00660%09%23FFFFFF,green/K13081%09%23FFFFFF,green/K00588%09%23FFFFFF,red/K01859%09%23FFFFFF,green/K00487%09%23FFFFFF,green/K09754%09%23FFFFFF,green/K13065%09%23FFFFFF,green/K00475%09%23FFFFFF,green/K05277%09%23FFFFFF,green/K13082%09%23FFFFFF,green/
fve00240	Pyrimidine metabolism	Metabolism	Nucleotide metabolism	14	25	39	240	0.00166754	0.0099858	maker-Fvb7-2-augustus-gene-195.65(maker-Fvb7-2-augustus-gene-195.65),maker-Fvb5-3-augustus-gene-5.36(maker-Fvb5-3-augustus-gene-5.36),maker-Fvb5-2-augustus-gene-34.27(maker-Fvb5-2-augustus-gene-34.27),maker-Fvb7-3-augustus-gene-102.43(maker-Fvb7-3-augustus-gene-102.43),maker-Fvb3-1-augustus-gene-244.29(maker-Fvb3-1-augustus-gene-244.29),augustus_masked-Fvb6-1-processed-gene-274.11(augustus_masked…	maker-Fvb3-1-augustus-gene-161.31(maker-Fvb3-1-augustus-gene-161.31),maker-Fvb6-3-augustus-gene-9.62(maker-Fvb6-3-augustus-gene-9.62),maker-Fvb1-1-snap-gene-111.28(maker-Fvb1-1-snap-gene-111.28),maker-Fvb6-2-augustus-gene-343.30(maker-Fvb6-2-augustus-gene-343.30),maker-Fvb2-1-augustus-gene-117.39(maker-Fvb2-1-augustus-gene-117.39),maker-Fvb6-2-snap-gene-197.50(maker-Fvb6-2-snap-gene-197.50),maker…	http://www.kegg.jp/kegg-bin/show_pathway?map00240/K00207%09%23FFFFFF,green/K16904%09%23FFFFFF,green/K10808%09%23FFFFFF,green/K00940%09%23FFFFFF,green/K00761%09%23FFFFFF,purple/K13998%09%23FFFFFF,green/K06966%09%23FFFFFF,purple/K00609%09%23FFFFFF,red/K00857%09%23FFFFFF,green/K01489%09%23FFFFFF,red/K01937%09%23FFFFFF,purple/K10807%09%23FFFFFF,green/K00876%09%23FFFFFF,red/K01520%09%23FFFFFF,green/K0…
fve00940	Phenylpropanoid biosynthesis苯丙烷生物合成	Metabolism	Biosynthesis of other secondary metabolites	20	75	95	705	0.00169114	0.0099858	maker-Fvb1-4-augustus-gene-101.48(maker-Fvb1-4-augustus-gene-101.48),maker-Fvb5-1-augustus-gene-66.39(maker-Fvb5-1-augustus-gene-66.39),maker-Fvb1-3-augustus-gene-15.68(maker-Fvb1-3-augustus-gene-15.68),maker-Fvb1-3-snap-gene-117.34(maker-Fvb1-3-snap-gene-117.34),maker-Fvb1-3-augustus-gene-78.55(maker-Fvb1-3-augustus-gene-78.55),maker-Fvb1-1-snap-gene-165.23(maker-Fvb1-1-snap-gene-165.23),maker-F…	maker-Fvb6-4-augustus-gene-113.28(maker-Fvb6-4-augustus-gene-113.28),augustus_masked-Fvb6-1-processed-gene-13.6(augustus_masked-Fvb6-1-processed-gene-13.6),augustus_masked-Fvb3-2-processed-gene-22.8(augustus_masked-Fvb3-2-processed-gene-22.8),maker-Fvb6-1-augustus-gene-10.64(maker-Fvb6-1-augustus-gene-10.64),maker-Fvb7-4-augustus-gene-83.24(maker-Fvb7-4-augustus-gene-83.24),maker-Fvb4-2-augustus-…	http://www.kegg.jp/kegg-bin/show_pathway?map00940/K01188%09%23FFFFFF,purple/K09755%09%23FFFFFF,green/K00083%09%23FFFFFF,purple/K01904%09%23FFFFFF,green/K18368%09%23FFFFFF,green/K13066%09%23FFFFFF,green/K09753%09%23FFFFFF,green/K00430%09%23FFFFFF,purple/K11188%09%23FFFFFF,green/K13065%09%23FFFFFF,green/K12355%09%23FFFFFF,green/K05350%09%23FFFFFF,green/K00588%09%23FFFFFF,red/K05349%09%23FFFFFF,red/…
fve00770	Pantothenate and CoA biosynthesis	Metabolism	Metabolism of cofactors and vitamins	7	14	21	107	0.00193906	0.0109292	maker-Fvb1-2-augustus-gene-120.23(maker-Fvb1-2-augustus-gene-120.23),maker-Fvb6-1-augustus-gene-176.43(maker-Fvb6-1-augustus-gene-176.43),maker-Fvb6-3-snap-gene-171.24(maker-Fvb6-3-snap-gene-171.24),maker-Fvb1-3-augustus-gene-108.29(maker-Fvb1-3-augustus-gene-108.29),maker-Fvb1-4-augustus-gene-96.29(maker-Fvb1-4-augustus-gene-96.29),maker-Fvb6-4-augustus-gene-134.47(maker-Fvb6-4-augustus-gene-134…	augustus_masked-Fvb4-3-processed-gene-15.10(augustus_masked-Fvb4-3-processed-gene-15.10),maker-Fvb4-1-augustus-gene-189.51(maker-Fvb4-1-augustus-gene-189.51),maker-Fvb2-4-augustus-gene-226.60(maker-Fvb2-4-augustus-gene-226.60),maker-Fvb5-1-augustus-gene-108.45(maker-Fvb5-1-augustus-gene-108.45),maker-Fvb4-4-augustus-gene-16.55(maker-Fvb4-4-augustus-gene-16.55),maker-Fvb3-3-augustus-gene-22.36(mak…	http://www.kegg.jp/kegg-bin/show_pathway?map00770/K00207%09%23FFFFFF,green/K01653%09%23FFFFFF,green/K09680%09%23FFFFFF,green/K00859%09%23FFFFFF,green/K00826%09%23FFFFFF,purple/K06133%09%23FFFFFF,red/K00053%09%23FFFFFF,red/K01918%09%23FFFFFF,green/
fve00290	Valine, leucine and isoleucine biosynthesis	Metabolism	Amino acid metabolism	6	9	15	67	0.0021823	0.0117655	maker-Fvb1-2-augustus-gene-120.23(maker-Fvb1-2-augustus-gene-120.23),maker-Fvb6-1-augustus-gene-176.43(maker-Fvb6-1-augustus-gene-176.43),maker-Fvb6-3-snap-gene-171.24(maker-Fvb6-3-snap-gene-171.24),maker-Fvb1-3-augustus-gene-108.29(maker-Fvb1-3-augustus-gene-108.29),maker-Fvb1-4-augustus-gene-96.29(maker-Fvb1-4-augustus-gene-96.29),maker-Fvb1-1-augustus-gene-172.36(maker-Fvb1-1-augustus-gene-172…	maker-Fvb1-1-snap-gene-134.35(maker-Fvb1-1-snap-gene-134.35),maker-Fvb2-4-augustus-gene-226.60(maker-Fvb2-4-augustus-gene-226.60),maker-Fvb3-3-augustus-gene-22.36(maker-Fvb3-3-augustus-gene-22.36),snap_masked-Fvb2-2-processed-gene-10.33(snap_masked-Fvb2-2-processed-gene-10.33),augustus_masked-Fvb1-2-processed-gene-162.3(augustus_masked-Fvb1-2-processed-gene-162.3),maker-Fvb2-1-augustus-gene-10.22…	http://www.kegg.jp/kegg-bin/show_pathway?map00290/K00826%09%23FFFFFF,purple/K00053%09%23FFFFFF,red/K01653%09%23FFFFFF,green/K01649%09%23FFFFFF,green/
fve00071	Fatty acid degradation	Metabolism	Lipid metabolism	18	11	29	173	0.0038807	0.0200503	maker-Fvb2-3-augustus-gene-125.35(maker-Fvb2-3-augustus-gene-125.35),snap_masked-Fvb2-1-processed-gene-176.21(snap_masked-Fvb2-1-processed-gene-176.21),maker-Fvb4-2-snap-gene-91.27(maker-Fvb4-2-snap-gene-91.27),maker-Fvb2-2-snap-gene-118.63(maker-Fvb2-2-snap-gene-118.63),maker-Fvb4-3-augustus-gene-197.42(maker-Fvb4-3-augustus-gene-197.42),snap_masked-Fvb4-2-processed-gene-13.34(snap_masked-Fvb4-2…	maker-Fvb5-4-snap-gene-25.74(maker-Fvb5-4-snap-gene-25.74),maker-Fvb2-1-augustus-gene-127.32(maker-Fvb2-1-augustus-gene-127.32),maker-Fvb2-3-augustus-gene-20.52(maker-Fvb2-3-augustus-gene-20.52),augustus_masked-Fvb1-4-processed-gene-173.0(augustus_masked-Fvb1-4-processed-gene-173.0),maker-Fvb5-1-snap-gene-70.71(maker-Fvb5-1-snap-gene-70.71),maker-Fvb7-1-augustus-gene-320.93(maker-Fvb7-1-augustus-…	http://www.kegg.jp/kegg-bin/show_pathway?map00071/K18857%09%23FFFFFF,red/K07513%09%23FFFFFF,green/K01897%09%23FFFFFF,purple/K00128%09%23FFFFFF,purple/K00249%09%23FFFFFF,red/K00001%09%23FFFFFF,green/K00121%09%23FFFFFF,green/
fve00920	Sulfur metabolism	Metabolism	Energy metabolism	17	4	21	115	0.00474843	0.0235522	maker-Fvb6-3-augustus-gene-81.44(maker-Fvb6-3-augustus-gene-81.44),maker-Fvb3-3-augustus-gene-171.35(maker-Fvb3-3-augustus-gene-171.35),maker-Fvb6-2-augustus-gene-306.46(maker-Fvb6-2-augustus-gene-306.46),maker-Fvb1-3-augustus-gene-220.8(maker-Fvb1-3-augustus-gene-220.8),maker-Fvb2-1-augustus-gene-250.57(maker-Fvb2-1-augustus-gene-250.57),maker-Fvb2-3-augustus-gene-38.52(maker-Fvb2-3-augustus-gen…	maker-Fvb6-3-snap-gene-409.62(maker-Fvb6-3-snap-gene-409.62),augustus_masked-Fvb3-4-processed-gene-112.1(augustus_masked-Fvb3-4-processed-gene-112.1),augustus_masked-Fvb3-2-processed-gene-199.10(augustus_masked-Fvb3-2-processed-gene-199.10),maker-Fvb6-3-snap-gene-391.65(maker-Fvb6-3-snap-gene-391.65)	http://www.kegg.jp/kegg-bin/show_pathway?map00920/K01738%09%23FFFFFF,purple/K00860%09%23FFFFFF,red/K17725%09%23FFFFFF,red/K00392%09%23FFFFFF,red/K01082%09%23FFFFFF,red/K01739%09%23FFFFFF,red/K13811%09%23FFFFFF,red/K00640%09%23FFFFFF,purple/
fve00500	Starch and sucrose metabolism淀粉和蔗糖代谢	Metabolism	Carbohydrate metabolism	44	32	76	568	0.005451	0.0259971	maker-Fvb6-3-snap-gene-33.80(maker-Fvb6-3-snap-gene-33.80),maker-Fvb4-2-augustus-gene-17.48(maker-Fvb4-2-augustus-gene-17.48),maker-Fvb3-1-augustus-gene-169.37(maker-Fvb3-1-augustus-gene-169.37),maker-Fvb6-2-augustus-gene-295.48(maker-Fvb6-2-augustus-gene-295.48),maker-Fvb5-3-augustus-gene-159.33(maker-Fvb5-3-augustus-gene-159.33),maker-Fvb7-2-snap-gene-264.70(maker-Fvb7-2-snap-gene-264.70),maker…	augustus_masked-Fvb6-1-processed-gene-13.6(augustus_masked-Fvb6-1-processed-gene-13.6),augustus_masked-Fvb3-2-processed-gene-22.8(augustus_masked-Fvb3-2-processed-gene-22.8),snap_masked-Fvb3-3-processed-gene-83.25(snap_masked-Fvb3-3-processed-gene-83.25),augustus_masked-Fvb5-4-processed-gene-2.0(augustus_masked-Fvb5-4-processed-gene-2.0),maker-Fvb7-1-augustus-gene-276.46(maker-Fvb7-1-augustus-gen…	http://www.kegg.jp/kegg-bin/show_pathway?map00500/K01188%09%23FFFFFF,purple/K00700%09%23FFFFFF,red/K00844%09%23FFFFFF,red/K16055%09%23FFFFFF,purple/K00696%09%23FFFFFF,purple/K01193%09%23FFFFFF,green/K19893%09%23FFFFFF,red/K00688%09%23FFFFFF,red/K00695%09%23FFFFFF,red/K01179%09%23FFFFFF,green/K00703%09%23FFFFFF,red/K05350%09%23FFFFFF,green/K01194%09%23FFFFFF,red/K19891%09%23FFFFFF,purple/K05349%09…
fve03440	Homologous recombination	Genetic Information Processing	Replication and repair	10	30	40	273	0.0091231	0.0418987	augustus_masked-Fvb3-1-processed-gene-128.2(augustus_masked-Fvb3-1-processed-gene-128.2),snap_masked-Fvb1-4-processed-gene-33.43(snap_masked-Fvb1-4-processed-gene-33.43),maker-Fvb1-4-augustus-gene-36.54(maker-Fvb1-4-augustus-gene-36.54),maker-Fvb5-2-snap-gene-149.37(maker-Fvb5-2-snap-gene-149.37),maker-Fvb6-1-augustus-gene-201.44(maker-Fvb6-1-augustus-gene-201.44),maker-Fvb6-1-snap-gene-244.43(ma…	maker-Fvb3-1-augustus-gene-269.33(maker-Fvb3-1-augustus-gene-269.33),maker-Fvb6-4-augustus-gene-149.23(maker-Fvb6-4-augustus-gene-149.23),maker-Fvb3-2-augustus-gene-51.39(maker-Fvb3-2-augustus-gene-51.39),maker-Fvb6-3-augustus-gene-374.52(maker-Fvb6-3-augustus-gene-374.52),maker-Fvb7-2-augustus-gene-151.17(maker-Fvb7-2-augustus-gene-151.17),maker-Fvb1-3-augustus-gene-191.18(maker-Fvb1-3-augustus-…	http://www.kegg.jp/kegg-bin/show_pathway?map03440/K10740%09%23FFFFFF,green/K10739%09%23FFFFFF,green/K10728%09%23FFFFFF,green/K10683%09%23FFFFFF,green/K08775%09%23FFFFFF,green/K07466%09%23FFFFFF,purple/K03655%09%23FFFFFF,green/K03553%09%23FFFFFF,red/K10901%09%23FFFFFF,green/K02328%09%23FFFFFF,red/K10875%09%23FFFFFF,purple/K04728%09%23FFFFFF,red/
fve00908	Zeatin biosynthesis	Metabolism	Metabolism of terpenoids and polyketides	5	10	15	81	0.0136441	0.0579764	maker-Fvb3-3-augustus-gene-91.43(maker-Fvb3-3-augustus-gene-91.43),maker-Fvb6-2-augustus-gene-321.32(maker-Fvb6-2-augustus-gene-321.32),maker-Fvb6-4-augustus-gene-324.27(maker-Fvb6-4-augustus-gene-324.27),maker-Fvb3-1-augustus-gene-212.42(maker-Fvb3-1-augustus-gene-212.42),maker-Fvb6-1-augustus-gene-52.46(maker-Fvb6-1-augustus-gene-52.46)	maker-Fvb2-3-augustus-gene-4.33(maker-Fvb2-3-augustus-gene-4.33),augustus_masked-Fvb3-4-processed-gene-263.10(augustus_masked-Fvb3-4-processed-gene-263.10),augustus_masked-Fvb4-3-processed-gene-81.4(augustus_masked-Fvb4-3-processed-gene-81.4),augustus_masked-Fvb2-1-processed-gene-154.4(augustus_masked-Fvb2-1-processed-gene-154.4),augustus_masked-Fvb4-4-processed-gene-50.6(augustus_masked-Fvb4-4-p…	http://www.kegg.jp/kegg-bin/show_pathway?map00908/K10717%09%23FFFFFF,red/K00279%09%23FFFFFF,green/K00791%09%23FFFFFF,red/K10760%09%23FFFFFF,green/
fve00300	Lysine biosynthesis	Metabolism	Amino acid metabolism	9	1	10	46	0.0139342	0.0579764	maker-Fvb7-2-augustus-gene-103.33(maker-Fvb7-2-augustus-gene-103.33),maker-Fvb2-2-augustus-gene-217.54(maker-Fvb2-2-augustus-gene-217.54),maker-Fvb2-2-augustus-gene-237.34(maker-Fvb2-2-augustus-gene-237.34),maker-Fvb2-3-augustus-gene-166.29(maker-Fvb2-3-augustus-gene-166.29),maker-Fvb7-2-augustus-gene-166.28(maker-Fvb7-2-augustus-gene-166.28),maker-Fvb7-1-augustus-gene-110.21(maker-Fvb7-1-augustu…	maker-Fvb4-2-snap-gene-77.64(maker-Fvb4-2-snap-gene-77.64)	http://www.kegg.jp/kegg-bin/show_pathway?map00300/K01714%09%23FFFFFF,red/K10206%09%23FFFFFF,red/K00928%09%23FFFFFF,green/K01586%09%23FFFFFF,red/K00133%09%23FFFFFF,red/
fve00250	Alanine, aspartate and glutamate metabolism	Metabolism	Amino acid metabolism	27	3	30	198	0.0140265	0.0579764	maker-Fvb7-3-augustus-gene-102.43(maker-Fvb7-3-augustus-gene-102.43),maker-Fvb1-1-augustus-gene-143.22(maker-Fvb1-1-augustus-gene-143.22),snap_masked-Fvb7-1-processed-gene-312.9(snap_masked-Fvb7-1-processed-gene-312.9),augustus_masked-Fvb6-1-processed-gene-301.3(augustus_masked-Fvb6-1-processed-gene-301.3),maker-Fvb5-2-augustus-gene-192.41(maker-Fvb5-2-augustus-gene-192.41),augustus_masked-Fvb6-2…	maker-Fvb5-2-augustus-gene-86.44(maker-Fvb5-2-augustus-gene-86.44),maker-Fvb6-1-augustus-gene-23.46(maker-Fvb6-1-augustus-gene-23.46),snap_masked-Fvb5-1-processed-gene-108.29(snap_masked-Fvb5-1-processed-gene-108.29)	http://www.kegg.jp/kegg-bin/show_pathway?map00250/K00278%09%23FFFFFF,green/K00830%09%23FFFFFF,red/K17761%09%23FFFFFF,red/K14455%09%23FFFFFF,red/K00764%09%23FFFFFF,red/K01915%09%23FFFFFF,green/K01756%09%23FFFFFF,red/K00827%09%23FFFFFF,red/K00294%09%23FFFFFF,green/K00264%09%23FFFFFF,red/K01940%09%23FFFFFF,red/K00261%09%23FFFFFF,red/K00609%09%23FFFFFF,red/
fve00061	Fatty acid biosynthesis	Metabolism	Lipid metabolism	18	7	25	161	0.0176414	0.0705655	augustus_masked-Fvb4-4-processed-gene-145.9(augustus_masked-Fvb4-4-processed-gene-145.9),maker-Fvb2-4-augustus-gene-144.32(maker-Fvb2-4-augustus-gene-144.32),maker-Fvb2-1-augustus-gene-122.44(maker-Fvb2-1-augustus-gene-122.44),augustus_masked-Fvb4-1-processed-gene-96.3(augustus_masked-Fvb4-1-processed-gene-96.3),maker-Fvb2-4-augustus-gene-111.25(maker-Fvb2-4-augustus-gene-111.25),maker-Fvb2-4-aug…	augustus_masked-Fvb5-1-processed-gene-287.1(augustus_masked-Fvb5-1-processed-gene-287.1),maker-Fvb7-2-augustus-gene-178.56(maker-Fvb7-2-augustus-gene-178.56),augustus_masked-Fvb1-4-processed-gene-173.0(augustus_masked-Fvb1-4-processed-gene-173.0),maker-Fvb5-4-snap-gene-25.74(maker-Fvb5-4-snap-gene-25.74),maker-Fvb5-4-augustus-gene-237.24(maker-Fvb5-4-augustus-gene-237.24),augustus_masked-Fvb2-1-p…	http://www.kegg.jp/kegg-bin/show_pathway?map00061/K01962%09%23FFFFFF,green/K10782%09%23FFFFFF,red/K11262%09%23FFFFFF,green/K00059%09%23FFFFFF,red/K01897%09%23FFFFFF,purple/K02160%09%23FFFFFF,red/K09458%09%23FFFFFF,red/K03921%09%23FFFFFF,red/K00208%09%23FFFFFF,red/
fve00330	Arginine and proline metabolism	Metabolism	Amino acid metabolism	25	4	29	196	0.0208664	0.0808573	maker-Fvb7-1-augustus-gene-10.22(maker-Fvb7-1-augustus-gene-10.22),maker-Fvb7-4-augustus-gene-11.32(maker-Fvb7-4-augustus-gene-11.32),maker-Fvb7-3-augustus-gene-233.40(maker-Fvb7-3-augustus-gene-233.40),maker-Fvb7-2-augustus-gene-99.49(maker-Fvb7-2-augustus-gene-99.49),maker-Fvb7-4-snap-gene-53.58(maker-Fvb7-4-snap-gene-53.58),maker-Fvb6-1-augustus-gene-49.79(maker-Fvb6-1-augustus-gene-49.79),mak…	maker-Fvb6-4-augustus-gene-327.47(maker-Fvb6-4-augustus-gene-327.47),maker-Fvb2-3-augustus-gene-20.52(maker-Fvb2-3-augustus-gene-20.52),snap_masked-Fvb4-4-processed-gene-15.36(snap_masked-Fvb4-4-processed-gene-15.36),maker-Fvb5-2-augustus-gene-86.44(maker-Fvb5-2-augustus-gene-86.44)	http://www.kegg.jp/kegg-bin/show_pathway?map00330/K12657%09%23FFFFFF,red/K01259%09%23FFFFFF,red/K00318%09%23FFFFFF,purple/K14455%09%23FFFFFF,red/K13366%09%23FFFFFF,red/K01476%09%23FFFFFF,red/K00294%09%23FFFFFF,green/K00128%09%23FFFFFF,purple/K00797%09%23FFFFFF,red/
fve00072	Synthesis and degradation of ketone bodies	Metabolism	Lipid metabolism	2	4	6	23	0.0225304	0.0846596	maker-Fvb5-3-augustus-gene-102.24(maker-Fvb5-3-augustus-gene-102.24),maker-Fvb1-4-augustus-gene-184.21(maker-Fvb1-4-augustus-gene-184.21)	maker-Fvb5-1-augustus-gene-8.34(maker-Fvb5-1-augustus-gene-8.34),maker-Fvb5-4-augustus-gene-7.40(maker-Fvb5-4-augustus-gene-7.40),maker-Fvb5-3-augustus-gene-266.46(maker-Fvb5-3-augustus-gene-266.46),maker-Fvb5-2-augustus-gene-7.50(maker-Fvb5-2-augustus-gene-7.50)	http://www.kegg.jp/kegg-bin/show_pathway?map00072/K01641%09%23FFFFFF,green/K01640%09%23FFFFFF,red/
fve00400	Phenylalanine, tyrosine and tryptophan biosynthesis	Metabolism	Amino acid metabolism	16	12	28	190	0.0239759	0.0874415	maker-Fvb3-4-augustus-gene-51.24(maker-Fvb3-4-augustus-gene-51.24),maker-Fvb6-3-snap-gene-44.72(maker-Fvb6-3-snap-gene-44.72),maker-Fvb3-3-augustus-gene-250.34(maker-Fvb3-3-augustus-gene-250.34),maker-Fvb6-3-snap-gene-388.89(maker-Fvb6-3-snap-gene-388.89),maker-Fvb6-2-snap-gene-252.82(maker-Fvb6-2-snap-gene-252.82),maker-Fvb5-1-augustus-gene-38.63(maker-Fvb5-1-augustus-gene-38.63),maker-Fvb6-2-sn…	maker-Fvb3-3-augustus-gene-96.37(maker-Fvb3-3-augustus-gene-96.37),maker-Fvb6-3-snap-gene-175.46(maker-Fvb6-3-snap-gene-175.46),maker-Fvb4-3-snap-gene-23.65(maker-Fvb4-3-snap-gene-23.65),maker-Fvb1-3-augustus-gene-140.24(maker-Fvb1-3-augustus-gene-140.24),maker-Fvb7-4-snap-gene-48.56(maker-Fvb7-4-snap-gene-48.56),maker-Fvb4-1-augustus-gene-183.42(maker-Fvb4-1-augustus-gene-183.42),maker-Fvb1-2-au…	http://www.kegg.jp/kegg-bin/show_pathway?map00400/K14455%09%23FFFFFF,red/K01696%09%23FFFFFF,red/K06001%09%23FFFFFF,red/K01657%09%23FFFFFF,purple/K00891%09%23FFFFFF,red/K15849%09%23FFFFFF,green/K01658%09%23FFFFFF,green/K00766%09%23FFFFFF,red/K00815%09%23FFFFFF,purple/K13832%09%23FFFFFF,red/K01626%09%23FFFFFF,red/
fve00906	Carotenoid biosynthesis	Metabolism	Metabolism of terpenoids and polyketides	9	14	23	151	0.0270962	0.0959981	augustus_masked-Fvb5-3-processed-gene-122.0(augustus_masked-Fvb5-3-processed-gene-122.0),maker-Fvb3-3-augustus-gene-239.53(maker-Fvb3-3-augustus-gene-239.53),maker-Fvb3-2-snap-gene-178.28(maker-Fvb3-2-snap-gene-178.28),maker-Fvb6-1-augustus-gene-218.23(maker-Fvb6-1-augustus-gene-218.23),augustus_masked-Fvb2-2-processed-gene-195.0(augustus_masked-Fvb2-2-processed-gene-195.0),augustus_masked-Fvb5-4…	maker-Fvb3-2-augustus-gene-307.74(maker-Fvb3-2-augustus-gene-307.74),maker-Fvb6-3-augustus-gene-424.63(maker-Fvb6-3-augustus-gene-424.63),augustus_masked-Fvb3-4-processed-gene-135.7(augustus_masked-Fvb3-4-processed-gene-135.7),maker-Fvb2-1-augustus-gene-226.64(maker-Fvb2-1-augustus-gene-226.64),augustus_masked-Fvb3-2-processed-gene-94.0(augustus_masked-Fvb3-2-processed-gene-94.0),snap_masked-Fvb3…	http://www.kegg.jp/kegg-bin/show_pathway?map00906/K14593%09%23FFFFFF,green/K09840%09%23FFFFFF,green/K09843%09%23FFFFFF,purple/K15746%09%23FFFFFF,red/K09839%09%23FFFFFF,green/K14595%09%23FFFFFF,red/K02291%09%23FFFFFF,green/K09835%09%23FFFFFF,red/K09842%09%23FFFFFF,red/
fve00900	Terpenoid backbone biosynthesis	Metabolism	Metabolism of terpenoids and polyketides	13	19	32	229	0.0329692	0.113561	maker-Fvb6-4-augustus-gene-326.47(maker-Fvb6-4-augustus-gene-326.47),maker-Fvb5-2-augustus-gene-32.47(maker-Fvb5-2-augustus-gene-32.47),maker-Fvb5-1-augustus-gene-37.42(maker-Fvb5-1-augustus-gene-37.42),maker-Fvb6-2-augustus-gene-319.33(maker-Fvb6-2-augustus-gene-319.33),snap_masked-Fvb2-4-processed-gene-163.33(snap_masked-Fvb2-4-processed-gene-163.33),maker-Fvb4-1-augustus-gene-124.28(maker-Fvb4…	augustus_masked-Fvb2-4-processed-gene-133.0(augustus_masked-Fvb2-4-processed-gene-133.0),augustus_masked-Fvb2-4-processed-gene-132.11(augustus_masked-Fvb2-4-processed-gene-132.11),maker-Fvb3-2-augustus-gene-30.63(maker-Fvb3-2-augustus-gene-30.63),snap_masked-Fvb2-2-processed-gene-98.27(snap_masked-Fvb2-2-processed-gene-98.27),maker-Fvb7-1-snap-gene-54.38(maker-Fvb7-1-snap-gene-54.38),maker-Fvb4-2…	http://www.kegg.jp/kegg-bin/show_pathway?map00900/K01597%09%23FFFFFF,green/K01641%09%23FFFFFF,green/K00099%09%23FFFFFF,purple/K00021%09%23FFFFFF,green/K13789%09%23FFFFFF,green/K06013%09%23FFFFFF,red/K15889%09%23FFFFFF,red/K10960%09%23FFFFFF,red/K00787%09%23FFFFFF,green/K01662%09%23FFFFFF,red/K12742%09%23FFFFFF,red/K00938%09%23FFFFFF,green/K11778%09%23FFFFFF,red/
fve00604	Glycosphingolipid biosynthesis - ganglio series	Metabolism	Glycan biosynthesis and metabolism	0	4	4	13	0.0340915	0.114253	-	maker-Fvb6-3-augustus-gene-120.20(maker-Fvb6-3-augustus-gene-120.20),maker-Fvb6-1-augustus-gene-127.16(maker-Fvb6-1-augustus-gene-127.16),maker-Fvb6-4-augustus-gene-253.33(maker-Fvb6-4-augustus-gene-253.33),maker-Fvb6-2-snap-gene-32.34(maker-Fvb6-2-snap-gene-32.34)	http://www.kegg.jp/kegg-bin/show_pathway?map00604/K12309%09%23FFFFFF,green/
fve00909	Sesquiterpenoid and triterpenoid biosynthesis	Metabolism	Metabolism of terpenoids and polyketides	4	14	18	115	0.036831	0.120185	maker-Fvb2-3-augustus-gene-67.32(maker-Fvb2-3-augustus-gene-67.32),maker-Fvb6-2-augustus-gene-11.25(maker-Fvb6-2-augustus-gene-11.25),maker-Fvb2-4-augustus-gene-13.32(maker-Fvb2-4-augustus-gene-13.32),augustus_masked-Fvb2-1-processed-gene-214.6(augustus_masked-Fvb2-1-processed-gene-214.6)	maker-Fvb6-4-augustus-gene-274.28(maker-Fvb6-4-augustus-gene-274.28),maker-Fvb6-3-augustus-gene-101.35(maker-Fvb6-3-augustus-gene-101.35),maker-Fvb2-3-augustus-gene-161.21(maker-Fvb2-3-augustus-gene-161.21),maker-Fvb2-2-augustus-gene-160.35(maker-Fvb2-2-augustus-gene-160.35),snap_masked-Fvb6-3-processed-gene-101.27(snap_masked-Fvb6-3-processed-gene-101.27),maker-Fvb6-2-augustus-gene-10.40(maker-F…	http://www.kegg.jp/kegg-bin/show_pathway?map00909/K14175%09%23FFFFFF,green/K15813%09%23FFFFFF,purple/K00511%09%23FFFFFF,purple/K15803%09%23FFFFFF,green/K00801%09%23FFFFFF,green/
fve00260	Glycine, serine and threonine metabolism	Metabolism	Amino acid metabolism	24	16	40	307	0.0500559	0.159152	maker-Fvb1-1-augustus-gene-143.22(maker-Fvb1-1-augustus-gene-143.22),maker-Fvb5-1-augustus-gene-12.46(maker-Fvb5-1-augustus-gene-12.46),maker-Fvb5-3-augustus-gene-242.36(maker-Fvb5-3-augustus-gene-242.36),augustus_masked-Fvb6-1-processed-gene-301.3(augustus_masked-Fvb6-1-processed-gene-301.3),augustus_masked-Fvb3-1-processed-gene-310.18(augustus_masked-Fvb3-1-processed-gene-310.18),maker-Fvb1-2-a…	maker-Fvb7-1-augustus-gene-113.49(maker-Fvb7-1-augustus-gene-113.49),maker-Fvb4-4-snap-gene-130.30(maker-Fvb4-4-snap-gene-130.30),maker-Fvb4-3-augustus-gene-270.18(maker-Fvb4-3-augustus-gene-270.18),maker-Fvb5-1-augustus-gene-4.62(maker-Fvb5-1-augustus-gene-4.62),maker-Fvb5-3-augustus-gene-270.61(maker-Fvb5-3-augustus-gene-270.61),maker-Fvb2-2-snap-gene-20.33(maker-Fvb2-2-snap-gene-20.33),maker-F…	http://www.kegg.jp/kegg-bin/show_pathway?map00260/K01696%09%23FFFFFF,red/K00133%09%23FFFFFF,red/K00830%09%23FFFFFF,red/K00108%09%23FFFFFF,green/K12235%09%23FFFFFF,red/K00928%09%23FFFFFF,green/K15919%09%23FFFFFF,purple/K00600%09%23FFFFFF,purple/K01834%09%23FFFFFF,red/K15634%09%23FFFFFF,green/K06001%09%23FFFFFF,red/K00827%09%23FFFFFF,red/K15918%09%23FFFFFF,green/K00605%09%23FFFFFF,red/K00276%09%23F…
fve00232	Caffeine metabolism	Metabolism	Biosynthesis of other secondary metabolites	3	0	3	9	0.0528999	0.16399	maker-Fvb7-1-snap-gene-28.25(maker-Fvb7-1-snap-gene-28.25),maker-Fvb7-2-augustus-gene-29.37(maker-Fvb7-2-augustus-gene-29.37),maker-Fvb7-3-augustus-gene-213.35(maker-Fvb7-3-augustus-gene-213.35)	-	http://www.kegg.jp/kegg-bin/show_pathway?map00232/K00365%09%23FFFFFF,red/
fve04626	Plant-pathogen interaction	Organismal Systems	Environmental adaptation	36	50	86	729	0.0600842	0.178462	snap_masked-Fvb5-3-processed-gene-256.15(snap_masked-Fvb5-3-processed-gene-256.15),snap_masked-Fvb7-4-processed-gene-30.27(snap_masked-Fvb7-4-processed-gene-30.27),maker-Fvb6-1-augustus-gene-74.45(maker-Fvb6-1-augustus-gene-74.45),maker-Fvb6-3-augustus-gene-71.29(maker-Fvb6-3-augustus-gene-71.29),maker-Fvb5-4-augustus-gene-16.48(maker-Fvb5-4-augustus-gene-16.48),maker-Fvb7-2-snap-gene-315.78(make…	augustus_masked-Fvb6-2-processed-gene-214.5(augustus_masked-Fvb6-2-processed-gene-214.5),maker-Fvb3-4-augustus-gene-34.45(maker-Fvb3-4-augustus-gene-34.45),maker-Fvb3-3-snap-gene-115.65(maker-Fvb3-3-snap-gene-115.65),maker-Fvb7-2-augustus-gene-193.37(maker-Fvb7-2-augustus-gene-193.37),snap_masked-Fvb6-2-processed-gene-280.32(snap_masked-Fvb6-2-processed-gene-280.32),augustus_masked-Fvb6-1-process…	http://www.kegg.jp/kegg-bin/show_pathway?map04626/K13448%09%23FFFFFF,green/K09487%09%23FFFFFF,red/K05391%09%23FFFFFF,purple/K13447%09%23FFFFFF,red/K13459%09%23FFFFFF,purple/K13424%09%23FFFFFF,purple/K13413%09%23FFFFFF,green/K12795%09%23FFFFFF,green/K13458%09%23FFFFFF,red/K04079%09%23FFFFFF,red/K13430%09%23FFFFFF,red/K02183%09%23FFFFFF,green/K13412%09%23FFFFFF,purple/K13457%09%23FFFFFF,purple/K134…
fve04933	AGE-RAGE signaling pathway in diabetic complications	Human Diseases	Endocrine and metabolic diseases	5	3	8	43	0.0604468	0.178462	maker-Fvb2-2-augustus-gene-225.40(maker-Fvb2-2-augustus-gene-225.40),augustus_masked-Fvb2-1-processed-gene-1.4(augustus_masked-Fvb2-1-processed-gene-1.4),maker-Fvb3-4-augustus-gene-49.39(maker-Fvb3-4-augustus-gene-49.39),augustus_masked-Fvb6-4-processed-gene-204.10(augustus_masked-Fvb6-4-processed-gene-204.10),maker-Fvb7-2-snap-gene-81.34(maker-Fvb7-2-snap-gene-81.34)	maker-Fvb2-2-augustus-gene-196.36(maker-Fvb2-2-augustus-gene-196.36),maker-Fvb1-4-augustus-gene-2.53(maker-Fvb1-4-augustus-gene-2.53),maker-Fvb1-3-snap-gene-0.66(maker-Fvb1-3-snap-gene-0.66)	http://www.kegg.jp/kegg-bin/show_pathway?map04933/K05857%09%23FFFFFF,red/K04392%09%23FFFFFF,purple/
fve00640	Propanoate metabolism	Metabolism	Carbohydrate metabolism	4	14	18	124	0.0683142	0.196999	maker-Fvb4-3-augustus-gene-197.42(maker-Fvb4-3-augustus-gene-197.42),maker-Fvb6-2-snap-gene-310.38(maker-Fvb6-2-snap-gene-310.38),maker-Fvb4-2-snap-gene-91.27(maker-Fvb4-2-snap-gene-91.27),snap_masked-Fvb4-3-processed-gene-134.19(snap_masked-Fvb4-3-processed-gene-134.19)	maker-Fvb6-1-snap-gene-88.63(maker-Fvb6-1-snap-gene-88.63),maker-Fvb5-4-augustus-gene-32.45(maker-Fvb5-4-augustus-gene-32.45),augustus_masked-Fvb5-1-processed-gene-287.1(augustus_masked-Fvb5-1-processed-gene-287.1),maker-Fvb7-2-augustus-gene-178.56(maker-Fvb7-2-augustus-gene-178.56),snap_masked-Fvb7-1-processed-gene-190.42(snap_masked-Fvb7-1-processed-gene-190.42),maker-Fvb4-1-augustus-gene-196.3…	http://www.kegg.jp/kegg-bin/show_pathway?map00640/K01962%09%23FFFFFF,green/K11262%09%23FFFFFF,green/K00167%09%23FFFFFF,green/K00249%09%23FFFFFF,red/K02160%09%23FFFFFF,red/K05605%09%23FFFFFF,green/K01895%09%23FFFFFF,green/K00140%09%23FFFFFF,green/
fve00230	Purine metabolism	Metabolism	Nucleotide metabolism	32	17	49	400	0.079619	0.223246	maker-Fvb6-4-augustus-gene-173.22(maker-Fvb6-4-augustus-gene-173.22),maker-Fvb7-2-augustus-gene-29.37(maker-Fvb7-2-augustus-gene-29.37),maker-Fvb5-1-augustus-gene-35.61(maker-Fvb5-1-augustus-gene-35.61),maker-Fvb5-3-augustus-gene-153.38(maker-Fvb5-3-augustus-gene-153.38),maker-Fvb2-1-augustus-gene-250.57(maker-Fvb2-1-augustus-gene-250.57),maker-Fvb2-3-augustus-gene-38.52(maker-Fvb2-3-augustus-gen…	maker-Fvb3-1-augustus-gene-161.31(maker-Fvb3-1-augustus-gene-161.31),maker-Fvb1-1-snap-gene-111.28(maker-Fvb1-1-snap-gene-111.28),maker-Fvb7-2-augustus-gene-301.49(maker-Fvb7-2-augustus-gene-301.49),maker-Fvb1-2-snap-gene-174.33(maker-Fvb1-2-snap-gene-174.33),maker-Fvb1-3-snap-gene-162.35(maker-Fvb1-3-snap-gene-162.35),maker-Fvb2-4-snap-gene-42.40(maker-Fvb2-4-snap-gene-42.40),maker-Fvb3-2-august…	http://www.kegg.jp/kegg-bin/show_pathway?map00230/K00764%09%23FFFFFF,red/K00860%09%23FFFFFF,red/K00088%09%23FFFFFF,red/K13484%09%23FFFFFF,red/K00939%09%23FFFFFF,purple/K10808%09%23FFFFFF,green/K01756%09%23FFFFFF,red/K02083%09%23FFFFFF,green/K00940%09%23FFFFFF,green/K01517%09%23FFFFFF,green/K01923%09%23FFFFFF,red/K00948%09%23FFFFFF,red/K00873%09%23FFFFFF,red/K11808%09%23FFFFFF,red/K06966%09%23FFFF…
fve00040	Pentose and glucuronate interconversions	Metabolism	Carbohydrate metabolism	21	33	54	446	0.0810166	0.223246	maker-Fvb2-2-augustus-gene-33.57(maker-Fvb2-2-augustus-gene-33.57),maker-Fvb1-3-augustus-gene-29.44(maker-Fvb1-3-augustus-gene-29.44),maker-Fvb6-4-augustus-gene-335.75(maker-Fvb6-4-augustus-gene-335.75),maker-Fvb1-2-augustus-gene-66.37(maker-Fvb1-2-augustus-gene-66.37),maker-Fvb6-3-augustus-gene-32.61(maker-Fvb6-3-augustus-gene-32.61),maker-Fvb2-3-augustus-gene-75.44(maker-Fvb2-3-augustus-gene-75…	maker-Fvb5-4-snap-gene-204.22(maker-Fvb5-4-snap-gene-204.22),maker-Fvb7-3-augustus-gene-42.48(maker-Fvb7-3-augustus-gene-42.48),maker-Fvb6-3-augustus-gene-104.47(maker-Fvb6-3-augustus-gene-104.47),maker-Fvb4-3-snap-gene-16.94(maker-Fvb4-3-snap-gene-16.94),maker-Fvb7-1-augustus-gene-277.59(maker-Fvb7-1-augustus-gene-277.59),maker-Fvb7-2-augustus-gene-99.50(maker-Fvb7-2-augustus-gene-99.50),maker-F…	http://www.kegg.jp/kegg-bin/show_pathway?map00040/K12447%09%23FFFFFF,red/K01728%09%23FFFFFF,purple/K01213%09%23FFFFFF,purple/K01805%09%23FFFFFF,red/K00854%09%23FFFFFF,green/K00012%09%23FFFFFF,purple/K00963%09%23FFFFFF,green/K01051%09%23FFFFFF,purple/
fve00450	Selenocompound metabolism	Metabolism	Metabolism of other amino acids	7	2	9	55	0.0940312	0.253475	maker-Fvb6-2-augustus-gene-306.46(maker-Fvb6-2-augustus-gene-306.46),maker-Fvb2-1-augustus-gene-250.57(maker-Fvb2-1-augustus-gene-250.57),maker-Fvb2-3-augustus-gene-38.52(maker-Fvb2-3-augustus-gene-38.52),maker-Fvb5-2-augustus-gene-178.28(maker-Fvb5-2-augustus-gene-178.28),maker-Fvb6-1-augustus-gene-188.23(maker-Fvb6-1-augustus-gene-188.23),maker-Fvb6-4-augustus-gene-336.46(maker-Fvb6-4-augustus-…	maker-Fvb5-1-augustus-gene-72.56(maker-Fvb5-1-augustus-gene-72.56),maker-Fvb5-3-augustus-gene-219.27(maker-Fvb5-3-augustus-gene-219.27)	http://www.kegg.jp/kegg-bin/show_pathway?map00450/K01739%09%23FFFFFF,red/K01761%09%23FFFFFF,green/K13811%09%23FFFFFF,red/K00384%09%23FFFFFF,red/K08247%09%23FFFFFF,red/
fve00514	Other types of O-glycan biosynthesis	Metabolism	Glycan biosynthesis and metabolism	0	4	4	18	0.0980418	0.258664	-	maker-Fvb4-2-snap-gene-46.48(maker-Fvb4-2-snap-gene-46.48),maker-Fvb4-1-snap-gene-170.60(maker-Fvb4-1-snap-gene-170.60),augustus_masked-Fvb4-4-processed-gene-34.17(augustus_masked-Fvb4-4-processed-gene-34.17),maker-Fvb7-3-snap-gene-120.68(maker-Fvb7-3-snap-gene-120.68)	http://www.kegg.jp/kegg-bin/show_pathway?map00514/K13667%09%23FFFFFF,green/K18134%09%23FFFFFF,green/
fve00620	Pyruvate metabolism	Metabolism	Carbohydrate metabolism	20	18	38	315	0.129498	0.334535	maker-Fvb4-4-snap-gene-1.60(maker-Fvb4-4-snap-gene-1.60),maker-Fvb7-3-augustus-gene-95.41(maker-Fvb7-3-augustus-gene-95.41),maker-Fvb1-1-snap-gene-125.35(maker-Fvb1-1-snap-gene-125.35),maker-Fvb4-1-augustus-gene-122.33(maker-Fvb4-1-augustus-gene-122.33),maker-Fvb4-3-augustus-gene-19.71(maker-Fvb4-3-augustus-gene-19.71),augustus_masked-Fvb3-3-processed-gene-196.1(augustus_masked-Fvb3-3-processed-g…	maker-Fvb3-3-augustus-gene-89.20(maker-Fvb3-3-augustus-gene-89.20),maker-Fvb5-4-augustus-gene-32.45(maker-Fvb5-4-augustus-gene-32.45),augustus_masked-Fvb5-1-processed-gene-287.1(augustus_masked-Fvb5-1-processed-gene-287.1),maker-Fvb6-4-snap-gene-252.52(maker-Fvb6-4-snap-gene-252.52),maker-Fvb7-2-augustus-gene-178.56(maker-Fvb7-2-augustus-gene-178.56),maker-Fvb3-2-augustus-gene-215.28(maker-Fvb3-2…	http://www.kegg.jp/kegg-bin/show_pathway?map00620/K01962%09%23FFFFFF,green/K01006%09%23FFFFFF,red/K11262%09%23FFFFFF,green/K02160%09%23FFFFFF,red/K01649%09%23FFFFFF,green/K00161%09%23FFFFFF,red/K01610%09%23FFFFFF,purple/K01595%09%23FFFFFF,green/K01895%09%23FFFFFF,green/K00128%09%23FFFFFF,purple/K00873%09%23FFFFFF,red/K00051%09%23FFFFFF,red/K01759%09%23FFFFFF,purple/K18881%09%23FFFFFF,red/
fve00966	Glucosinolate biosynthesis	Metabolism	Biosynthesis of other secondary metabolites	2	2	4	20	0.132765	0.335976	maker-Fvb4-1-augustus-gene-192.56(maker-Fvb4-1-augustus-gene-192.56),maker-Fvb5-3-augustus-gene-188.47(maker-Fvb5-3-augustus-gene-188.47)	maker-Fvb5-4-augustus-gene-72.56(maker-Fvb5-4-augustus-gene-72.56),maker-Fvb6-4-snap-gene-116.26(maker-Fvb6-4-snap-gene-116.26)	http://www.kegg.jp/kegg-bin/show_pathway?map00966/K12153%09%23FFFFFF,green/K11820%09%23FFFFFF,purple/
fve00053	Ascorbate and aldarate metabolism	Metabolism	Carbohydrate metabolism	17	6	23	181	0.137726	0.341559	maker-Fvb2-2-augustus-gene-33.57(maker-Fvb2-2-augustus-gene-33.57),maker-Fvb5-3-augustus-gene-264.47(maker-Fvb5-3-augustus-gene-264.47),maker-Fvb2-2-augustus-gene-219.47(maker-Fvb2-2-augustus-gene-219.47),maker-Fvb2-3-augustus-gene-75.44(maker-Fvb2-3-augustus-gene-75.44),snap_masked-Fvb2-3-processed-gene-20.42(snap_masked-Fvb2-3-processed-gene-20.42),maker-Fvb1-1-snap-gene-125.35(maker-Fvb1-1-sna…	snap_masked-Fvb4-4-processed-gene-15.36(snap_masked-Fvb4-4-processed-gene-15.36),augustus_masked-Fvb6-2-processed-gene-258.15(augustus_masked-Fvb6-2-processed-gene-258.15),maker-Fvb2-3-augustus-gene-20.52(maker-Fvb2-3-augustus-gene-20.52),snap_masked-Fvb6-3-processed-gene-324.17(snap_masked-Fvb6-3-processed-gene-324.17),maker-Fvb7-2-snap-gene-74.47(maker-Fvb7-2-snap-gene-74.47),maker-Fvb3-3-augus…	http://www.kegg.jp/kegg-bin/show_pathway?map00053/K14190%09%23FFFFFF,green/K12447%09%23FFFFFF,red/K17744%09%23FFFFFF,red/K00434%09%23FFFFFF,purple/K00012%09%23FFFFFF,purple/K00128%09%23FFFFFF,purple/K00469%09%23FFFFFF,red/K10046%09%23FFFFFF,green/
fve00130	Ubiquinone and other terpenoid-quinone biosynthesis	Metabolism	Metabolism of cofactors and vitamins	2	17	19	150	0.168294	0.402016	maker-Fvb5-3-augustus-gene-271.53(maker-Fvb5-3-augustus-gene-271.53),maker-Fvb6-1-augustus-gene-180.30(maker-Fvb6-1-augustus-gene-180.30)	augustus_masked-Fvb5-2-processed-gene-2.3(augustus_masked-Fvb5-2-processed-gene-2.3),snap_masked-Fvb7-3-processed-gene-13.37(snap_masked-Fvb7-3-processed-gene-13.37),augustus_masked-Fvb7-4-processed-gene-2.9(augustus_masked-Fvb7-4-processed-gene-2.9),maker-Fvb3-2-augustus-gene-215.26(maker-Fvb3-2-augustus-gene-215.26),maker-Fvb3-4-augustus-gene-28.69(maker-Fvb3-4-augustus-gene-28.69),maker-Fvb6-2…	http://www.kegg.jp/kegg-bin/show_pathway?map00130/K00487%09%23FFFFFF,green/K00457%09%23FFFFFF,green/K17872%09%23FFFFFF,purple/K01904%09%23FFFFFF,green/K00815%09%23FFFFFF,purple/
fve00650	Butanoate metabolism	Metabolism	Carbohydrate metabolism	3	7	10	71	0.168587	0.402016	maker-Fvb5-3-augustus-gene-102.24(maker-Fvb5-3-augustus-gene-102.24),maker-Fvb3-2-snap-gene-76.45(maker-Fvb3-2-snap-gene-76.45),maker-Fvb1-4-augustus-gene-184.21(maker-Fvb1-4-augustus-gene-184.21)	maker-Fvb5-1-augustus-gene-8.34(maker-Fvb5-1-augustus-gene-8.34),maker-Fvb5-4-augustus-gene-7.40(maker-Fvb5-4-augustus-gene-7.40),maker-Fvb3-3-augustus-gene-22.36(maker-Fvb3-3-augustus-gene-22.36),snap_masked-Fvb3-2-processed-gene-39.21(snap_masked-Fvb3-2-processed-gene-39.21),maker-Fvb5-3-augustus-gene-266.46(maker-Fvb5-3-augustus-gene-266.46),snap_masked-Fvb3-4-processed-gene-255.25(snap_masked…	http://www.kegg.jp/kegg-bin/show_pathway?map00650/K17761%09%23FFFFFF,red/K01641%09%23FFFFFF,green/K01653%09%23FFFFFF,green/K01640%09%23FFFFFF,red/
fve00380	Tryptophan metabolism	Metabolism	Amino acid metabolism	13	12	25	208	0.192627	0.450674	maker-Fvb5-3-augustus-gene-243.37(maker-Fvb5-3-augustus-gene-243.37),maker-Fvb5-2-snap-gene-35.112(maker-Fvb5-2-snap-gene-35.112),maker-Fvb1-1-snap-gene-125.35(maker-Fvb1-1-snap-gene-125.35),maker-Fvb4-3-augustus-gene-19.71(maker-Fvb4-3-augustus-gene-19.71),maker-Fvb4-4-augustus-gene-261.54(maker-Fvb4-4-augustus-gene-261.54),snap_masked-Fvb4-2-processed-gene-13.34(snap_masked-Fvb4-2-processed-gen…	maker-Fvb5-1-augustus-gene-54.61(maker-Fvb5-1-augustus-gene-54.61),maker-Fvb3-3-augustus-gene-111.38(maker-Fvb3-3-augustus-gene-111.38),maker-Fvb2-2-augustus-gene-134.43(maker-Fvb2-2-augustus-gene-134.43),maker-Fvb5-4-augustus-gene-72.56(maker-Fvb5-4-augustus-gene-72.56),maker-Fvb7-4-augustus-gene-57.44(maker-Fvb7-4-augustus-gene-57.44),maker-Fvb3-2-augustus-gene-128.26(maker-Fvb3-2-augustus-gene…	http://www.kegg.jp/kegg-bin/show_pathway?map00380/K16903%09%23FFFFFF,red/K00128%09%23FFFFFF,purple/K11820%09%23FFFFFF,purple/K03781%09%23FFFFFF,red/K11816%09%23FFFFFF,red/K07408%09%23FFFFFF,green/
fve04122	Sulfur relay system	Genetic Information Processing	Folding, sorting and degradation	5	1	6	40	0.205936	0.47289	maker-Fvb5-1-snap-gene-250.52(maker-Fvb5-1-snap-gene-250.52),maker-Fvb5-1-augustus-gene-228.33(maker-Fvb5-1-augustus-gene-228.33),augustus_masked-Fvb6-4-processed-gene-175.3(augustus_masked-Fvb6-4-processed-gene-175.3),maker-Fvb5-3-augustus-gene-57.25(maker-Fvb5-3-augustus-gene-57.25),maker-Fvb5-4-snap-gene-201.47(maker-Fvb5-4-snap-gene-201.47)	maker-Fvb5-3-snap-gene-73.41(maker-Fvb5-3-snap-gene-73.41)	http://www.kegg.jp/kegg-bin/show_pathway?map04122/K14169%09%23FFFFFF,red/K03639%09%23FFFFFF,purple/K00566%09%23FFFFFF,red/
fve00902	Monoterpenoid biosynthesis	Metabolism	Metabolism of terpenoids and polyketides	3	1	4	24	0.21402	0.482518	maker-Fvb5-3-augustus-gene-263.57(maker-Fvb5-3-augustus-gene-263.57),maker-Fvb5-2-augustus-gene-10.53(maker-Fvb5-2-augustus-gene-10.53),maker-Fvb7-2-snap-gene-113.57(maker-Fvb7-2-snap-gene-113.57)	maker-Fvb3-1-augustus-gene-304.55(maker-Fvb3-1-augustus-gene-304.55)	http://www.kegg.jp/kegg-bin/show_pathway?map00902/K15086%09%23FFFFFF,green/K15095%09%23FFFFFF,red/
fve00564	Glycerophospholipid metabolism	Metabolism	Lipid metabolism	21	16	37	325	0.224722	0.497598	maker-Fvb1-4-augustus-gene-51.59(maker-Fvb1-4-augustus-gene-51.59),maker-Fvb3-1-augustus-gene-14.10(maker-Fvb3-1-augustus-gene-14.10),maker-Fvb7-1-augustus-gene-267.37(maker-Fvb7-1-augustus-gene-267.37),maker-Fvb1-2-snap-gene-73.105(maker-Fvb1-2-snap-gene-73.105),maker-Fvb5-1-snap-gene-289.40(maker-Fvb5-1-snap-gene-289.40),maker-Fvb7-3-snap-gene-88.38(maker-Fvb7-3-snap-gene-88.38),maker-Fvb7-4-au…	maker-Fvb5-3-augustus-gene-204.49(maker-Fvb5-3-augustus-gene-204.49),augustus_masked-Fvb7-1-processed-gene-95.10(augustus_masked-Fvb7-1-processed-gene-95.10),maker-Fvb7-2-snap-gene-20.35(maker-Fvb7-2-snap-gene-20.35),augustus_masked-Fvb7-1-processed-gene-141.4(augustus_masked-Fvb7-1-processed-gene-141.4),maker-Fvb5-4-snap-gene-7.45(maker-Fvb5-4-snap-gene-7.45),maker-Fvb6-4-augustus-gene-319.42(ma…	http://www.kegg.jp/kegg-bin/show_pathway?map00564/K01126%09%23FFFFFF,green/K00006%09%23FFFFFF,purple/K00901%09%23FFFFFF,green/K16818%09%23FFFFFF,green/K01613%09%23FFFFFF,red/K01114%09%23FFFFFF,purple/K06129%09%23FFFFFF,green/K01517%09%23FFFFFF,green/K13508%09%23FFFFFF,red/K00111%09%23FFFFFF,red/K00981%09%23FFFFFF,red/K06130%09%23FFFFFF,red/K01115%09%23FFFFFF,purple/K05929%09%23FFFFFF,red/K13523%0…
fve00904	Diterpenoid biosynthesis	Metabolism	Metabolism of terpenoids and polyketides	3	11	14	115	0.258056	0.558884	maker-Fvb2-4-augustus-gene-168.49(maker-Fvb2-4-augustus-gene-168.49),snap_masked-Fvb3-2-processed-gene-95.12(snap_masked-Fvb3-2-processed-gene-95.12),maker-Fvb3-3-augustus-gene-79.26(maker-Fvb3-3-augustus-gene-79.26)	augustus_masked-Fvb4-4-processed-gene-6.3(augustus_masked-Fvb4-4-processed-gene-6.3),maker-Fvb7-3-augustus-gene-36.51(maker-Fvb7-3-augustus-gene-36.51),maker-Fvb4-3-augustus-gene-122.24(maker-Fvb4-3-augustus-gene-122.24),maker-Fvb2-2-snap-gene-59.55(maker-Fvb2-2-snap-gene-59.55),maker-Fvb2-2-augustus-gene-59.43(maker-Fvb2-2-augustus-gene-59.43),maker-Fvb3-4-snap-gene-225.69(maker-Fvb3-4-snap-gene…	http://www.kegg.jp/kegg-bin/show_pathway?map00904/K05282%09%23FFFFFF,green/K04120%09%23FFFFFF,green/K04125%09%23FFFFFF,purple/K04122%09%23FFFFFF,red/K04121%09%23FFFFFF,green/
fve03410	Base excision repair	Genetic Information Processing	Replication and repair	8	9	17	143	0.261413	0.558884	maker-Fvb6-1-augustus-gene-201.44(maker-Fvb6-1-augustus-gene-201.44),maker-Fvb6-2-augustus-gene-48.30(maker-Fvb6-2-augustus-gene-48.30),maker-Fvb3-2-snap-gene-160.29(maker-Fvb3-2-snap-gene-160.29),maker-Fvb2-3-augustus-gene-104.40(maker-Fvb2-3-augustus-gene-104.40),maker-Fvb3-3-augustus-gene-59.31(maker-Fvb3-3-augustus-gene-59.31),maker-Fvb3-4-augustus-gene-152.25(maker-Fvb3-4-augustus-gene-152.2…	snap_masked-Fvb4-4-processed-gene-5.42(snap_masked-Fvb4-4-processed-gene-5.42),maker-Fvb1-2-snap-gene-288.43(maker-Fvb1-2-snap-gene-288.43),maker-Fvb4-3-augustus-gene-3.63(maker-Fvb4-3-augustus-gene-3.63),maker-Fvb3-3-augustus-gene-246.32(maker-Fvb3-3-augustus-gene-246.32),snap_masked-Fvb1-3-processed-gene-260.10(snap_masked-Fvb1-3-processed-gene-260.10),snap_masked-Fvb6-1-processed-gene-184.34(s…	http://www.kegg.jp/kegg-bin/show_pathway?map03410/K03648%09%23FFFFFF,green/K10798%09%23FFFFFF,red/K04802%09%23FFFFFF,green/K03660%09%23FFFFFF,green/K10803%09%23FFFFFF,red/K03512%09%23FFFFFF,red/K02328%09%23FFFFFF,red/K10801%09%23FFFFFF,green/K01246%09%23FFFFFF,red/
fve03420	Nucleotide excision repair	Genetic Information Processing	Replication and repair	10	24	34	306	0.282823	0.594407	maker-Fvb5-2-snap-gene-149.37(maker-Fvb5-2-snap-gene-149.37),maker-Fvb6-1-augustus-gene-201.44(maker-Fvb6-1-augustus-gene-201.44),maker-Fvb6-1-snap-gene-183.34(maker-Fvb6-1-snap-gene-183.34),maker-Fvb6-1-snap-gene-244.43(maker-Fvb6-1-snap-gene-244.43),maker-Fvb1-3-augustus-gene-39.64(maker-Fvb1-3-augustus-gene-39.64),maker-Fvb3-2-snap-gene-308.49(maker-Fvb3-2-snap-gene-308.49),maker-Fvb5-1-snap-g…	maker-Fvb6-4-augustus-gene-149.23(maker-Fvb6-4-augustus-gene-149.23),maker-Fvb6-3-augustus-gene-268.22(maker-Fvb6-3-augustus-gene-268.22),maker-Fvb1-2-augustus-gene-85.76(maker-Fvb1-2-augustus-gene-85.76),maker-Fvb7-2-augustus-gene-151.17(maker-Fvb7-2-augustus-gene-151.17),maker-Fvb5-1-augustus-gene-86.53(maker-Fvb5-1-augustus-gene-86.53),maker-Fvb5-2-augustus-gene-77.54(maker-Fvb5-2-augustus-gen…	http://www.kegg.jp/kegg-bin/show_pathway?map03420/K04802%09%23FFFFFF,green/K10740%09%23FFFFFF,green/K10739%09%23FFFFFF,green/K07466%09%23FFFFFF,purple/K03141%09%23FFFFFF,purple/K10843%09%23FFFFFF,red/K10849%09%23FFFFFF,green/K02328%09%23FFFFFF,red/K10756%09%23FFFFFF,purple/
fve04712	Circadian rhythm - plant	Organismal Systems	Environmental adaptation	3	16	19	165	0.292278	0.604042	maker-Fvb2-4-augustus-gene-226.65(maker-Fvb2-4-augustus-gene-226.65),maker-Fvb6-3-augustus-gene-367.54(maker-Fvb6-3-augustus-gene-367.54),maker-Fvb6-1-augustus-gene-312.41(maker-Fvb6-1-augustus-gene-312.41)	maker-Fvb7-4-augustus-gene-6.49(maker-Fvb7-4-augustus-gene-6.49),maker-Fvb7-1-augustus-gene-300.57(maker-Fvb7-1-augustus-gene-300.57),maker-Fvb7-3-snap-gene-239.34(maker-Fvb7-3-snap-gene-239.34),snap_masked-Fvb2-1-processed-gene-185.30(snap_masked-Fvb2-1-processed-gene-185.30),maker-Fvb5-3-augustus-gene-24.29(maker-Fvb5-3-augustus-gene-24.29),maker-Fvb4-1-augustus-gene-185.40(maker-Fvb4-1-augustu…	http://www.kegg.jp/kegg-bin/show_pathway?map04712/K12130%09%23FFFFFF,green/K12125%09%23FFFFFF,purple/K12118%09%23FFFFFF,green/K00660%09%23FFFFFF,green/K12126%09%23FFFFFF,green/K12120%09%23FFFFFF,red/K12116%09%23FFFFFF,green/
fve00010	Glycolysis / Gluconeogenesis	Metabolism	Carbohydrate metabolism	32	16	48	445	0.310098	0.630364	maker-Fvb6-3-augustus-gene-316.23(maker-Fvb6-3-augustus-gene-316.23),maker-Fvb5-2-augustus-gene-25.47(maker-Fvb5-2-augustus-gene-25.47),maker-Fvb2-2-snap-gene-118.63(maker-Fvb2-2-snap-gene-118.63),maker-Fvb2-1-augustus-gene-88.46(maker-Fvb2-1-augustus-gene-88.46),maker-Fvb4-4-snap-gene-1.60(maker-Fvb4-4-snap-gene-1.60),maker-Fvb6-2-augustus-gene-172.33(maker-Fvb6-2-augustus-gene-172.33),maker-Fvb…	maker-Fvb5-4-augustus-gene-32.45(maker-Fvb5-4-augustus-gene-32.45),maker-Fvb5-1-augustus-gene-107.42(maker-Fvb5-1-augustus-gene-107.42),maker-Fvb6-2-augustus-gene-201.50(maker-Fvb6-2-augustus-gene-201.50),augustus_masked-Fvb6-4-processed-gene-126.4(augustus_masked-Fvb6-4-processed-gene-126.4),maker-Fvb7-1-augustus-gene-320.93(maker-Fvb7-1-augustus-gene-320.93),maker-Fvb7-4-augustus-gene-1.27(make…	http://www.kegg.jp/kegg-bin/show_pathway?map00010/K00895%09%23FFFFFF,green/K00844%09%23FFFFFF,red/K00927%09%23FFFFFF,red/K01792%09%23FFFFFF,red/K00161%09%23FFFFFF,red/K01610%09%23FFFFFF,purple/K01895%09%23FFFFFF,green/K00128%09%23FFFFFF,purple/K00873%09%23FFFFFF,red/K01568%09%23FFFFFF,green/K03841%09%23FFFFFF,green/K00121%09%23FFFFFF,green/K15634%09%23FFFFFF,green/K00131%09%23FFFFFF,red/K01834%09…
fve00910	Nitrogen metabolism	Metabolism	Energy metabolism	12	4	16	144	0.3666	0.72693	maker-Fvb2-2-augustus-gene-192.26(maker-Fvb2-2-augustus-gene-192.26),snap_masked-Fvb7-1-processed-gene-296.20(snap_masked-Fvb7-1-processed-gene-296.20),maker-Fvb5-4-augustus-gene-243.48(maker-Fvb5-4-augustus-gene-243.48),snap_masked-Fvb7-1-processed-gene-312.9(snap_masked-Fvb7-1-processed-gene-312.9),maker-Fvb7-1-augustus-gene-270.66(maker-Fvb7-1-augustus-gene-270.66),maker-Fvb7-2-augustus-gene-2…	maker-Fvb3-3-snap-gene-201.37(maker-Fvb3-3-snap-gene-201.37),augustus_masked-Fvb4-4-processed-gene-34.7(augustus_masked-Fvb4-4-processed-gene-34.7),maker-Fvb3-2-augustus-gene-221.16(maker-Fvb3-2-augustus-gene-221.16),snap_masked-Fvb5-1-processed-gene-108.29(snap_masked-Fvb5-1-processed-gene-108.29)	http://www.kegg.jp/kegg-bin/show_pathway?map00910/K00264%09%23FFFFFF,red/K00366%09%23FFFFFF,red/K01915%09%23FFFFFF,green/K00261%09%23FFFFFF,red/K01674%09%23FFFFFF,green/K01673%09%23FFFFFF,green/K10534%09%23FFFFFF,red/
fve00780	Biotin metabolism	Metabolism	Metabolism of cofactors and vitamins	8	0	8	68	0.369327	0.72693	maker-Fvb4-1-augustus-gene-65.25(maker-Fvb4-1-augustus-gene-65.25),augustus_masked-Fvb4-4-processed-gene-145.9(augustus_masked-Fvb4-4-processed-gene-145.9),augustus_masked-Fvb3-2-processed-gene-303.16(augustus_masked-Fvb3-2-processed-gene-303.16),maker-Fvb4-2-augustus-gene-172.34(maker-Fvb4-2-augustus-gene-172.34),maker-Fvb2-1-snap-gene-171.43(maker-Fvb2-1-snap-gene-171.43),augustus_masked-Fvb4-3…	-	http://www.kegg.jp/kegg-bin/show_pathway?map00780/K01942%09%23FFFFFF,red/K00059%09%23FFFFFF,red/K19562%09%23FFFFFF,red/K09458%09%23FFFFFF,red/K00208%09%23FFFFFF,red/
fve00670	One carbon pool by folate	Metabolism	Metabolism of cofactors and vitamins	6	3	9	78	0.377449	0.731308	maker-Fvb2-3-snap-gene-137.60(maker-Fvb2-3-snap-gene-137.60),augustus_masked-Fvb7-2-processed-gene-45.3(augustus_masked-Fvb7-2-processed-gene-45.3),augustus_masked-Fvb3-1-processed-gene-310.18(augustus_masked-Fvb3-1-processed-gene-310.18),maker-Fvb4-1-snap-gene-194.54(maker-Fvb4-1-snap-gene-194.54),maker-Fvb4-2-augustus-gene-134.25(maker-Fvb4-2-augustus-gene-134.25),maker-Fvb4-4-augustus-gene-145…	maker-Fvb2-3-augustus-gene-166.30(maker-Fvb2-3-augustus-gene-166.30),maker-Fvb2-4-snap-gene-42.40(maker-Fvb2-4-snap-gene-42.40),augustus_masked-Fvb1-1-processed-gene-166.5(augustus_masked-Fvb1-1-processed-gene-166.5)	http://www.kegg.jp/kegg-bin/show_pathway?map00670/K01934%09%23FFFFFF,red/K00605%09%23FFFFFF,red/K13998%09%23FFFFFF,green/K00602%09%23FFFFFF,purple/K00600%09%23FFFFFF,purple/
fve00531	Glycosaminoglycan degradation	Metabolism	Glycan biosynthesis and metabolism	1	5	6	51	0.402021	0.759908	maker-Fvb5-1-snap-gene-295.53(maker-Fvb5-1-snap-gene-295.53)	maker-Fvb6-1-augustus-gene-127.16(maker-Fvb6-1-augustus-gene-127.16),maker-Fvb6-4-augustus-gene-253.33(maker-Fvb6-4-augustus-gene-253.33),maker-Fvb6-2-snap-gene-32.34(maker-Fvb6-2-snap-gene-32.34),maker-Fvb2-3-augustus-gene-77.42(maker-Fvb2-3-augustus-gene-77.42),maker-Fvb6-3-augustus-gene-120.20(maker-Fvb6-3-augustus-gene-120.20)	http://www.kegg.jp/kegg-bin/show_pathway?map00531/K07964%09%23FFFFFF,green/K10532%09%23FFFFFF,red/K12309%09%23FFFFFF,green/
fve00730	Thiamine metabolism	Metabolism	Metabolism of cofactors and vitamins	7	1	8	71	0.416441	0.759908	snap_masked-Fvb5-1-processed-gene-238.12(snap_masked-Fvb5-1-processed-gene-238.12),maker-Fvb4-1-augustus-gene-124.28(maker-Fvb4-1-augustus-gene-124.28),maker-Fvb3-1-augustus-gene-185.23(maker-Fvb3-1-augustus-gene-185.23),maker-Fvb4-3-augustus-gene-101.49(maker-Fvb4-3-augustus-gene-101.49),maker-Fvb3-4-augustus-gene-172.25(maker-Fvb3-4-augustus-gene-172.25),maker-Fvb3-2-augustus-gene-135.34(maker-…	maker-Fvb7-2-augustus-gene-301.49(maker-Fvb7-2-augustus-gene-301.49)	http://www.kegg.jp/kegg-bin/show_pathway?map00730/K01662%09%23FFFFFF,red/K06949%09%23FFFFFF,red/K03146%09%23FFFFFF,red/K00939%09%23FFFFFF,purple/
fve00460	Cyanoamino acid metabolism	Metabolism	Metabolism of other amino acids	8	12	20	188	0.41936	0.759908	maker-Fvb3-3-snap-gene-281.37(maker-Fvb3-3-snap-gene-281.37),maker-Fvb1-2-augustus-gene-277.28(maker-Fvb1-2-augustus-gene-277.28),maker-Fvb6-1-augustus-gene-94.33(maker-Fvb6-1-augustus-gene-94.33),maker-Fvb3-4-snap-gene-26.56(maker-Fvb3-4-snap-gene-26.56),maker-Fvb4-2-augustus-gene-134.25(maker-Fvb4-2-augustus-gene-134.25),maker-Fvb6-4-augustus-gene-282.26(maker-Fvb6-4-augustus-gene-282.26),maker…	augustus_masked-Fvb6-1-processed-gene-13.6(augustus_masked-Fvb6-1-processed-gene-13.6),augustus_masked-Fvb3-2-processed-gene-22.8(augustus_masked-Fvb3-2-processed-gene-22.8),maker-Fvb4-3-snap-gene-36.87(maker-Fvb4-3-snap-gene-36.87),maker-Fvb1-2-augustus-gene-25.38(maker-Fvb1-2-augustus-gene-25.38),maker-Fvb5-2-augustus-gene-96.47(maker-Fvb5-2-augustus-gene-96.47),maker-Fvb3-1-augustus-gene-17.30…	http://www.kegg.jp/kegg-bin/show_pathway?map00460/K01188%09%23FFFFFF,purple/K08248%09%23FFFFFF,red/K18592%09%23FFFFFF,green/K05350%09%23FFFFFF,green/K12153%09%23FFFFFF,green/K05349%09%23FFFFFF,red/K00600%09%23FFFFFF,purple/
fve02010	ABC transporters	Environmental Information Processing	Membrane transport	6	10	16	149	0.420378	0.759908	maker-Fvb4-2-snap-gene-61.57(maker-Fvb4-2-snap-gene-61.57),maker-Fvb6-1-snap-gene-30.87(maker-Fvb6-1-snap-gene-30.87),snap_masked-Fvb7-2-processed-gene-281.29(snap_masked-Fvb7-2-processed-gene-281.29),snap_masked-Fvb5-1-processed-gene-242.24(snap_masked-Fvb5-1-processed-gene-242.24),maker-Fvb7-4-augustus-gene-16.51(maker-Fvb7-4-augustus-gene-16.51),maker-Fvb7-1-snap-gene-122.50(maker-Fvb7-1-snap-…	maker-Fvb4-3-snap-gene-117.43(maker-Fvb4-3-snap-gene-117.43),maker-Fvb6-2-augustus-gene-303.62(maker-Fvb6-2-augustus-gene-303.62),maker-Fvb6-3-augustus-gene-28.42(maker-Fvb6-3-augustus-gene-28.42),maker-Fvb2-4-snap-gene-253.61(maker-Fvb2-4-snap-gene-253.61),maker-Fvb4-3-snap-gene-26.45(maker-Fvb4-3-snap-gene-26.45),augustus_masked-Fvb1-1-processed-gene-120.1(augustus_masked-Fvb1-1-processed-gene-…	http://www.kegg.jp/kegg-bin/show_pathway?map02010/K05681%09%23FFFFFF,green/K05656%09%23FFFFFF,red/K05666%09%23FFFFFF,red/K05665%09%23FFFFFF,red/K05658%09%23FFFFFF,purple/
fve00562	Inositol phosphate metabolism	Metabolism	Carbohydrate metabolism	15	7	22	208	0.423175	0.759908	snap_masked-Fvb6-1-processed-gene-240.19(snap_masked-Fvb6-1-processed-gene-240.19),maker-Fvb2-2-augustus-gene-43.35(maker-Fvb2-2-augustus-gene-43.35),maker-Fvb4-2-augustus-gene-5.53(maker-Fvb4-2-augustus-gene-5.53),maker-Fvb4-4-snap-gene-7.46(maker-Fvb4-4-snap-gene-7.46),maker-Fvb4-1-augustus-gene-199.63(maker-Fvb4-1-augustus-gene-199.63),maker-Fvb6-2-augustus-gene-166.37(maker-Fvb6-2-augustus-ge…	maker-Fvb7-2-augustus-gene-62.25(maker-Fvb7-2-augustus-gene-62.25),maker-Fvb4-1-augustus-gene-196.36(maker-Fvb4-1-augustus-gene-196.36),maker-Fvb7-1-augustus-gene-66.31(maker-Fvb7-1-augustus-gene-66.31),maker-Fvb4-1-augustus-gene-196.37(maker-Fvb4-1-augustus-gene-196.37),maker-Fvb3-4-snap-gene-50.77(maker-Fvb3-4-snap-gene-50.77),maker-Fvb7-3-augustus-gene-204.26(maker-Fvb7-3-augustus-gene-204.26)…	http://www.kegg.jp/kegg-bin/show_pathway?map00562/K05857%09%23FFFFFF,red/K01858%09%23FFFFFF,red/K01114%09%23FFFFFF,purple/K00469%09%23FFFFFF,red/K01803%09%23FFFFFF,purple/K00140%09%23FFFFFF,green/K00889%09%23FFFFFF,red/
fve04070	Phosphatidylinositol signaling system	Environmental Information Processing	Signal transduction	11	9	20	189	0.42898	0.759908	maker-Fvb2-2-augustus-gene-43.35(maker-Fvb2-2-augustus-gene-43.35),snap_masked-Fvb6-1-processed-gene-240.19(snap_masked-Fvb6-1-processed-gene-240.19),maker-Fvb6-2-augustus-gene-166.37(maker-Fvb6-2-augustus-gene-166.37),maker-Fvb6-1-augustus-gene-205.39(maker-Fvb6-1-augustus-gene-205.39),maker-Fvb6-4-snap-gene-341.135(maker-Fvb6-4-snap-gene-341.135),maker-Fvb6-3-augustus-gene-311.32(maker-Fvb6-3-a…	augustus_masked-Fvb6-4-processed-gene-339.8(augustus_masked-Fvb6-4-processed-gene-339.8),augustus_masked-Fvb6-3-processed-gene-0.2(augustus_masked-Fvb6-3-processed-gene-0.2),maker-Fvb1-1-snap-gene-3.20(maker-Fvb1-1-snap-gene-3.20),maker-Fvb6-4-augustus-gene-319.42(maker-Fvb6-4-augustus-gene-319.42),augustus_masked-Fvb6-3-processed-gene-31.14(augustus_masked-Fvb6-3-processed-gene-31.14),augustus_m…	http://www.kegg.jp/kegg-bin/show_pathway?map04070/K13024%09%23FFFFFF,red/K05857%09%23FFFFFF,red/K00981%09%23FFFFFF,red/K00901%09%23FFFFFF,green/K02183%09%23FFFFFF,green/K00889%09%23FFFFFF,red/
fve00591	Linoleic acid metabolism	Metabolism	Lipid metabolism	3	5	8	73	0.447774	0.776661	maker-Fvb4-1-snap-gene-111.38(maker-Fvb4-1-snap-gene-111.38),snap_masked-Fvb4-1-processed-gene-134.15(snap_masked-Fvb4-1-processed-gene-134.15),snap_masked-Fvb4-4-processed-gene-67.40(snap_masked-Fvb4-4-processed-gene-67.40)	maker-Fvb6-4-snap-gene-48.53(maker-Fvb6-4-snap-gene-48.53),maker-Fvb7-2-augustus-gene-5.16(maker-Fvb7-2-augustus-gene-5.16),maker-Fvb6-1-snap-gene-324.56(maker-Fvb6-1-snap-gene-324.56),maker-Fvb6-2-augustus-gene-237.48(maker-Fvb6-2-augustus-gene-237.48),maker-Fvb6-3-snap-gene-381.50(maker-Fvb6-3-snap-gene-381.50)	http://www.kegg.jp/kegg-bin/show_pathway?map00591/K00454%09%23FFFFFF,purple/K15718%09%23FFFFFF,purple/
fve00511	Other glycan degradation	Metabolism	Glycan biosynthesis and metabolism	4	5	9	83	0.450965	0.776661	maker-Fvb5-1-augustus-gene-52.57(maker-Fvb5-1-augustus-gene-52.57),maker-Fvb2-1-snap-gene-20.58(maker-Fvb2-1-snap-gene-20.58),maker-Fvb2-4-snap-gene-26.50(maker-Fvb2-4-snap-gene-26.50),maker-Fvb5-2-snap-gene-51.72(maker-Fvb5-2-snap-gene-51.72)	maker-Fvb6-3-augustus-gene-120.20(maker-Fvb6-3-augustus-gene-120.20),maker-Fvb6-1-augustus-gene-127.16(maker-Fvb6-1-augustus-gene-127.16),maker-Fvb1-3-snap-gene-62.61(maker-Fvb1-3-snap-gene-62.61),maker-Fvb6-4-augustus-gene-253.33(maker-Fvb6-4-augustus-gene-253.33),maker-Fvb6-2-snap-gene-32.34(maker-Fvb6-2-snap-gene-32.34)	http://www.kegg.jp/kegg-bin/show_pathway?map00511/K01191%09%23FFFFFF,purple/K15923%09%23FFFFFF,red/K12309%09%23FFFFFF,green/
fve00515	Mannose type O-glycan biosynthesis	Metabolism	Glycan biosynthesis and metabolism	0	1	1	6	0.468453	0.795729	-	maker-Fvb5-3-augustus-gene-52.48(maker-Fvb5-3-augustus-gene-52.48)	http://www.kegg.jp/kegg-bin/show_pathway?map00515/K00735%09%23FFFFFF,green/
fve00310	Lysine degradation	Metabolism	Amino acid metabolism	8	7	15	148	0.517682	0.844675	augustus_masked-Fvb7-2-processed-gene-255.10(augustus_masked-Fvb7-2-processed-gene-255.10),snap_masked-Fvb4-2-processed-gene-13.34(snap_masked-Fvb4-2-processed-gene-13.34),augustus_masked-Fvb2-2-processed-gene-37.12(augustus_masked-Fvb2-2-processed-gene-37.12),maker-Fvb3-2-augustus-gene-145.39(maker-Fvb3-2-augustus-gene-145.39),maker-Fvb5-3-augustus-gene-226.42(maker-Fvb5-3-augustus-gene-226.42),…	maker-Fvb5-1-augustus-gene-292.45(maker-Fvb5-1-augustus-gene-292.45),maker-Fvb4-3-augustus-gene-244.18(maker-Fvb4-3-augustus-gene-244.18),maker-Fvb4-2-snap-gene-195.16(maker-Fvb4-2-snap-gene-195.16),maker-Fvb4-4-snap-gene-194.10(maker-Fvb4-4-snap-gene-194.10),maker-Fvb1-1-snap-gene-230.53(maker-Fvb1-1-snap-gene-230.53),maker-Fvb2-3-augustus-gene-20.52(maker-Fvb2-3-augustus-gene-20.52),snap_masked…	http://www.kegg.jp/kegg-bin/show_pathway?map00310/K11420%09%23FFFFFF,red/K11430%09%23FFFFFF,green/K00658%09%23FFFFFF,red/K00128%09%23FFFFFF,purple/K11423%09%23FFFFFF,green/K14157%09%23FFFFFF,green/
fve00965	Betalain biosynthesis	Metabolism	Biosynthesis of other secondary metabolites	0	1	1	7	0.521597	0.844675	-	maker-Fvb6-3-augustus-gene-141.27(maker-Fvb6-3-augustus-gene-141.27)	http://www.kegg.jp/kegg-bin/show_pathway?map00965/K15777%09%23FFFFFF,green/
fve00600	Sphingolipid metabolism	Metabolism	Lipid metabolism	5	4	9	88	0.523071	0.844675	maker-Fvb2-3-augustus-gene-141.33(maker-Fvb2-3-augustus-gene-141.33),augustus_masked-Fvb5-4-processed-gene-188.8(augustus_masked-Fvb5-4-processed-gene-188.8),maker-Fvb2-1-snap-gene-245.60(maker-Fvb2-1-snap-gene-245.60),maker-Fvb2-3-augustus-gene-43.71(maker-Fvb2-3-augustus-gene-43.71),maker-Fvb2-4-augustus-gene-256.60(maker-Fvb2-4-augustus-gene-256.60)	maker-Fvb6-1-augustus-gene-127.16(maker-Fvb6-1-augustus-gene-127.16),maker-Fvb6-4-augustus-gene-253.33(maker-Fvb6-4-augustus-gene-253.33),maker-Fvb6-2-snap-gene-32.34(maker-Fvb6-2-snap-gene-32.34),maker-Fvb6-3-augustus-gene-120.20(maker-Fvb6-3-augustus-gene-120.20)	http://www.kegg.jp/kegg-bin/show_pathway?map00600/K12349%09%23FFFFFF,red/K04708%09%23FFFFFF,red/K12309%09%23FFFFFF,green/K04713%09%23FFFFFF,red/
fve00750	Vitamin B6 metabolism	Metabolism	Metabolism of cofactors and vitamins	2	6	8	78	0.524516	0.844675	augustus_masked-Fvb6-4-processed-gene-80.14(augustus_masked-Fvb6-4-processed-gene-80.14),augustus_masked-Fvb6-1-processed-gene-123.2(augustus_masked-Fvb6-1-processed-gene-123.2)	maker-Fvb6-1-augustus-gene-131.27(maker-Fvb6-1-augustus-gene-131.27),augustus_masked-Fvb1-3-processed-gene-257.5(augustus_masked-Fvb1-3-processed-gene-257.5),augustus_masked-Fvb1-2-processed-gene-228.7(augustus_masked-Fvb1-2-processed-gene-228.7),maker-Fvb1-4-snap-gene-183.42(maker-Fvb1-4-snap-gene-183.42),maker-Fvb6-2-augustus-gene-34.41(maker-Fvb6-2-augustus-gene-34.41),maker-Fvb1-3-augustus-ge…	http://www.kegg.jp/kegg-bin/show_pathway?map00750/K13248%09%23FFFFFF,green/K01733%09%23FFFFFF,purple/K06215%09%23FFFFFF,red/
fve00630	Glyoxylate and dicarboxylate metabolism	Metabolism	Carbohydrate metabolism	15	7	22	222	0.550164	0.87462	maker-Fvb3-3-augustus-gene-165.33(maker-Fvb3-3-augustus-gene-165.33),maker-Fvb6-3-augustus-gene-179.15(maker-Fvb6-3-augustus-gene-179.15),maker-Fvb3-2-augustus-gene-186.30(maker-Fvb3-2-augustus-gene-186.30),maker-Fvb5-4-augustus-gene-140.14(maker-Fvb5-4-augustus-gene-140.14),augustus_masked-Fvb3-1-processed-gene-310.18(augustus_masked-Fvb3-1-processed-gene-310.18),maker-Fvb7-1-snap-gene-113.63(ma…	maker-Fvb5-4-augustus-gene-32.45(maker-Fvb5-4-augustus-gene-32.45),maker-Fvb7-1-augustus-gene-113.49(maker-Fvb7-1-augustus-gene-113.49),maker-Fvb7-1-augustus-gene-160.29(maker-Fvb7-1-augustus-gene-160.29),augustus_masked-Fvb1-1-processed-gene-166.5(augustus_masked-Fvb1-1-processed-gene-166.5),maker-Fvb6-2-snap-gene-331.40(maker-Fvb6-2-snap-gene-331.40),maker-Fvb6-2-snap-gene-50.23(maker-Fvb6-2-sn…	http://www.kegg.jp/kegg-bin/show_pathway?map00630/K01637%09%23FFFFFF,green/K00830%09%23FFFFFF,red/K11517%09%23FFFFFF,red/K01915%09%23FFFFFF,green/K03781%09%23FFFFFF,red/K15919%09%23FFFFFF,purple/K00600%09%23FFFFFF,purple/K15918%09%23FFFFFF,green/K00605%09%23FFFFFF,red/K01895%09%23FFFFFF,green/K01602%09%23FFFFFF,red/
fve00660	C5-Branched dibasic acid metabolism	Metabolism	Carbohydrate metabolism	0	3	3	29	0.564859	0.886614	-	snap_masked-Fvb3-2-processed-gene-39.21(snap_masked-Fvb3-2-processed-gene-39.21),maker-Fvb3-3-augustus-gene-22.36(maker-Fvb3-3-augustus-gene-22.36),snap_masked-Fvb3-4-processed-gene-255.25(snap_masked-Fvb3-4-processed-gene-255.25)	http://www.kegg.jp/kegg-bin/show_pathway?map00660/K01653%09%23FFFFFF,green/
fve00601	Glycosphingolipid biosynthesis - lacto and neolacto series	Metabolism	Glycan biosynthesis and metabolism	1	1	2	20	0.608115	0.937624	augustus_masked-Fvb3-1-processed-gene-294.9(augustus_masked-Fvb3-1-processed-gene-294.9)	augustus_masked-Fvb6-2-processed-gene-246.12(augustus_masked-Fvb6-2-processed-gene-246.12)	http://www.kegg.jp/kegg-bin/show_pathway?map00601/K01988%09%23FFFFFF,purple/
fve01502	Vancomycin resistance	Human Diseases	Drug resistance: Antimicrobial	1	0	1	9	0.61248	0.937624	maker-Fvb5-3-augustus-gene-186.42(maker-Fvb5-3-augustus-gene-186.42)	-	http://www.kegg.jp/kegg-bin/show_pathway?map01502/K02563%09%23FFFFFF,red/
fve04146	Peroxisome	Cellular Processes	Transport and catabolism	23	9	32	333	0.620355	0.938097	maker-Fvb5-3-augustus-gene-102.24(maker-Fvb5-3-augustus-gene-102.24),maker-Fvb1-2-snap-gene-249.26(maker-Fvb1-2-snap-gene-249.26),augustus_masked-Fvb6-2-processed-gene-19.2(augustus_masked-Fvb6-2-processed-gene-19.2),augustus_masked-Fvb6-1-processed-gene-116.1(augustus_masked-Fvb6-1-processed-gene-116.1),maker-Fvb3-3-augustus-gene-165.33(maker-Fvb3-3-augustus-gene-165.33),maker-Fvb2-3-augustus-ge…	augustus_masked-Fvb3-1-processed-gene-278.0(augustus_masked-Fvb3-1-processed-gene-278.0),maker-Fvb3-3-snap-gene-24.54(maker-Fvb3-3-snap-gene-24.54),maker-Fvb2-1-augustus-gene-127.32(maker-Fvb2-1-augustus-gene-127.32),maker-Fvb5-4-snap-gene-25.74(maker-Fvb5-4-snap-gene-25.74),augustus_masked-Fvb2-1-processed-gene-38.5(augustus_masked-Fvb2-1-processed-gene-38.5),maker-Fvb3-3-augustus-gene-136.25(ma…	http://www.kegg.jp/kegg-bin/show_pathway?map04146/K13348%09%23FFFFFF,red/K00830%09%23FFFFFF,red/K11517%09%23FFFFFF,red/K04564%09%23FFFFFF,red/K01897%09%23FFFFFF,purple/K01640%09%23FFFFFF,red/K03781%09%23FFFFFF,red/K13339%09%23FFFFFF,red/K13341%09%23FFFFFF,green/K13347%09%23FFFFFF,red/K07513%09%23FFFFFF,green/K04565%09%23FFFFFF,red/K13356%09%23FFFFFF,green/
fve00710	Carbon fixation in photosynthetic organisms	Metabolism	Energy metabolism	16	9	25	264	0.64279	0.954819	maker-Fvb1-4-snap-gene-98.65(maker-Fvb1-4-snap-gene-98.65),maker-Fvb6-3-augustus-gene-316.23(maker-Fvb6-3-augustus-gene-316.23),maker-Fvb6-3-augustus-gene-179.15(maker-Fvb6-3-augustus-gene-179.15),augustus_masked-Fvb6-2-processed-gene-75.7(augustus_masked-Fvb6-2-processed-gene-75.7),maker-Fvb6-2-augustus-gene-172.33(maker-Fvb6-2-augustus-gene-172.33),maker-Fvb7-2-augustus-gene-56.35(maker-Fvb7-2-…	maker-Fvb6-1-augustus-gene-129.34(maker-Fvb6-1-augustus-gene-129.34),maker-Fvb3-3-augustus-gene-89.20(maker-Fvb3-3-augustus-gene-89.20),maker-Fvb5-3-augustus-gene-52.42(maker-Fvb5-3-augustus-gene-52.42),maker-Fvb6-4-snap-gene-252.52(maker-Fvb6-4-snap-gene-252.52),maker-Fvb6-2-augustus-gene-201.50(maker-Fvb6-2-augustus-gene-201.50),maker-Fvb3-4-augustus-gene-201.40(maker-Fvb3-4-augustus-gene-201.4…	http://www.kegg.jp/kegg-bin/show_pathway?map00710/K01006%09%23FFFFFF,red/K14455%09%23FFFFFF,red/K03841%09%23FFFFFF,green/K01610%09%23FFFFFF,purple/K00927%09%23FFFFFF,red/K01595%09%23FFFFFF,green/K01803%09%23FFFFFF,purple/K01602%09%23FFFFFF,red/K00051%09%23FFFFFF,red/
fve00062	Fatty acid elongation	Metabolism	Lipid metabolism	4	10	14	150	0.646813	0.954819	augustus_masked-Fvb2-4-processed-gene-62.2(augustus_masked-Fvb2-4-processed-gene-62.2),maker-Fvb3-1-snap-gene-73.22(maker-Fvb3-1-snap-gene-73.22),snap_masked-Fvb2-1-processed-gene-46.13(snap_masked-Fvb2-1-processed-gene-46.13),augustus_masked-Fvb2-3-processed-gene-168.12(augustus_masked-Fvb2-3-processed-gene-168.12)	maker-Fvb7-2-snap-gene-298.83(maker-Fvb7-2-snap-gene-298.83),maker-Fvb7-2-snap-gene-221.64(maker-Fvb7-2-snap-gene-221.64),maker-Fvb4-1-augustus-gene-13.20(maker-Fvb4-1-augustus-gene-13.20),maker-Fvb1-1-snap-gene-160.52(maker-Fvb1-1-snap-gene-160.52),maker-Fvb4-3-augustus-gene-307.42(maker-Fvb4-3-augustus-gene-307.42),augustus_masked-Fvb7-3-processed-gene-96.11(augustus_masked-Fvb7-3-processed-gen…	http://www.kegg.jp/kegg-bin/show_pathway?map00062/K15397%09%23FFFFFF,purple/K07512%09%23FFFFFF,red/K10703%09%23FFFFFF,green/
fve03450	Non-homologous end-joining	Genetic Information Processing	Replication and repair	3	0	3	34	0.67436	0.983773	maker-Fvb7-4-augustus-gene-131.34(maker-Fvb7-4-augustus-gene-131.34),maker-Fvb7-1-snap-gene-108.57(maker-Fvb7-1-snap-gene-108.57),maker-Fvb4-1-snap-gene-192.69(maker-Fvb4-1-snap-gene-192.69)	-	http://www.kegg.jp/kegg-bin/show_pathway?map03450/K10885%09%23FFFFFF,red/K03512%09%23FFFFFF,red/
fve00073	Cutin, suberine and wax biosynthesis	Metabolism	Lipid metabolism	3	6	9	107	0.753963	1	maker-Fvb4-2-augustus-gene-2.55(maker-Fvb4-2-augustus-gene-2.55),maker-Fvb4-4-augustus-gene-3.35(maker-Fvb4-4-augustus-gene-3.35),augustus_masked-Fvb4-1-processed-gene-187.6(augustus_masked-Fvb4-1-processed-gene-187.6)	maker-Fvb4-3-augustus-gene-287.43(maker-Fvb4-3-augustus-gene-287.43),maker-Fvb4-2-augustus-gene-224.37(maker-Fvb4-2-augustus-gene-224.37),maker-Fvb3-3-augustus-gene-136.25(maker-Fvb3-3-augustus-gene-136.25),augustus_masked-Fvb2-2-processed-gene-66.1(augustus_masked-Fvb2-2-processed-gene-66.1),snap_masked-Fvb1-3-processed-gene-14.20(snap_masked-Fvb1-3-processed-gene-14.20),maker-Fvb6-1-augustus-ge…	http://www.kegg.jp/kegg-bin/show_pathway?map00073/K15403%09%23FFFFFF,green/K15402%09%23FFFFFF,red/K15400%09%23FFFFFF,green/K17991%09%23FFFFFF,purple/K13356%09%23FFFFFF,green/K13407%09%23FFFFFF,green/
fve00520	Amino sugar and nucleotide sugar metabolism	Metabolism	Carbohydrate metabolism	24	20	44	488	0.786929	1	maker-Fvb2-2-augustus-gene-33.57(maker-Fvb2-2-augustus-gene-33.57),maker-Fvb5-3-snap-gene-189.67(maker-Fvb5-3-snap-gene-189.67),augustus_masked-Fvb4-3-processed-gene-153.12(augustus_masked-Fvb4-3-processed-gene-153.12),augustus_masked-Fvb4-2-processed-gene-134.0(augustus_masked-Fvb4-2-processed-gene-134.0),snap_masked-Fvb5-1-processed-gene-88.24(snap_masked-Fvb5-1-processed-gene-88.24),augustus_m…	maker-Fvb6-2-augustus-gene-0.31(maker-Fvb6-2-augustus-gene-0.31),augustus_masked-Fvb7-3-processed-gene-137.5(augustus_masked-Fvb7-3-processed-gene-137.5),maker-Fvb5-2-snap-gene-21.73(maker-Fvb5-2-snap-gene-21.73),maker-Fvb1-3-augustus-gene-263.28(maker-Fvb1-3-augustus-gene-263.28),maker-Fvb7-2-snap-gene-74.47(maker-Fvb7-2-snap-gene-74.47),augustus_masked-Fvb5-1-processed-gene-4.5(augustus_masked-…	http://www.kegg.jp/kegg-bin/show_pathway?map00520/K00844%09%23FFFFFF,red/K13648%09%23FFFFFF,red/K01183%09%23FFFFFF,green/K01784%09%23FFFFFF,purple/K08679%09%23FFFFFF,purple/K00965%09%23FFFFFF,green/K12447%09%23FFFFFF,red/K00966%09%23FFFFFF,red/K20547%09%23FFFFFF,purple/K12451%09%23FFFFFF,red/K12450%09%23FFFFFF,green/K00012%09%23FFFFFF,purple/K06118%09%23FFFFFF,green/K00972%09%23FFFFFF,red/K00963%…
fve00565	Ether lipid metabolism	Metabolism	Lipid metabolism	5	4	9	112	0.799447	1	maker-Fvb1-4-augustus-gene-51.59(maker-Fvb1-4-augustus-gene-51.59),maker-Fvb3-1-augustus-gene-14.10(maker-Fvb3-1-augustus-gene-14.10),maker-Fvb1-2-snap-gene-73.105(maker-Fvb1-2-snap-gene-73.105),maker-Fvb7-4-augustus-gene-165.13(maker-Fvb7-4-augustus-gene-165.13),maker-Fvb5-4-snap-gene-43.71(maker-Fvb5-4-snap-gene-43.71)	maker-Fvb3-4-snap-gene-50.77(maker-Fvb3-4-snap-gene-50.77),maker-Fvb5-4-snap-gene-7.45(maker-Fvb5-4-snap-gene-7.45),maker-Fvb7-2-augustus-gene-62.25(maker-Fvb7-2-augustus-gene-62.25),maker-Fvb7-1-augustus-gene-66.31(maker-Fvb7-1-augustus-gene-66.31)	http://www.kegg.jp/kegg-bin/show_pathway?map00565/K01115%09%23FFFFFF,purple/K01114%09%23FFFFFF,purple/
fve01040	Biosynthesis of unsaturated fatty acids	Metabolism	Lipid metabolism	6	2	8	103	0.819815	1	maker-Fvb4-4-augustus-gene-193.7(maker-Fvb4-4-augustus-gene-193.7),maker-Fvb4-3-augustus-gene-213.11(maker-Fvb4-3-augustus-gene-213.11),maker-Fvb4-3-augustus-gene-232.8(maker-Fvb4-3-augustus-gene-232.8),maker-Fvb2-4-augustus-gene-111.25(maker-Fvb2-4-augustus-gene-111.25),maker-Fvb6-3-snap-gene-214.30(maker-Fvb6-3-snap-gene-214.30),augustus_masked-Fvb4-1-processed-gene-81.2(augustus_masked-Fvb4-1-…	maker-Fvb2-1-augustus-gene-127.32(maker-Fvb2-1-augustus-gene-127.32),maker-Fvb1-1-snap-gene-160.52(maker-Fvb1-1-snap-gene-160.52)	http://www.kegg.jp/kegg-bin/show_pathway?map01040/K07513%09%23FFFFFF,green/K10703%09%23FFFFFF,green/K10256%09%23FFFFFF,red/K03921%09%23FFFFFF,red/
fve00220	Arginine biosynthesis	Metabolism	Amino acid metabolism	8	1	9	115	0.823561	1	maker-Fvb5-2-augustus-gene-192.41(maker-Fvb5-2-augustus-gene-192.41),augustus_masked-Fvb6-2-processed-gene-75.7(augustus_masked-Fvb6-2-processed-gene-75.7),maker-Fvb7-1-augustus-gene-270.66(maker-Fvb7-1-augustus-gene-270.66),maker-Fvb7-2-augustus-gene-254.54(maker-Fvb7-2-augustus-gene-254.54),maker-Fvb7-2-augustus-gene-99.49(maker-Fvb7-2-augustus-gene-99.49),maker-Fvb7-4-augustus-gene-36.64(maker…	snap_masked-Fvb5-1-processed-gene-108.29(snap_masked-Fvb5-1-processed-gene-108.29)	http://www.kegg.jp/kegg-bin/show_pathway?map00220/K14455%09%23FFFFFF,red/K01915%09%23FFFFFF,green/K01940%09%23FFFFFF,red/K00145%09%23FFFFFF,red/K00261%09%23FFFFFF,red/K01476%09%23FFFFFF,red/
fve00790	Folate biosynthesis	Metabolism	Metabolism of cofactors and vitamins	3	4	7	95	0.849016	1	maker-Fvb5-1-augustus-gene-228.33(maker-Fvb5-1-augustus-gene-228.33),maker-Fvb5-2-augustus-gene-173.25(maker-Fvb5-2-augustus-gene-173.25),augustus_masked-Fvb6-3-processed-gene-194.3(augustus_masked-Fvb6-3-processed-gene-194.3)	maker-Fvb5-3-snap-gene-73.41(maker-Fvb5-3-snap-gene-73.41),maker-Fvb2-3-augustus-gene-166.30(maker-Fvb2-3-augustus-gene-166.30),maker-Fvb5-1-augustus-gene-261.37(maker-Fvb5-1-augustus-gene-261.37),maker-Fvb3-1-augustus-gene-232.36(maker-Fvb3-1-augustus-gene-232.36)	http://www.kegg.jp/kegg-bin/show_pathway?map00790/K03639%09%23FFFFFF,purple/K01113%09%23FFFFFF,red/K15631%09%23FFFFFF,green/K13998%09%23FFFFFF,green/K01930%09%23FFFFFF,purple/
fve00760	Nicotinate and nicotinamide metabolism	Metabolism	Metabolism of cofactors and vitamins	0	5	5	73	0.866321	1	-	maker-Fvb3-2-augustus-gene-61.38(maker-Fvb3-2-augustus-gene-61.38),maker-Fvb2-2-snap-gene-120.37(maker-Fvb2-2-snap-gene-120.37),maker-Fvb3-3-snap-gene-44.77(maker-Fvb3-3-snap-gene-44.77),maker-Fvb3-1-augustus-gene-259.44(maker-Fvb3-1-augustus-gene-259.44),maker-Fvb6-1-augustus-gene-23.46(maker-Fvb6-1-augustus-gene-23.46)	http://www.kegg.jp/kegg-bin/show_pathway?map00760/K00278%09%23FFFFFF,green/K06210%09%23FFFFFF,green/
fve04130	SNARE interactions in vesicular transport	Genetic Information Processing	Folding, sorting and degradation	2	9	11	147	0.879448	1	maker-Fvb4-2-snap-gene-236.29(maker-Fvb4-2-snap-gene-236.29),maker-Fvb7-1-augustus-gene-115.29(maker-Fvb7-1-augustus-gene-115.29)	maker-Fvb5-2-augustus-gene-222.31(maker-Fvb5-2-augustus-gene-222.31),maker-Fvb2-2-snap-gene-154.44(maker-Fvb2-2-snap-gene-154.44),maker-Fvb1-4-augustus-gene-222.21(maker-Fvb1-4-augustus-gene-222.21),augustus_masked-Fvb6-1-processed-gene-40.16(augustus_masked-Fvb6-1-processed-gene-40.16),maker-Fvb6-3-snap-gene-234.52(maker-Fvb6-3-snap-gene-234.52),maker-Fvb6-4-augustus-gene-148.28(maker-Fvb6-4-aug…	http://www.kegg.jp/kegg-bin/show_pathway?map04130/K08486%09%23FFFFFF,green/K08505%09%23FFFFFF,green/K08507%09%23FFFFFF,green/K08504%09%23FFFFFF,red/K08495%09%23FFFFFF,green/K08492%09%23FFFFFF,red/
fve00561	Glycerolipid metabolism	Metabolism	Lipid metabolism	9	10	19	242	0.892722	1	maker-Fvb4-1-augustus-gene-150.30(maker-Fvb4-1-augustus-gene-150.30),maker-Fvb1-1-snap-gene-125.35(maker-Fvb1-1-snap-gene-125.35),maker-Fvb4-3-augustus-gene-19.71(maker-Fvb4-3-augustus-gene-19.71),maker-Fvb6-1-snap-gene-104.69(maker-Fvb6-1-snap-gene-104.69),snap_masked-Fvb4-2-processed-gene-13.34(snap_masked-Fvb4-2-processed-gene-13.34),maker-Fvb5-1-snap-gene-289.40(maker-Fvb5-1-snap-gene-289.40)…	maker-Fvb3-2-snap-gene-170.32(maker-Fvb3-2-snap-gene-170.32),maker-Fvb6-4-augustus-gene-319.42(maker-Fvb6-4-augustus-gene-319.42),maker-Fvb2-4-augustus-gene-223.46(maker-Fvb2-4-augustus-gene-223.46),snap_masked-Fvb6-2-processed-gene-326.17(snap_masked-Fvb6-2-processed-gene-326.17),snap_masked-Fvb4-4-processed-gene-15.36(snap_masked-Fvb4-4-processed-gene-15.36),maker-Fvb6-1-augustus-gene-57.66(mak…	http://www.kegg.jp/kegg-bin/show_pathway?map00561/K00901%09%23FFFFFF,green/K06119%09%23FFFFFF,green/K14457%09%23FFFFFF,red/K15918%09%23FFFFFF,green/K13508%09%23FFFFFF,red/K06118%09%23FFFFFF,green/K00128%09%23FFFFFF,purple/K01054%09%23FFFFFF,purple/K13523%09%23FFFFFF,red/
fve00905	Brassinosteroid biosynthesis	Metabolism	Metabolism of terpenoids and polyketides	2	5	7	109	0.927998	1	snap_masked-Fvb4-2-processed-gene-37.17(snap_masked-Fvb4-2-processed-gene-37.17),maker-Fvb1-3-snap-gene-75.65(maker-Fvb1-3-snap-gene-75.65)	maker-Fvb6-3-augustus-gene-174.45(maker-Fvb6-3-augustus-gene-174.45),maker-Fvb3-4-augustus-gene-219.29(maker-Fvb3-4-augustus-gene-219.29),maker-Fvb6-4-augustus-gene-203.24(maker-Fvb6-4-augustus-gene-203.24),maker-Fvb3-3-augustus-gene-71.25(maker-Fvb3-3-augustus-gene-71.25),maker-Fvb6-2-augustus-gene-85.27(maker-Fvb6-2-augustus-gene-85.27)	http://www.kegg.jp/kegg-bin/show_pathway?map00905/K09587%09%23FFFFFF,red/K15639%09%23FFFFFF,purple/
fve00603	Glycosphingolipid biosynthesis - globo and isoglobo series	Metabolism	Glycan biosynthesis and metabolism	1	1	2	42	0.932174	1	augustus_masked-Fvb3-1-processed-gene-294.9(augustus_masked-Fvb3-1-processed-gene-294.9)	augustus_masked-Fvb6-2-processed-gene-246.12(augustus_masked-Fvb6-2-processed-gene-246.12)	http://www.kegg.jp/kegg-bin/show_pathway?map00603/K01988%09%23FFFFFF,purple/
fve00740	Riboflavin metabolism	Metabolism	Metabolism of cofactors and vitamins	0	2	2	42	0.932174	1	-	maker-Fvb5-1-snap-gene-109.50(maker-Fvb5-1-snap-gene-109.50),snap_masked-Fvb5-3-processed-gene-179.23(snap_masked-Fvb5-3-processed-gene-179.23)	http://www.kegg.jp/kegg-bin/show_pathway?map00740/K14379%09%23FFFFFF,green/
fve00563	Glycosylphosphatidylinositol (GPI)-anchor biosynthesis	Metabolism	Glycan biosynthesis and metabolism	4	2	6	99	0.938965	1	maker-Fvb7-2-augustus-gene-144.44(maker-Fvb7-2-augustus-gene-144.44),maker-Fvb5-1-augustus-gene-9.42(maker-Fvb5-1-augustus-gene-9.42),maker-Fvb1-2-snap-gene-130.39(maker-Fvb1-2-snap-gene-130.39),augustus_masked-Fvb7-2-processed-gene-77.12(augustus_masked-Fvb7-2-processed-gene-77.12)	maker-Fvb5-1-snap-gene-34.63(maker-Fvb5-1-snap-gene-34.63),maker-Fvb6-4-snap-gene-213.63(maker-Fvb6-4-snap-gene-213.63)	http://www.kegg.jp/kegg-bin/show_pathway?map00563/K05293%09%23FFFFFF,red/K03861%09%23FFFFFF,red/K05290%09%23FFFFFF,green/K05310%09%23FFFFFF,red/K05287%09%23FFFFFF,green/K03434%09%23FFFFFF,red/
fve03060	Protein export	Genetic Information Processing	Folding, sorting and degradation	12	4	16	222	0.9391	1	maker-Fvb6-4-augustus-gene-50.42(maker-Fvb6-4-augustus-gene-50.42),maker-Fvb2-3-augustus-gene-73.29(maker-Fvb2-3-augustus-gene-73.29),snap_masked-Fvb6-1-processed-gene-204.24(snap_masked-Fvb6-1-processed-gene-204.24),maker-Fvb6-2-snap-gene-205.54(maker-Fvb6-2-snap-gene-205.54),maker-Fvb2-4-snap-gene-199.39(maker-Fvb2-4-snap-gene-199.39),maker-Fvb6-4-augustus-gene-134.45(maker-Fvb6-4-augustus-gene…	maker-Fvb2-2-snap-gene-152.55(maker-Fvb2-2-snap-gene-152.55),maker-Fvb5-1-augustus-gene-145.20(maker-Fvb5-1-augustus-gene-145.20),augustus_masked-Fvb4-2-processed-gene-70.10(augustus_masked-Fvb4-2-processed-gene-70.10),maker-Fvb4-3-augustus-gene-224.47(maker-Fvb4-3-augustus-gene-224.47)	http://www.kegg.jp/kegg-bin/show_pathway?map03060/K12946%09%23FFFFFF,green/K12272%09%23FFFFFF,green/K09490%09%23FFFFFF,red/K13431%09%23FFFFFF,green/K03106%09%23FFFFFF,red/K03100%09%23FFFFFF,red/K03217%09%23FFFFFF,red/K03104%09%23FFFFFF,green/K09648%09%23FFFFFF,red/
fve04145	Phagosome	Cellular Processes	Transport and catabolism	11	14	25	330	0.945877	1	maker-Fvb1-4-augustus-gene-137.37(maker-Fvb1-4-augustus-gene-137.37),maker-Fvb7-4-augustus-gene-23.57(maker-Fvb7-4-augustus-gene-23.57),maker-Fvb2-2-augustus-gene-225.40(maker-Fvb2-2-augustus-gene-225.40),augustus_masked-Fvb6-4-processed-gene-204.10(augustus_masked-Fvb6-4-processed-gene-204.10),maker-Fvb7-2-snap-gene-81.34(maker-Fvb7-2-snap-gene-81.34),augustus_masked-Fvb2-1-processed-gene-1.4(au…	maker-Fvb6-1-snap-gene-3.62(maker-Fvb6-1-snap-gene-3.62),maker-Fvb3-4-augustus-gene-251.52(maker-Fvb3-4-augustus-gene-251.52),maker-Fvb6-2-augustus-gene-258.59(maker-Fvb6-2-augustus-gene-258.59),maker-Fvb6-3-augustus-gene-402.71(maker-Fvb6-3-augustus-gene-402.71),maker-Fvb2-3-augustus-gene-19.41(maker-Fvb2-3-augustus-gene-19.41),maker-Fvb5-3-augustus-gene-53.18(maker-Fvb5-3-augustus-gene-53.18),m…	http://www.kegg.jp/kegg-bin/show_pathway?map04145/K02151%09%23FFFFFF,green/K07375%09%23FFFFFF,purple/K02155%09%23FFFFFF,green/K04392%09%23FFFFFF,purple/K07374%09%23FFFFFF,green/K01365%09%23FFFFFF,green/K08057%09%23FFFFFF,red/K02149%09%23FFFFFF,green/K08492%09%23FFFFFF,red/K02152%09%23FFFFFF,green/
fve03022	Basal transcription factors	Genetic Information Processing	Transcription	10	6	16	225	0.946312	1	maker-Fvb5-1-snap-gene-260.45(maker-Fvb5-1-snap-gene-260.45),maker-Fvb6-1-snap-gene-183.34(maker-Fvb6-1-snap-gene-183.34),maker-Fvb5-2-augustus-gene-89.32(maker-Fvb5-2-augustus-gene-89.32),maker-Fvb5-4-augustus-gene-70.56(maker-Fvb5-4-augustus-gene-70.56),maker-Fvb2-1-augustus-gene-61.31(maker-Fvb2-1-augustus-gene-61.31),maker-Fvb5-1-augustus-gene-81.40(maker-Fvb5-1-augustus-gene-81.40),maker-Fvb…	maker-Fvb3-1-augustus-gene-6.45(maker-Fvb3-1-augustus-gene-6.45),augustus_masked-Fvb3-2-processed-gene-64.0(augustus_masked-Fvb3-2-processed-gene-64.0),augustus_masked-Fvb6-2-processed-gene-106.1(augustus_masked-Fvb6-2-processed-gene-106.1),maker-Fvb6-1-augustus-gene-230.32(maker-Fvb6-1-augustus-gene-230.32),augustus_masked-Fvb3-3-processed-gene-216.7(augustus_masked-Fvb3-3-processed-gene-216.7),…	http://www.kegg.jp/kegg-bin/show_pathway?map03022/K03136%09%23FFFFFF,purple/K03132%09%23FFFFFF,green/K03123%09%23FFFFFF,red/K14649%09%23FFFFFF,purple/K03124%09%23FFFFFF,red/K03141%09%23FFFFFF,purple/K10843%09%23FFFFFF,red/K03129%09%23FFFFFF,green/K03125%09%23FFFFFF,red/K03137%09%23FFFFFF,green/K03134%09%23FFFFFF,red/
fve00590	Arachidonic acid metabolism	Metabolism	Lipid metabolism	2	1	3	60	0.947002	1	maker-Fvb5-4-augustus-gene-78.47(maker-Fvb5-4-augustus-gene-78.47),maker-Fvb5-1-augustus-gene-106.39(maker-Fvb5-1-augustus-gene-106.39)	maker-Fvb1-2-augustus-gene-25.38(maker-Fvb1-2-augustus-gene-25.38)	http://www.kegg.jp/kegg-bin/show_pathway?map00590/K18592%09%23FFFFFF,green/K05309%09%23FFFFFF,red/
fve00945	Stilbenoid, diarylheptanoid and gingerol biosynthesis	Metabolism	Biosynthesis of other secondary metabolites	1	10	11	166	0.950067	1	maker-Fvb1-3-augustus-gene-78.55(maker-Fvb1-3-augustus-gene-78.55)	maker-Fvb3-4-augustus-gene-28.69(maker-Fvb3-4-augustus-gene-28.69),maker-Fvb4-4-augustus-gene-252.22(maker-Fvb4-4-augustus-gene-252.22),augustus_masked-Fvb5-1-processed-gene-41.20(augustus_masked-Fvb5-1-processed-gene-41.20),snap_masked-Fvb1-4-processed-gene-199.20(snap_masked-Fvb1-4-processed-gene-199.20),augustus_masked-Fvb4-1-processed-gene-136.13(augustus_masked-Fvb4-1-processed-gene-136.13),…	http://www.kegg.jp/kegg-bin/show_pathway?map00945/K00487%09%23FFFFFF,green/K09754%09%23FFFFFF,green/K13065%09%23FFFFFF,green/K00588%09%23FFFFFF,red/
fve00020	Citrate cycle (TCA cycle)	Metabolism	Carbohydrate metabolism	8	5	13	198	0.964945	1	maker-Fvb2-1-augustus-gene-35.22(maker-Fvb2-1-augustus-gene-35.22),maker-Fvb3-2-augustus-gene-145.39(maker-Fvb3-2-augustus-gene-145.39),maker-Fvb7-3-augustus-gene-95.41(maker-Fvb7-3-augustus-gene-95.41),maker-Fvb1-4-snap-gene-98.65(maker-Fvb1-4-snap-gene-98.65),maker-Fvb1-2-augustus-gene-123.53(maker-Fvb1-2-augustus-gene-123.53),maker-Fvb5-4-augustus-gene-209.18(maker-Fvb5-4-augustus-gene-209.18)…	maker-Fvb4-1-augustus-gene-182.40(maker-Fvb4-1-augustus-gene-182.40),maker-Fvb7-4-snap-gene-178.31(maker-Fvb7-4-snap-gene-178.31),snap_masked-Fvb4-4-processed-gene-94.28(snap_masked-Fvb4-4-processed-gene-94.28),maker-Fvb5-3-augustus-gene-52.42(maker-Fvb5-3-augustus-gene-52.42),maker-Fvb4-4-snap-gene-23.70(maker-Fvb4-4-snap-gene-23.70)	http://www.kegg.jp/kegg-bin/show_pathway?map00020/K01648%09%23FFFFFF,green/K00236%09%23FFFFFF,red/K00658%09%23FFFFFF,red/K00161%09%23FFFFFF,red/K01610%09%23FFFFFF,purple/
fve00196	Photosynthesis - antenna proteins	Metabolism	Energy metabolism	2	2	4	83	0.971673	1	maker-Fvb5-2-snap-gene-170.40(maker-Fvb5-2-snap-gene-170.40),maker-Fvb5-3-snap-gene-111.34(maker-Fvb5-3-snap-gene-111.34)	maker-Fvb3-4-augustus-gene-180.29(maker-Fvb3-4-augustus-gene-180.29),maker-Fvb3-4-augustus-gene-261.54(maker-Fvb3-4-augustus-gene-261.54)	http://www.kegg.jp/kegg-bin/show_pathway?map00196/K08914%09%23FFFFFF,green/K14172%09%23FFFFFF,red/K08912%09%23FFFFFF,green/
fve00030	Pentose phosphate pathway	Metabolism	Carbohydrate metabolism	10	4	14	215	0.971919	1	maker-Fvb6-2-snap-gene-230.69(maker-Fvb6-2-snap-gene-230.69),maker-Fvb5-3-augustus-gene-153.38(maker-Fvb5-3-augustus-gene-153.38),maker-Fvb6-1-snap-gene-73.84(maker-Fvb6-1-snap-gene-73.84),maker-Fvb4-3-augustus-gene-39.57(maker-Fvb4-3-augustus-gene-39.57),maker-Fvb1-4-snap-gene-24.66(maker-Fvb1-4-snap-gene-24.66),snap_masked-Fvb6-4-processed-gene-58.24(snap_masked-Fvb6-4-processed-gene-58.24),mak…	augustus_masked-Fvb4-2-processed-gene-36.3(augustus_masked-Fvb4-2-processed-gene-36.3),maker-Fvb6-2-augustus-gene-201.50(maker-Fvb6-2-augustus-gene-201.50),augustus_masked-Fvb6-4-processed-gene-126.4(augustus_masked-Fvb6-4-processed-gene-126.4),maker-Fvb6-4-augustus-gene-308.40(maker-Fvb6-4-augustus-gene-308.40)	http://www.kegg.jp/kegg-bin/show_pathway?map00030/K00036%09%23FFFFFF,red/K00895%09%23FFFFFF,green/K01057%09%23FFFFFF,purple/K03841%09%23FFFFFF,green/K00948%09%23FFFFFF,red/K00131%09%23FFFFFF,red/
fve00051	Fructose and mannose metabolism	Metabolism	Carbohydrate metabolism	10	5	15	229	0.973986	1	maker-Fvb6-4-augustus-gene-270.35(maker-Fvb6-4-augustus-gene-270.35),maker-Fvb3-2-augustus-gene-273.19(maker-Fvb3-2-augustus-gene-273.19),maker-Fvb3-3-snap-gene-255.45(maker-Fvb3-3-snap-gene-255.45),maker-Fvb3-1-augustus-gene-42.36(maker-Fvb3-1-augustus-gene-42.36),snap_masked-Fvb5-1-processed-gene-100.29(snap_masked-Fvb5-1-processed-gene-100.29),maker-Fvb6-3-augustus-gene-103.40(maker-Fvb6-3-aug…	maker-Fvb6-2-augustus-gene-201.50(maker-Fvb6-2-augustus-gene-201.50),augustus_masked-Fvb6-4-processed-gene-126.4(augustus_masked-Fvb6-4-processed-gene-126.4),maker-Fvb6-2-augustus-gene-220.41(maker-Fvb6-2-augustus-gene-220.41),maker-Fvb6-4-augustus-gene-308.40(maker-Fvb6-4-augustus-gene-308.40),maker-Fvb7-3-augustus-gene-204.26(maker-Fvb7-3-augustus-gene-204.26)	http://www.kegg.jp/kegg-bin/show_pathway?map00051/K00895%09%23FFFFFF,green/K00966%09%23FFFFFF,red/K03841%09%23FFFFFF,green/K00844%09%23FFFFFF,red/K01805%09%23FFFFFF,red/K19355%09%23FFFFFF,purple/K01103%09%23FFFFFF,red/K01803%09%23FFFFFF,purple/
fve00430	Taurine and hypotaurine metabolism	Metabolism	Metabolism of other amino acids	1	1	2	53	0.974147	1	maker-Fvb6-2-augustus-gene-296.69(maker-Fvb6-2-augustus-gene-296.69)	maker-Fvb1-2-augustus-gene-25.38(maker-Fvb1-2-augustus-gene-25.38)	http://www.kegg.jp/kegg-bin/show_pathway?map00430/K18592%09%23FFFFFF,green/K10712%09%23FFFFFF,red/
fve00195	Photosynthesis	Metabolism	Energy metabolism	7	2	9	153	0.974183	1	maker-Fvb6-4-augustus-gene-288.43(maker-Fvb6-4-augustus-gene-288.43),maker-Fvb6-2-augustus-gene-356.34(maker-Fvb6-2-augustus-gene-356.34),maker-Fvb3-1-augustus-gene-228.42(maker-Fvb3-1-augustus-gene-228.42),maker-Fvb5-2-augustus-gene-129.38(maker-Fvb5-2-augustus-gene-129.38),maker-Fvb2-2-augustus-gene-65.47(maker-Fvb2-2-augustus-gene-65.47),augustus_masked-Fvb2-1-processed-gene-67.7(augustus_mask…	augustus_masked-Fvb3-1-processed-gene-27.1(augustus_masked-Fvb3-1-processed-gene-27.1),augustus_masked-Fvb3-1-processed-gene-258.13(augustus_masked-Fvb3-1-processed-gene-258.13)	http://www.kegg.jp/kegg-bin/show_pathway?map00195/K02721%09%23FFFFFF,red/K02717%09%23FFFFFF,red/K08905%09%23FFFFFF,green/K02639%09%23FFFFFF,red/K02694%09%23FFFFFF,green/K02113%09%23FFFFFF,red/K03541%09%23FFFFFF,red/
fve00970	Aminoacyl-tRNA biosynthesis	Genetic Information Processing	Translation	21	3	24	342	0.977989	1	maker-Fvb2-2-augustus-gene-104.49(maker-Fvb2-2-augustus-gene-104.49),maker-Fvb6-3-augustus-gene-65.54(maker-Fvb6-3-augustus-gene-65.54),maker-Fvb6-1-augustus-gene-94.36(maker-Fvb6-1-augustus-gene-94.36),snap_masked-Fvb4-3-processed-gene-285.18(snap_masked-Fvb4-3-processed-gene-285.18),maker-Fvb2-1-augustus-gene-11.45(maker-Fvb2-1-augustus-gene-11.45),maker-Fvb2-4-snap-gene-124.41(maker-Fvb2-4-sna…	maker-Fvb1-2-augustus-gene-14.40(maker-Fvb1-2-augustus-gene-14.40),maker-Fvb4-2-augustus-gene-150.5(maker-Fvb4-2-augustus-gene-150.5),maker-Fvb6-2-snap-gene-171.38(maker-Fvb6-2-snap-gene-171.38)	http://www.kegg.jp/kegg-bin/show_pathway?map00970/K01887%09%23FFFFFF,green/K01870%09%23FFFFFF,purple/K01868%09%23FFFFFF,red/K01876%09%23FFFFFF,red/K01875%09%23FFFFFF,red/K01883%09%23FFFFFF,red/K01869%09%23FFFFFF,red/K01893%09%23FFFFFF,red/K02433%09%23FFFFFF,red/K01886%09%23FFFFFF,red/K01872%09%23FFFFFF,red/K01892%09%23FFFFFF,purple/K02434%09%23FFFFFF,red/K01867%09%23FFFFFF,red/
fve04120	Ubiquitin mediated proteolysis	Genetic Information Processing	Folding, sorting and degradation	26	19	45	591	0.981179	1	maker-Fvb6-4-augustus-gene-48.50(maker-Fvb6-4-augustus-gene-48.50),snap_masked-Fvb2-3-processed-gene-21.34(snap_masked-Fvb2-3-processed-gene-21.34),maker-Fvb5-4-augustus-gene-16.54(maker-Fvb5-4-augustus-gene-16.54),maker-Fvb5-1-augustus-gene-18.24(maker-Fvb5-1-augustus-gene-18.24),maker-Fvb6-3-augustus-gene-80.42(maker-Fvb6-3-augustus-gene-80.42),maker-Fvb7-2-augustus-gene-226.62(maker-Fvb7-2-aug…	maker-Fvb7-3-snap-gene-59.38(maker-Fvb7-3-snap-gene-59.38),maker-Fvb6-3-snap-gene-218.31(maker-Fvb6-3-snap-gene-218.31),augustus_masked-Fvb4-3-processed-gene-125.12(augustus_masked-Fvb4-3-processed-gene-125.12),maker-Fvb1-3-snap-gene-73.77(maker-Fvb1-3-snap-gene-73.77),maker-Fvb1-4-augustus-gene-64.61(maker-Fvb1-4-augustus-gene-64.61),maker-Fvb7-3-augustus-gene-115.54(maker-Fvb7-3-augustus-gene-1…	http://www.kegg.jp/kegg-bin/show_pathway?map04120/K10604%09%23FFFFFF,green/K03353%09%23FFFFFF,red/K03358%09%23FFFFFF,green/K10579%09%23FFFFFF,red/K03351%09%23FFFFFF,red/K03094%09%23FFFFFF,green/K03347%09%23FFFFFF,purple/K10576%09%23FFFFFF,green/K04506%09%23FFFFFF,purple/K03348%09%23FFFFFF,green/K03352%09%23FFFFFF,red/K03350%09%23FFFFFF,red/K03363%09%23FFFFFF,green/K03354%09%23FFFFFF,red/K04706%09…
fve03008	Ribosome biogenesis in eukaryotes	Genetic Information Processing	Translation	18	5	23	337	0.983525	1	maker-Fvb6-1-augustus-gene-168.46(maker-Fvb6-1-augustus-gene-168.46),maker-Fvb5-2-augustus-gene-192.40(maker-Fvb5-2-augustus-gene-192.40),maker-Fvb5-1-augustus-gene-224.45(maker-Fvb5-1-augustus-gene-224.45),maker-Fvb6-2-snap-gene-317.57(maker-Fvb6-2-snap-gene-317.57),maker-Fvb6-4-snap-gene-119.38(maker-Fvb6-4-snap-gene-119.38),maker-Fvb2-3-augustus-gene-1.23(maker-Fvb2-3-augustus-gene-1.23),maker…	maker-Fvb7-1-augustus-gene-317.62(maker-Fvb7-1-augustus-gene-317.62),maker-Fvb6-2-snap-gene-276.73(maker-Fvb6-2-snap-gene-276.73),maker-Fvb5-3-snap-gene-186.63(maker-Fvb5-3-snap-gene-186.63),maker-Fvb5-4-augustus-gene-73.48(maker-Fvb5-4-augustus-gene-73.48),maker-Fvb7-3-augustus-gene-15.56(maker-Fvb7-3-augustus-gene-15.56)	http://www.kegg.jp/kegg-bin/show_pathway?map03008/K14521%09%23FFFFFF,red/K14575%09%23FFFFFF,red/K03537%09%23FFFFFF,green/K14571%09%23FFFFFF,red/K14557%09%23FFFFFF,red/K14555%09%23FFFFFF,red/K14545%09%23FFFFFF,red/K14556%09%23FFFFFF,red/K14572%09%23FFFFFF,red/K14573%09%23FFFFFF,red/K14558%09%23FFFFFF,green/K07178%09%23FFFFFF,purple/
fve03018	RNA degradation	Genetic Information Processing	Folding, sorting and degradation	17	11	28	404	0.987565	1	maker-Fvb4-3-augustus-gene-282.33(maker-Fvb4-3-augustus-gene-282.33),maker-Fvb5-1-augustus-gene-281.43(maker-Fvb5-1-augustus-gene-281.43),augustus_masked-Fvb6-2-processed-gene-182.1(augustus_masked-Fvb6-2-processed-gene-182.1),maker-Fvb4-3-augustus-gene-44.56(maker-Fvb4-3-augustus-gene-44.56),maker-Fvb4-3-augustus-gene-85.47(maker-Fvb4-3-augustus-gene-85.47),snap_masked-Fvb2-4-processed-gene-136.…	snap_masked-Fvb6-1-processed-gene-169.26(snap_masked-Fvb6-1-processed-gene-169.26),augustus_masked-Fvb3-1-processed-gene-160.5(augustus_masked-Fvb3-1-processed-gene-160.5),maker-Fvb6-1-snap-gene-159.59(maker-Fvb6-1-snap-gene-159.59),augustus_masked-Fvb3-3-processed-gene-145.2(augustus_masked-Fvb3-3-processed-gene-145.2),maker-Fvb1-1-snap-gene-26.17(maker-Fvb1-1-snap-gene-26.17),maker-Fvb3-4-snap-…	http://www.kegg.jp/kegg-bin/show_pathway?map03018/K12590%09%23FFFFFF,green/K10643%09%23FFFFFF,red/K00962%09%23FFFFFF,red/K13126%09%23FFFFFF,green/K03681%09%23FFFFFF,green/K03654%09%23FFFFFF,green/K04077%09%23FFFFFF,red/K12581%09%23FFFFFF,green/K12603%09%23FFFFFF,red/K12585%09%23FFFFFF,red/K12616%09%23FFFFFF,red/K01689%09%23FFFFFF,red/K14442%09%23FFFFFF,red/K01148%09%23FFFFFF,red/
fve04141	Protein processing in endoplasmic reticulum内质网中的蛋白质加工	Genetic Information Processing	Folding, sorting and degradation	57	22	79	991	0.988322	1	maker-Fvb6-4-augustus-gene-50.42(maker-Fvb6-4-augustus-gene-50.42),maker-Fvb6-4-augustus-gene-48.50(maker-Fvb6-4-augustus-gene-48.50),maker-Fvb7-3-snap-gene-73.52(maker-Fvb7-3-snap-gene-73.52),maker-Fvb7-3-augustus-gene-157.35(maker-Fvb7-3-augustus-gene-157.35),augustus_masked-Fvb7-2-processed-gene-259.4(augustus_masked-Fvb7-2-processed-gene-259.4),snap_masked-Fvb1-3-processed-gene-5.40(snap_mask…	maker-Fvb6-3-augustus-gene-129.32(maker-Fvb6-3-augustus-gene-129.32),augustus_masked-Fvb7-1-processed-gene-1.3(augustus_masked-Fvb7-1-processed-gene-1.3),maker-Fvb6-1-snap-gene-265.61(maker-Fvb6-1-snap-gene-265.61),maker-Fvb4-2-snap-gene-173.20(maker-Fvb4-2-snap-gene-173.20),augustus_masked-Fvb7-4-processed-gene-52.3(augustus_masked-Fvb7-4-processed-gene-52.3),maker-Fvb7-4-augustus-gene-233.28(ma…	http://www.kegg.jp/kegg-bin/show_pathway?map04141/K10666%09%23FFFFFF,green/K09486%09%23FFFFFF,green/K09490%09%23FFFFFF,red/K14004%09%23FFFFFF,green/K13993%09%23FFFFFF,purple/K03283%09%23FFFFFF,purple/K14006%09%23FFFFFF,red/K03094%09%23FFFFFF,green/K03347%09%23FFFFFF,purple/K14016%09%23FFFFFF,red/K11718%09%23FFFFFF,green/K09487%09%23FFFFFF,red/K09518%09%23FFFFFF,green/K14009%09%23FFFFFF,green/K040…
fve00510	N-Glycan biosynthesis	Metabolism	Glycan biosynthesis and metabolism	3	5	8	187	0.998803	1	augustus_masked-Fvb6-3-processed-gene-351.4(augustus_masked-Fvb6-3-processed-gene-351.4),maker-Fvb1-3-augustus-gene-14.36(maker-Fvb1-3-augustus-gene-14.36),maker-Fvb6-2-augustus-gene-250.41(maker-Fvb6-2-augustus-gene-250.41)	augustus_masked-Fvb1-4-processed-gene-16.9(augustus_masked-Fvb1-4-processed-gene-16.9),snap_masked-Fvb6-3-processed-gene-24.54(snap_masked-Fvb6-3-processed-gene-24.54),maker-Fvb1-3-snap-gene-14.59(maker-Fvb1-3-snap-gene-14.59),maker-Fvb1-4-snap-gene-16.48(maker-Fvb1-4-snap-gene-16.48),augustus_masked-Fvb6-4-processed-gene-108.1(augustus_masked-Fvb6-4-processed-gene-108.1)	http://www.kegg.jp/kegg-bin/show_pathway?map00510/K07252%09%23FFFFFF,green/K01231%09%23FFFFFF,green/K00737%09%23FFFFFF,purple/K03850%09%23FFFFFF,red/K07432%09%23FFFFFF,red/
fve03020	RNA polymerase	Genetic Information Processing	Transcription	5	3	8	192	0.999158	1	augustus_masked-Fvb7-4-processed-gene-200.1(augustus_masked-Fvb7-4-processed-gene-200.1),maker-Fvb7-3-augustus-gene-182.36(maker-Fvb7-3-augustus-gene-182.36),maker-Fvb3-4-augustus-gene-68.33(maker-Fvb3-4-augustus-gene-68.33),maker-Fvb7-4-augustus-gene-171.25(maker-Fvb7-4-augustus-gene-171.25),augustus_masked-Fvb3-4-processed-gene-68.7(augustus_masked-Fvb3-4-processed-gene-68.7)	maker-Fvb7-2-augustus-gene-258.59(maker-Fvb7-2-augustus-gene-258.59),maker-Fvb5-4-augustus-gene-108.25(maker-Fvb5-4-augustus-gene-108.25),maker-Fvb1-3-augustus-gene-246.30(maker-Fvb1-3-augustus-gene-246.30)	http://www.kegg.jp/kegg-bin/show_pathway?map03020/K03016%09%23FFFFFF,green/K03013%09%23FFFFFF,purple/K03026%09%23FFFFFF,green/K03018%09%23FFFFFF,red/K03020%09%23FFFFFF,red/
fve04144	Endocytosis	Cellular Processes	Transport and catabolism	39	15	54	788	0.999274	1	snap_masked-Fvb6-1-processed-gene-240.19(snap_masked-Fvb6-1-processed-gene-240.19),maker-Fvb1-4-augustus-gene-51.59(maker-Fvb1-4-augustus-gene-51.59),maker-Fvb7-3-snap-gene-73.52(maker-Fvb7-3-snap-gene-73.52),maker-Fvb7-3-augustus-gene-157.35(maker-Fvb7-3-augustus-gene-157.35),snap_masked-Fvb1-3-processed-gene-5.40(snap_masked-Fvb1-3-processed-gene-5.40),maker-Fvb7-1-augustus-gene-86.38(maker-Fvb…	maker-Fvb6-1-snap-gene-265.61(maker-Fvb6-1-snap-gene-265.61),maker-Fvb4-2-augustus-gene-146.19(maker-Fvb4-2-augustus-gene-146.19),augustus_masked-Fvb7-1-processed-gene-35.3(augustus_masked-Fvb7-1-processed-gene-35.3),augustus_masked-Fvb1-2-processed-gene-107.15(augustus_masked-Fvb1-2-processed-gene-107.15),maker-Fvb5-4-snap-gene-7.45(maker-Fvb5-4-snap-gene-7.45),maker-Fvb7-3-augustus-gene-243.21(…	http://www.kegg.jp/kegg-bin/show_pathway?map04144/K07904%09%23FFFFFF,green/K12489%09%23FFFFFF,red/K11827%09%23FFFFFF,green/K12196%09%23FFFFFF,red/K01528%09%23FFFFFF,green/K12191%09%23FFFFFF,red/K03283%09%23FFFFFF,purple/K07937%09%23FFFFFF,green/K12483%09%23FFFFFF,red/K19476%09%23FFFFFF,purple/K12195%09%23FFFFFF,green/K00889%09%23FFFFFF,red/K01115%09%23FFFFFF,purple/K10396%09%23FFFFFF,red/K12190%0…
fve04136	Autophagy - other	Cellular Processes	Transport and catabolism	0	2	2	155	0.999999	1	-	maker-Fvb6-4-augustus-gene-258.24(maker-Fvb6-4-augustus-gene-258.24),maker-Fvb3-2-snap-gene-143.25(maker-Fvb3-2-snap-gene-143.25)	http://www.kegg.jp/kegg-bin/show_pathway?map04136/K08341%09%23FFFFFF,green/K08336%09%23FFFFFF,green/
fve03050	Proteasome	Genetic Information Processing	Folding, sorting and degradation	5	0	5	237	1	1	snap_masked-Fvb6-1-processed-gene-276.16(snap_masked-Fvb6-1-processed-gene-276.16),snap_masked-Fvb5-1-processed-gene-191.21(snap_masked-Fvb5-1-processed-gene-191.21),augustus_masked-Fvb6-1-processed-gene-282.12(augustus_masked-Fvb6-1-processed-gene-282.12),maker-Fvb3-3-snap-gene-272.49(maker-Fvb3-3-snap-gene-272.49),augustus_masked-Fvb2-4-processed-gene-69.7(augustus_masked-Fvb2-4-processed-gene-…	-	http://www.kegg.jp/kegg-bin/show_pathway?map03050/K06700%09%23FFFFFF,red/K03039%09%23FFFFFF,red/K06699%09%23FFFFFF,red/K03064%09%23FFFFFF,red/K03038%09%23FFFFFF,red/
fve00190	Oxidative phosphorylation	Metabolism	Energy metabolism	3	13	16	450	1	1	maker-Fvb2-1-augustus-gene-35.22(maker-Fvb2-1-augustus-gene-35.22),maker-Fvb6-1-snap-gene-104.61(maker-Fvb6-1-snap-gene-104.61),augustus_masked-Fvb2-1-processed-gene-67.7(augustus_masked-Fvb2-1-processed-gene-67.7)	maker-Fvb6-2-augustus-gene-258.59(maker-Fvb6-2-augustus-gene-258.59),maker-Fvb6-3-augustus-gene-402.71(maker-Fvb6-3-augustus-gene-402.71),maker-Fvb2-3-augustus-gene-19.41(maker-Fvb2-3-augustus-gene-19.41),augustus_masked-Fvb6-3-processed-gene-320.0(augustus_masked-Fvb6-3-processed-gene-320.0),maker-Fvb2-1-augustus-gene-60.26(maker-Fvb2-1-augustus-gene-60.26),maker-Fvb1-2-augustus-gene-43.61(maker…	http://www.kegg.jp/kegg-bin/show_pathway?map00190/K00236%09%23FFFFFF,red/K02151%09%23FFFFFF,green/K02155%09%23FFFFFF,green/K02137%09%23FFFFFF,green/K01535%09%23FFFFFF,purple/K02149%09%23FFFFFF,green/K01507%09%23FFFFFF,green/K02113%09%23FFFFFF,red/K02152%09%23FFFFFF,green/
fve03040	Spliceosome	Genetic Information Processing	Transcription	37	20	57	1036	1	1	augustus_masked-Fvb1-1-processed-gene-45.6(augustus_masked-Fvb1-1-processed-gene-45.6),maker-Fvb7-3-snap-gene-73.52(maker-Fvb7-3-snap-gene-73.52),maker-Fvb7-3-augustus-gene-157.35(maker-Fvb7-3-augustus-gene-157.35),snap_masked-Fvb1-3-processed-gene-5.40(snap_masked-Fvb1-3-processed-gene-5.40),maker-Fvb7-1-augustus-gene-86.38(maker-Fvb7-1-augustus-gene-86.38),maker-Fvb4-3-augustus-gene-295.48(make…	maker-Fvb4-4-augustus-gene-169.26(maker-Fvb4-4-augustus-gene-169.26),maker-Fvb6-1-snap-gene-265.61(maker-Fvb6-1-snap-gene-265.61),maker-Fvb5-1-augustus-gene-226.34(maker-Fvb5-1-augustus-gene-226.34),maker-Fvb1-2-snap-gene-24.88(maker-Fvb1-2-snap-gene-24.88),maker-Fvb1-2-snap-gene-12.67(maker-Fvb1-2-snap-gene-12.67),maker-Fvb1-1-augustus-gene-127.24(maker-Fvb1-1-augustus-gene-127.24),augustus_mask…	http://www.kegg.jp/kegg-bin/show_pathway?map03040/K12815%09%23FFFFFF,green/K12831%09%23FFFFFF,red/K12818%09%23FFFFFF,purple/K12741%09%23FFFFFF,purple/K09564%09%23FFFFFF,red/K03283%09%23FFFFFF,purple/K11984%09%23FFFFFF,green/K12897%09%23FFFFFF,red/K12834%09%23FFFFFF,red/K11091%09%23FFFFFF,red/K12828%09%23FFFFFF,green/K12864%09%23FFFFFF,red/K12880%09%23FFFFFF,red/K06063%09%23FFFFFF,green/K12827%09%…
fve03013	RNA transport	Genetic Information Processing	Translation	26	7	33	712	1	1	maker-Fvb7-2-augustus-gene-154.24(maker-Fvb7-2-augustus-gene-154.24),maker-Fvb4-1-augustus-gene-80.18(maker-Fvb4-1-augustus-gene-80.18),maker-Fvb6-3-snap-gene-423.44(maker-Fvb6-3-snap-gene-423.44),maker-Fvb6-1-snap-gene-123.65(maker-Fvb6-1-snap-gene-123.65),augustus_masked-Fvb4-2-processed-gene-5.16(augustus_masked-Fvb4-2-processed-gene-5.16),augustus_masked-Fvb5-4-processed-gene-50.6(augustus_ma…	maker-Fvb7-1-augustus-gene-317.62(maker-Fvb7-1-augustus-gene-317.62),maker-Fvb6-3-augustus-gene-129.32(maker-Fvb6-3-augustus-gene-129.32),maker-Fvb6-3-augustus-gene-352.49(maker-Fvb6-3-augustus-gene-352.49),snap_masked-Fvb3-1-processed-gene-150.13(snap_masked-Fvb3-1-processed-gene-150.13),maker-Fvb7-3-augustus-gene-15.56(maker-Fvb7-3-augustus-gene-15.56),maker-Fvb4-2-snap-gene-257.34(maker-Fvb4-2…	http://www.kegg.jp/kegg-bin/show_pathway?map03013/K03231%09%23FFFFFF,purple/K03257%09%23FFFFFF,red/K13126%09%23FFFFFF,green/K14004%09%23FFFFFF,green/K14321%09%23FFFFFF,green/K00784%09%23FFFFFF,red/K03240%09%23FFFFFF,red/K14306%09%23FFFFFF,red/K12880%09%23FFFFFF,red/K14298%09%23FFFFFF,red/K14305%09%23FFFFFF,red/K03537%09%23FFFFFF,green/K03113%09%23FFFFFF,red/K05749%09%23FFFFFF,red/K03243%09%23FFFF…
fve03015	mRNA surveillance pathway	Genetic Information Processing	Translation	10	7	17	530	1	1	maker-Fvb7-2-augustus-gene-206.42(maker-Fvb7-2-augustus-gene-206.42),maker-Fvb1-4-snap-gene-9.66(maker-Fvb1-4-snap-gene-9.66),maker-Fvb1-1-snap-gene-6.19(maker-Fvb1-1-snap-gene-6.19),maker-Fvb1-4-augustus-gene-114.35(maker-Fvb1-4-augustus-gene-114.35),maker-Fvb2-3-augustus-gene-7.51(maker-Fvb2-3-augustus-gene-7.51),snap_masked-Fvb2-2-processed-gene-188.15(snap_masked-Fvb2-2-processed-gene-188.15)…	maker-Fvb2-4-snap-gene-123.52(maker-Fvb2-4-snap-gene-123.52),maker-Fvb3-4-snap-gene-209.47(maker-Fvb3-4-snap-gene-209.47),maker-Fvb1-2-augustus-gene-78.35(maker-Fvb1-2-augustus-gene-78.35),maker-Fvb1-1-augustus-gene-217.35(maker-Fvb1-1-augustus-gene-217.35),maker-Fvb1-4-snap-gene-57.63(maker-Fvb1-4-snap-gene-57.63),augustus_masked-Fvb4-4-processed-gene-62.7(augustus_masked-Fvb4-4-processed-gene-6…	http://www.kegg.jp/kegg-bin/show_pathway?map03015/K06100%09%23FFFFFF,green/K14405%09%23FFFFFF,red/K14402%09%23FFFFFF,red/K13126%09%23FFFFFF,green/K00565%09%23FFFFFF,red/K14401%09%23FFFFFF,red/K11584%09%23FFFFFF,red/K14962%09%23FFFFFF,green/K14398%09%23FFFFFF,green/K15542%09%23FFFFFF,green/K14404%09%23FFFFFF,red/K14396%09%23FFFFFF,red/
fve03010	Ribosome	Genetic Information Processing	Translation	43	10	53	1080	1	1	maker-Fvb2-4-augustus-gene-258.70(maker-Fvb2-4-augustus-gene-258.70),maker-Fvb2-3-snap-gene-140.57(maker-Fvb2-3-snap-gene-140.57),maker-Fvb5-2-augustus-gene-54.43(maker-Fvb5-2-augustus-gene-54.43),maker-Fvb4-1-augustus-gene-150.32(maker-Fvb4-1-augustus-gene-150.32),maker-Fvb4-4-augustus-gene-49.43(maker-Fvb4-4-augustus-gene-49.43),maker-Fvb1-1-augustus-gene-199.58(maker-Fvb1-1-augustus-gene-199.5…	maker-Fvb6-2-snap-gene-270.59(maker-Fvb6-2-snap-gene-270.59),maker-Fvb6-4-augustus-gene-106.38(maker-Fvb6-4-augustus-gene-106.38),maker-Fvb1-1-snap-gene-136.36(maker-Fvb1-1-snap-gene-136.36),maker-Fvb6-1-augustus-gene-354.53(maker-Fvb6-1-augustus-gene-354.53),maker-Fvb3-2-augustus-gene-243.17(maker-Fvb3-2-augustus-gene-243.17),snap_masked-Fvb3-2-processed-gene-301.27(snap_masked-Fvb3-2-processed-…	http://www.kegg.jp/kegg-bin/show_pathway?map03010/K02909%09%23FFFFFF,red/K02897%09%23FFFFFF,red/K02983%09%23FFFFFF,green/K02930%09%23FFFFFF,red/K02996%09%23FFFFFF,red/K02890%09%23FFFFFF,red/K02961%09%23FFFFFF,red/K02884%09%23FFFFFF,red/K02990%09%23FFFFFF,red/K02881%09%23FFFFFF,red/K02940%09%23FFFFFF,green/K02946%09%23FFFFFF,red/K02863%09%23FFFFFF,red/K02891%09%23FFFFFF,green/K02947%09%23FFFFFF,re…
