# Supplementary material for: Triacontanol Promotes the Fruit Development and Retards Fruit Senescence in Strawberry: A Transcriptome Analysis
Source: Plants (Basel). 2020 Apr 10;9(4):488. doi: 10.3390/plants9040488 (PMC7238246; doi:10.3390/plants9040488)
Supplement: Supplementary file 1 [file plants-09-00488-s001.zip › TA Supplement Tables/Table S6 TF.family.count.xlsx]

## Sheet: Sheet1
Family	Count
bHLH	5460
NAC	4229
MYB_related	3460
ERF	3173
C2H2	2866
WRKY	2619
B3	2222
MYB	1937
FAR1	1887
C3H	1875
bZIP	1826
GRAS	1721
M-type_MADS	1426
G2-like	1384
Trihelix	1225
LBD	929
ARF	832
HSF	781
MIKC_MADS	762
GATA	740
HD-ZIP	725
Dof	662
BES1	636
CAMTA	626
HB-other	596
NF-YC	574
TCP	562
NF-YB	511
E2F/DP	479
Nin-like	466
NF-YA	438
GeBP	435
SBP	423
DBB	392
ARR-B	391
CPP	387
CO-like	352
STAT	345
TALE	339
S1Fa-like	286
AP2	278
ZF-HD	241
YABBY	233
BBR-BPC	224
WOX	206
HB-PHD	178
RAV	159
NF-X1	142
GRF	131
EIL	103
Whirly	99
SRS	97
HRT-like	91
LSD	86
VOZ	72
LFY	30
NZZ/SPL	10
SAP	7
